# Supplementary material for: Combining QTL mapping and RNA-Seq Unravels candidate genes for Alfalfa (Medicago sativa L.) leaf development
Source: BMC Plant Biol. 2022 Oct 11;22:485. doi: 10.1186/s12870-022-03864-7 (PMC9552516; doi:10.1186/s12870-022-03864-7)
Supplement: Supplementary file 3 — Additional file 3: Table S1 Analysis of variance for LL, LW and LA in an F1 population using mixed model for two years in two locations (CP and LF) [file 12870_2022_3864_MOESM3_ESM.xlsx]

## Sheet: Table 2
Table S1 Analysis of variance for LL, LW and LA in an F1 population using mixed model for two years in two locations (CP and LF)
	df	Type III SS	Mean square	F value	P value	H2
LL						60
genotype	387	321.902	0.831789	4.07	<.0001
environments	3	380.701	126.9	621.31	<.0001
replication	2	6.38159	3.19079	15.62	<.0001
genotype*environments	975	443.708	0.455086	2.23	<.0001
error	1857	379.288	0.204248
total	3224	1617.9
LW						63
genotype	387	141.23	0.364936	4.29	<.0001
environments	3	237.053	79.0177	928.8	<.0001
replication	2	9.04032	4.52016	53.13	<.0001
genotype*environments	975	174.316	0.178785	2.1	<.0001
error	1857	157.985	0.0850752
total	3224	755.485
LA						64
genotype	387	2109.35	5.45052	5.79	<.0001
environments	3	3638.41	1212.8	1287.81	<.0001
replication	2	52.0065	26.0033	27.61	<.0001
genotype*environments	975	2538.33	2.60342	2.76	<.0001
error	1857	1748.84	0.94176
total	3224	10613.7
H2 average broad-sense heritability
