# Supplementary material for: Combining QTL mapping and RNA-Seq Unravels candidate genes for Alfalfa (Medicago sativa L.) leaf development
Source: BMC Plant Biol. 2022 Oct 11;22:485. doi: 10.1186/s12870-022-03864-7 (PMC9552516; doi:10.1186/s12870-022-03864-7)
Supplement: Supplementary file 4 — Additional file 4: Table S2. List of 2,443 leaf-specific genes. [file 12870_2022_3864_MOESM4_ESM.xlsx]

## Sheet: Sheet1
Table S2. List of 2,443 leaf-specific genes.
GeneID	Chr.	Start_Pos	End_Pos	Stand	ES	FLOWER	LEAF	ROOT	PES	NODULE	Group	Description
MS.gene02599	chr3.3	74593851	74596252	-	0	0.0486667	3.457	1.73467	0.021	0.0206667	Group-Enriched	Belongs to the chalcone stilbene synthases family
MS.gene51356	chr4.1	51151999	51156352	+	0.453	6.33567	26.1717	0	0.847667	0	Group-Enriched	Encoded by
MS.gene048392	chr8.3	35184804	35188657	+	0.135333	0.490333	18.5017	0.00733333	0.202667	0	Tissue-Enriched	Dehydrogenase
MS.gene72185	chr4.2	6961082	6961582	+	0.105333	0.737333	9.437	0	1.39167	0	Tissue-Enriched	Thaumatin family
MS.gene42171	chr7.3	30205837	30208625	-	1.422	1.374	15.89	0.0563333	5.21933	0.045	Group-Enriched	Belongs to the cytochrome P450 family
MS.gene45813	chr4.4	76534293	76534823	+	29.1653	14.8467	343.728	1.01967	45.8747	1.151	Tissue-Enriched	Thaumatin family
MS.gene98501	chr2.1	45273445	45277349	+	0.120667	0.170333	2.575	5.432	0.560667	0.232667	Group-Enriched	WRKY transcription factor
MS.gene044012	chr1.2	3807051	3810537	+	0.200667	0.531667	5.29233	13.1393	0.702333	0.863333	Group-Enriched	Lipolytic acyl hydrolase (LAH)
MS.gene48010	chr5.2	76753594	76755030	+	0.377667	1.09367	16.913	3.377	0.484667	0.752	Tissue-Enriched	Belongs to the UDP-glycosyltransferase family
MS.gene83447	chr5.4	17104127	17108377	-	0.0953333	0.115667	1.592	0.0133333	0.285333	0	Tissue-Enriched	Belongs to the protein kinase superfamily. Ser Thr protein kinase family
MS.gene28687	chr4.2	20669757	20674039	-	0.194667	0.129667	7.10367	0.0353333	1.87733	0	Group-Enriched	G-type lectin S-receptor-like serine threonine-protein kinase
MS.gene63715	chr2.1	23866359	23871686	-	0.224667	1.50133	9.698	1.75667	0.307667	15.2797	Group-Enriched	Gamma-glutamyl(GGH1)
MS.gene070960	chr1.4	79524901	79526015	+	1.18167	161.305	255.139	0.0273333	4.57033	0	Group-Enriched	Early light-induced protein(ELIP)
MS.gene020193	chr8.4	77979530	77980129	+	0.605333	0.575667	7.98	0.142333	1.67033	0.086	Group-Enriched	NAD(P)H-binding
MS.gene06751	chr3.2	76724936	76725459	+	3.27167	43.3403	69.194	0	6.56233	0	Group-Enriched	-
MS.gene036762	chr8.1	11845332	11846177	-	31.4627	26.0823	321.758	25.9893	48.4793	33.6897	Tissue-Enriched	superfamily. Protein
MS.gene03467	chr6.2	36770028	36771429	-	0.0846667	0.423667	20.581	0	0.413	0	Tissue-Enriched	Protein of unknown function (DUF3082)
MS.gene89994	chr8.3	79886342	79886708	+	0.197333	1.88	17.55	0	1.59833	0	Tissue-Enriched	-
MS.gene79584	chr7.3	87430181	87435526	+	0.166667	5.995	10.9367	1.59133	0.162	0.111667	Group-Enriched	Belongs to the MIP aquaporin (TC 1.A.8) family
MS.gene005238	chr1.4	67125049	67131450	-	0	0.0303333	2.12033	0	0.017	0	Tissue-Enriched	Sucrose nonfermenting 4-like
MS.gene79842	chr8.2	68290941	68293581	+	3.03667	5.07033	32.9383	0.0656667	6.288	0.389333	Tissue-Enriched	Uncharacterized conserved protein (DUF2358)
MS.gene010585	chr5.1	12688453	12689070	+	5.10167	4.22133	20.4853	0.651333	56.9983	0.494667	Group-Enriched	Belongs to the cytochrome P450 family
MS.gene85535	chr3.4	11620247	11620501	-	0.438333	6.591	39.593	0	2.10333	0	Tissue-Enriched	-
MS.gene05355	chr6.3	75470087	75470937	-	0.079	0.07	2.074	1.989	0.0763333	0	Group-Enriched	transposition, RNA-mediated
MS.gene55357	chr5.2	33296969	33297784	+	4.28567	2.76667	27.324	1.97233	19.8773	0.650333	Group-Enriched	-
MS.gene019790	chr6.2	26129658	26130686	+	28.223	27.796	216.051	0.368333	41.224	4.58067	Tissue-Enriched	Belongs to the FBPase class 1 family
MS.gene86206	chr5.1	23672756	23679057	-	32.136	46.5087	250.417	7.427	50.0807	6.69133	Tissue-Enriched	Glutamate--glyoxylate aminotransferase
MS.gene047645	chr5.3	9852147	9852713	+	0.632	16.742	17.895	1.95667	2.14933	0.518	Group-Enriched	Calmodulin-like protein
MS.gene08358	chr4.1	17071892	17072486	+	0.062	0.168667	2.25833	4.411	0.597333	0.170333	Group-Enriched	Belongs to the iron ascorbate-dependent oxidoreductase family
MS.gene03397	chr6.2	33893081	33897105	-	0.474333	0.534	5.894	0.174	1.10867	0.0376667	Tissue-Enriched	Leucine Rich Repeat
MS.gene066241	chr1.1	71496857	71497721	+	2.66367	7.41467	125.29	1.779	8.36067	1.57567	Tissue-Enriched	Belongs to the glycosyl hydrolase 18 family
MS.gene47576	chr4.3	25277490	25279315	+	1.10033	2.65833	28.2137	95.7613	3.13133	11.0897	Group-Enriched	Belongs to the cytochrome P450 family
MS.gene33534	chr8.2	3553398	3558101	+	16.106	5.58533	89.154	0.00433333	16.7673	0	Tissue-Enriched	This protein plays a role in synthesis of starch. It catalyzes the synthesis of the activated glycosyl donor, ADP- glucose from Glc-1-P and ATP(APL1)
MS.gene027192	chr3.4	46675077	46676519	+	0.259	0.508667	6.93933	0.205667	0.974667	0.106	Tissue-Enriched	Belongs to the UDP-glycosyltransferase family
MS.gene09888	chr7.3	13107451	13108933	-	1.09833	1.09233	47.8227	0.792	2.33233	19.2097	Group-Enriched	-
MS.gene22209	chr3.4	40477299	40480933	-	3.91067	28.9697	23.6163	0	4.33	0	Group-Enriched	Phytoene synthase
MS.gene006772	chr4.1	25480980	25483394	-	0.669667	3.619	160.882	0.01	2.368	0.0203333	Tissue-Enriched	(-)-germacrene D synthase-like
MS.gene66848	chr4.4	52051092	52054613	+	0.316	11.0983	7.75467	0	0.0813333	0	Group-Enriched	axial regulator YABBY
MS.gene064471	chr1.4	52207969	52208265	+	0.117667	1.06433	2.16033	0.0936667	0.123	0.106	Group-Enriched	auxin-induced protein
MS.gene067555	chr4.1	24003751	24005917	+	10.4673	18.8097	96.6113	5.584	18.2633	10.591	Tissue-Enriched	UPF0047 protein
MS.gene85151	chr2.4	3485724	3486314	+	0.737333	1.15867	20.307	0	1.65	0	Tissue-Enriched	Protein of unknown function (DUF1677)
MS.gene26687	chr8.4	9732306	9732866	+	0.254333	0.614	4.212	0.0443333	0.362	0.0516667	Tissue-Enriched	Probable protein Pop3
MS.gene057019	chr2.1	4641615	4643174	+	0.497	0.274667	2.88367	0	0.532667	0	Tissue-Enriched	Serine threonine-protein kinase
MS.gene99030	chr5.4	27432977	27435812	-	6.11933	86.347	50.747	3.81333	6.63667	8.93667	Group-Enriched	protein NRT1 PTR FAMILY 2.13-like
MS.gene58343	chr8.2	66142523	66146069	+	0.125667	0.263333	2.06233	0.0503333	0.272333	0.0153333	Tissue-Enriched	Belongs to the short-chain dehydrogenases reductases (SDR) family
MS.gene90706	chr1.4	1725672	1731833	+	1.43767	7.92333	60.069	0	5.44867	0	Tissue-Enriched	Jasmonate(JMT)
MS.gene23769	chr8.4	30379529	30382870	-	0.00866667	0.276333	19.329	0.406	0.603333	0.139	Tissue-Enriched	Endochitinase-like
MS.gene34444	chr1.2	75920663	75920977	+	0.780667	4.32167	18.834	3.093	27.576	2.04833	Group-Enriched	LysM domain
MS.gene95702	chr8.4	32593739	32596226	-	0.368667	11.3673	12.8953	0.02	1.21	0.0116667	Group-Enriched	Protein WEAK CHLOROPLAST MOVEMENT UNDER BLUE LIGHT
MS.gene073994	chr2.1	30037610	30038672	-	0.532667	0.817	6.88233	1.31833	1.327	0.145667	Tissue-Enriched	Endochitinase
MS.gene21094	chr1.4	68045419	68049273	-	26.9317	18.536	201.345	3.557	38.31	8.376	Tissue-Enriched	DEAD-box ATP-dependent RNA helicase
MS.gene23352	chr4.4	37129299	37132019	-	75.8833	47.97	659.954	0.212667	85.6653	0.168667	Tissue-Enriched	fructose-bisphosphate aldolase
MS.gene015139	chr5.1	9734626	9735192	+	0.545333	9.70733	10.476	1.04967	1.25767	0.777667	Group-Enriched	Calmodulin-like protein
MS.gene27920	chr4.1	12038936	12040986	-	2.12533	5.99467	32.04	0.0103333	0.789	0	Tissue-Enriched	Belongs to the UDP-glycosyltransferase family
MS.gene64907	chr5.3	14261867	14264713	-	1.28033	1.99033	10.2127	0.599667	1.24933	0.411333	Tissue-Enriched	Transporter
MS.gene060303	chr1.2	79772675	79774223	-	0.724667	2.87	18.769	0.0153333	2.48233	0.006	Tissue-Enriched	-
MS.gene56536	chr4.4	30663626	30666162	-	3.474	28.0553	8.48	3.346	1.81967	2.598	Group-Enriched	Cyclic dof factor
MS.gene07287	chr1.4	69383005	69383400	+	28.0377	18.626	721.446	0.0406667	93.2383	0.022	Tissue-Enriched	Calvin cycle protein(CP12-1)
MS.gene31604	chr1.1	10843423	10845076	-	3.93433	0.204	7.91133	0.007	0.456333	0.014	Group-Enriched	BURP domain-containing protein
MS.gene028811	chr2.3	9034199	9034609	+	0.487333	2.82867	10.024	0.0196667	0.354667	0.135667	Group-Enriched	Protein of unknown function, DUF538
MS.gene012006	chr8.2	28231947	28232165	-	0.585333	22.2963	15.564	1.879	1.78067	0.515	Group-Enriched	SANT SWI3, ADA2, N-CoR and TFIIIB'' DNA-binding domains
MS.gene34393	chr1.2	76485535	76486379	+	3.14567	374.749	300.867	0	9.747	0	Group-Enriched	Early light-induced protein(ELIP)
MS.gene76894	chr3.3	26974702	26982801	+	1.39467	14.85	10.2343	1.05467	1.81033	0.985	Group-Enriched	ATP-dependent protease La (LON) substrate-binding domain
MS.gene012021	chr8.2	28459827	28460081	-	4.39533	14.387	39.538	0.771	3.064	0.354	Group-Enriched	Alpha/beta hydrolase family
MS.gene52617	chr1.1	60904987	60910403	-	0.388667	1.50967	3.539	0.043	0.491333	0.022	Group-Enriched	Belongs to the protein kinase superfamily
MS.gene035819	chr3.3	43866342	43868774	+	1.41	0.746	8.441	0.0463333	1.62033	0.0123333	Tissue-Enriched	Belongs to the peptidase A1 family
MS.gene028399	chr4.2	18575924	18577858	+	0.127667	0.0246667	1.24233	0.0816667	1.23733	0.2	Group-Enriched	WAT1-related protein
MS.gene052313	chr4.4	34044810	34045754	-	0.228333	0.215667	8.26133	0	2.03033	0.0463333	Group-Enriched	Belongs to the glycosyl hydrolase 17 family
MS.gene74696	chr6.3	23885724	23886783	-	0.522333	0.56	4.938	5.43567	0.377	0.259333	Group-Enriched	Belongs to the heat shock protein 70 family
MS.gene003470	chr4.2	34311178	34318762	+	5.406	4.99233	32.2233	0.122	5.77933	0.037	Tissue-Enriched	Uncharacterized ACR, COG1399
MS.gene006578	chr4.1	27030618	27033523	+	5.32767	2.16733	28.4897	4.03067	5.268	1.388	Tissue-Enriched	S-norcoclaurine synthase-like
MS.gene28137	chr4.4	9844051	9844790	-	7.28633	85.5697	89.1323	6.25533	11.049	4.62667	Group-Enriched	Stress enhanced protein 2
MS.gene024399	chr7.2	497835	499545	-	0.0223333	1.12767	2.15967	0.00533333	0	0	Group-Enriched	subtilisin-like
MS.gene45516	chr2.1	6579842	6581821	-	0.604	3.461	6.026	0.804	0.551667	0.016	Group-Enriched	Belongs to the GRAS family
MS.gene045030	chr7.2	86670168	86677954	+	0.783333	4.05933	11.6443	0.413333	1.22633	0.196	Group-Enriched	vacuolar amino acid transporter
MS.gene78137	chr4.4	47501934	47502681	-	0.043	0.109	1.325	0.076	0.0606667	0.183333	Tissue-Enriched	-
MS.gene053181	chr4.2	92217823	92218471	+	0	0.586667	4.80133	0	0	0	Tissue-Enriched	-
MS.gene053756	chr5.1	45861596	45863406	+	0.162333	5.675	2.19267	0.653667	0.127667	0.352333	Group-Enriched	Belongs to the iron ascorbate-dependent oxidoreductase family(FLS1)
MS.gene49918	chr6.4	58858802	58859414	+	0.536667	0.041	94.2197	13.834	2.94367	5.37667	Tissue-Enriched	PLAC8 family
MS.gene034871	chr1.4	49088368	49088793	-	3.91133	87.7733	48.769	0.439333	9.32933	0	Group-Enriched	-
MS.gene00853	chr2.3	65179725	65182746	-	0.158333	0.441667	5.309	0.951333	0.0893333	17.795	Group-Enriched	adenosine deaminase-like
MS.gene061267	chr8.3	6481499	6481945	-	0.113667	0.225	1.383	0	0.0546667	0	Tissue-Enriched	Dirigent proteins impart stereoselectivity on the phenoxy radical-coupling reaction, yielding optically active lignans from two molecules of coniferyl alcohol in the biosynthesis of lignans, flavonolignans, and alkaloids and thus plays a central role in plant secondary metabolism
MS.gene010372	chr5.4	10669288	10669854	+	0.211667	9.609	11.4567	0.964667	0.950333	1.01633	Group-Enriched	Calmodulin-like protein
MS.gene30894	chr1.2	50397817	50405406	-	4.457	20.297	33.91	0.350333	4.51067	0.872667	Group-Enriched	SANT SWI3, ADA2, N-CoR and TFIIIB'' DNA-binding domains
MS.gene030890	chr4.3	10923546	10923773	-	0.191	3.48867	1.13933	0.071	0.427333	0	Group-Enriched	Belongs to the short-chain dehydrogenases reductases (SDR) family
MS.gene072303	chr8.3	75853280	75859729	+	2.26133	27.3677	765.483	0.683333	42.5423	0.127667	Tissue-Enriched	1-deoxy-D-xylulose 5-phosphate reductoisomerase(DXR)
MS.gene063442	chr2.3	25644435	25648265	-	187.478	186.798	1386.88	0.705333	260.548	0.191333	Tissue-Enriched	Peroxisomal (S)-2-hydroxy-acid oxidase
MS.gene018869	chr1.2	36812335	36818955	-	17.6993	23.5397	150.19	2.46333	27.185	2.143	Tissue-Enriched	GTP-binding protein TypA
MS.gene012248	chr8.1	6185137	6187603	-	17.8337	37.272	246.761	5.27833	39.9967	10.4777	Tissue-Enriched	Glyoxalase/Bleomycin resistance protein/Dioxygenase superfamily
MS.gene026591	chr1.1	16626285	16627337	-	0.130667	0.34	3.07467	0.103333	0.384667	0.069	Tissue-Enriched	receptor-like protein kinase
MS.gene43675	chr5.1	52922403	52925121	-	0.496667	0.397	17.2943	0.005	2.44967	0.0136667	Tissue-Enriched	Cysteine-rich receptor-like protein kinase
MS.gene28990	chr4.2	32627873	32630920	+	14.8587	144.761	208.09	0.692333	29.5873	0.0903333	Group-Enriched	Lipase (class 3)
MS.gene37698	chr1.1	73784376	73785275	+	0.306	45.439	77.9567	0.029	2.18467	0	Group-Enriched	Early light-induced protein(ELIP)
MS.gene004202	chr2.4	69851472	69851870	-	12.3627	12.831	87.6673	1.50533	16.263	0.249	Tissue-Enriched	Pathogenesis-related genes transcriptional activator PTI5-like
MS.gene49588	chr5.1	28997576	29004446	+	0.643667	6.89067	2.44267	0.167333	0.918	0.01	Group-Enriched	Protein NRT1 PTR FAMILY 4.6-like
MS.gene08017	chr6.3	33280977	33284678	-	0.294333	0.382	5.816	0.114333	0.817333	0.0236667	Tissue-Enriched	Leucine Rich Repeat
MS.gene92571	chr4.2	82678852	82679184	-	0.185333	4.15267	12.1073	1.538	1.50367	0.831667	Group-Enriched	-
MS.gene20848	chr1.3	61699050	61700324	+	2.14467	4.58467	30.9457	5.50067	57.6187	1.27667	Group-Enriched	Universal stress protein A-like protein
MS.gene41254	chr1.4	35145873	35147673	+	0.008	1.399	2.707	0	0.124	0	Group-Enriched	Belongs to the class I-like SAM-binding methyltransferase superfamily. Cation-independent O- methyltransferase family
MS.gene022272	chr3.3	66388111	66391048	+	0.653	16.574	23.1533	0	2.842	0	Group-Enriched	protein At5g50100, mitochondrial-like
MS.gene21918	chr5.1	2462791	2464686	+	5.13367	43.9047	11.9263	1.626	3.95067	3.53633	Group-Enriched	Electron carrier protein. The oxidized form of the cytochrome c heme group can accept an electron from the heme group of the cytochrome c1 subunit of cytochrome reductase. Cytochrome c then transfers this electron to the cytochrome oxidase complex, the final protein carrier in the mitochondrial electron-transport chain
MS.gene070318	chr3.1	44819367	44828149	+	0.515667	0.4	4.537	0.00533333	0.753333	0.0423333	Tissue-Enriched	Belongs to the glycosyltransferase 2 family
MS.gene81693	chr5.1	66414059	66421463	-	0.179	0.402	3.23533	0	2.46467	0	Group-Enriched	-
MS.gene62978	chr1.3	16688801	16689811	-	0.388667	1.54433	9.56667	0.141667	1.82733	0.17	Tissue-Enriched	receptor-like protein kinase
MS.gene45114	chr5.1	26310144	26312442	+	0.113	0.186	2.87333	0.385	1.222	0.178667	Group-Enriched	BEST Arabidopsis thaliana protein match is Protein of
MS.gene33190	chr1.2	8985184	8985684	+	0.054	0	1.285	0	0.168667	0	Tissue-Enriched	14 kDa proline-rich protein
MS.gene36708	chr8.2	78173205	78189103	+	0.055	0.0726667	2.76233	0.0143333	0.502667	0.0423333	Tissue-Enriched	LRR receptor-like serine threonine-protein kinase
MS.gene053301	chr1.4	2192291	2196042	+	0.562	4.892	11.186	0.898667	1.538	0.763	Group-Enriched	At1g01500-like
MS.gene50709	chr4.3	33845252	33847945	-	87.267	54.156	759.728	0.173	94.0053	0.164667	Tissue-Enriched	fructose-bisphosphate aldolase
MS.gene031155	chr6.2	9123953	9124466	-	0.239333	5.18533	7.621	0.045	0.355333	0.0573333	Group-Enriched	Belongs to the UDP-glycosyltransferase family
MS.gene77352	chr7.2	35268829	35272211	+	206.644	5.148	171.774	11.1647	16.8783	13.3357	Group-Enriched	lipid catabolic process
MS.gene39679	chr8.3	79843894	79845570	-	0.179	1.46767	13.6973	0	1.65567	0	Tissue-Enriched	Belongs to the iron ascorbate-dependent oxidoreductase family
MS.gene072183	chr8.1	82410697	82420137	+	0.0546667	0.061	2.65533	0.0173333	0.387	0.0406667	Tissue-Enriched	LRR receptor-like serine threonine-protein kinase
MS.gene032761	chr5.2	27994144	27994809	-	2.93467	96.0233	162.449	0.251667	12.7773	2.65767	Group-Enriched	Belongs to the thioredoxin family
MS.gene68069	chr5.3	12950433	12950933	+	1.43467	18.2617	60.6863	3.77333	2.80933	4.97667	Group-Enriched	Chaperone protein DNAj
MS.gene47873	chr4.4	12617824	12620239	+	2.81633	90.7223	19.0667	0.00466667	7.87433	0	Group-Enriched	Cytochrome p450
MS.gene034171	chr4.3	87501277	87502026	+	0.607	18.011	9.06333	0.278333	1.00833	0.279	Group-Enriched	B-Box-type zinc finger
MS.gene043322	chr2.2	10634835	10636651	-	1.55933	0.341333	6.199	0.0153333	0.0343333	0	Group-Enriched	synthase
MS.gene045346	chr3.4	79072435	79078454	-	0.104667	0.792667	18.4987	0	0.317	0	Tissue-Enriched	acyl-activating enzyme 16(AAE15)
MS.gene22245	chr3.4	39209706	39213464	-	63.2063	74.688	574.749	0.587333	111.062	0.247333	Tissue-Enriched	Serine--glyoxylate
MS.gene75346	chr4.2	90035049	90040768	+	13.8033	8.287	113.835	0.07	30.1727	1.93	Group-Enriched	post-illumination chlorophyll fluorescence increase(PIFI)
MS.gene71300	chr3.2	71710598	71716256	-	4.941	133.618	133.15	1.31867	11.5697	0.710333	Group-Enriched	ABC1 family
MS.gene20923	chr1.3	60836316	60841248	-	0.192667	2.57667	46.4663	0.0746667	2.631	0.909667	Tissue-Enriched	Cytochrome P450
MS.gene005054	chr1.4	64699081	64700640	-	0.171	0.213667	9.53933	0.327	0.642667	7.21467	Group-Enriched	Ammonium transporter
MS.gene032315	chr8.2	47991733	47993122	-	0.284	10.809	6.62933	0.474333	0.482333	0.725667	Group-Enriched	NAC domain-containing protein
MS.gene00028	15012	3589	4080	-	0.410333	1.338	10.3983	0.0796667	0.272	0.0813333	Tissue-Enriched	Belongs to the oxygen-dependent FAD-linked oxidoreductase family
MS.gene070788	chr7.3	60780013	60781972	-	0.221	0.481333	2.16967	9.44467	0.647333	0.747	Group-Enriched	Lysine histidine transporter
MS.gene90767	chr8.3	34620195	34621418	+	0.155333	0.510667	16.6487	0	0.235667	0	Tissue-Enriched	Dehydrogenase
MS.gene063562	chr1.1	25087614	25087981	-	0.294	0	1.89533	0.0563333	0.0916667	0.0513333	Tissue-Enriched	aldo-keto
MS.gene40707	chr3.2	88442766	88444013	-	0.348667	0.800667	5.04267	0.415	0.891333	0.276333	Tissue-Enriched	Glyco_18
MS.gene80239	chr3.4	93049480	93049974	-	153.893	101.848	783.403	5.08	156.622	7.763	Tissue-Enriched	Belongs to the ATPase B chain family
MS.gene36908	chr8.2	64744956	64748024	-	2.65367	2.06333	13.8483	0.369667	2.53233	0.493333	Tissue-Enriched	Protein-ribulosamine 3-kinase
MS.gene040982	chr1.1	38684092	38689539	+	1.60833	3.98467	40.875	0.0406667	6.54	0.115	Tissue-Enriched	tail specific protease
MS.gene41702	chr7.2	22445740	22447098	-	0.521667	15.7413	7.45233	1.416	2.245	0.764	Group-Enriched	NAC transcription factor
MS.gene070831	chr8.1	49335349	49335771	+	0.858667	0.591	6.59567	0	2.03267	0.0416667	Group-Enriched	Dynein light chain
MS.gene003992	chr4.3	39197864	39199746	-	0.562333	18.9597	3.859	0.733667	1.87633	0.519	Group-Enriched	Tropinone reductase homolog At1g07440-like
MS.gene006822	chr4.1	24831278	24833017	-	0.192	0.932	7.61	2.23233	0.0826667	0.0726667	Group-Enriched	Uncharacterized protein family, UPF0114
MS.gene016309	chr8.2	56204577	56204860	+	7.55933	48.0727	49.5537	5.16333	7.30067	1.297	Group-Enriched	MLP-like protein
MS.gene033618	chr7.4	24287889	24291292	+	1.10533	1.329	7.44267	0.575	1.426	0.0896667	Tissue-Enriched	receptor-like protein kinase At1g67000
MS.gene83507	chr2.4	283422	283916	+	0.261	1.127	8.62133	0.171333	0.365333	0.123333	Tissue-Enriched	This magnesium-dependent enzyme catalyzes the hydrolysis of ATP coupled with the transport of calcium
MS.gene92510	chr4.2	81389443	81392690	+	6.97033	35.4673	37.696	0.347333	7.275	0.181333	Group-Enriched	Ribulose bisphosphate carboxylase oxygenase activase
MS.gene37699	chr1.1	73790152	73791065	+	1.16233	155.1	247.616	0.0273333	4.457	0	Group-Enriched	Early light-induced protein(ELIP)
MS.gene041428	chr8.2	12249921	12251015	+	1.101	1.741	24.6807	0.479333	3.71767	0.168333	Tissue-Enriched	Glyco_18
MS.gene043583	21203	15514	17934	-	1.329	0.685333	7.953	0.0463333	1.15333	0	Tissue-Enriched	Belongs to the peptidase A1 family
MS.gene98435	chr5.4	18539546	18543198	-	0.112	0.277333	3.035	0.270333	0.423667	0.081	Tissue-Enriched	Belongs to the disease resistance NB-LRR family
MS.gene008794	chr8.1	34446825	34449481	+	3.19133	41.3747	27.717	0.106	2.99767	0.0653333	Group-Enriched	Aldo-keto reductase family 4 member
MS.gene49121	chr1.3	68959571	68964729	-	7.47033	7.58033	59.0313	0.033	18.0853	0.410667	Group-Enriched	Belongs to the short-chain dehydrogenases reductases (SDR) family
MS.gene045412	chr3.4	78398494	78398700	+	3.252	15.0917	47.3523	0.14	4.12933	2.54233	Group-Enriched	F-box LRR-repeat protein
MS.gene82835	chr6.1	1009257	1010542	+	0.0256667	0.629	5.94333	0.0226667	0.0666667	0.0243333	Tissue-Enriched	UBA-like domain (DUF1421)
MS.gene039688	chr3.3	10479141	10485876	-	4.56433	2.786	81.8057	0.0363333	8.27767	0	Tissue-Enriched	-
MS.gene029821	chr1.1	48670365	48673878	-	0.554	0.369333	2.896	0.0183333	0.548667	0	Tissue-Enriched	Cyclic nucleotide-monophosphate binding domain
MS.gene002179	chr2.2	71709956	71713492	-	0.037	0.205333	5.268	2.39033	0.211333	0.0323333	Group-Enriched	Aminotransferase(ALD1)
MS.gene91599	chr7.4	84857021	84859012	-	0.293	0.364333	2.927	0	0.166667	0	Tissue-Enriched	Isoflavonoid malonyl transferase
MS.gene036823	chr8.1	12703760	12705584	-	2.67567	0.0873333	4.76967	0.304	0.261	0.318	Group-Enriched	RNA-binding protein
MS.gene000928	chr4.3	6560212	6560742	+	0.083	0.526667	6.38333	0	0.992667	0	Tissue-Enriched	Thaumatin family
MS.gene072871	chr3.2	87429724	87430116	-	13.9523	17.4953	170.602	0	6.92767	0	Tissue-Enriched	Hydrophobic seed protein
MS.gene073427	chr2.4	53879608	53883579	-	1.08567	2.71033	42.0993	0.129333	7.45667	0.224	Tissue-Enriched	Belongs to the cytochrome P450 family
MS.gene67105	chr1.3	3822171	3822952	-	2.92233	0.608333	7.87133	1.69	22.084	0.247	Group-Enriched	-
MS.gene43935	chr5.4	25457059	25459042	+	0.053	0.163667	4.13633	0.512	1.95967	0.024	Group-Enriched	BEST Arabidopsis thaliana protein match is Protein of
MS.gene034869	chr1.4	49073971	49074396	-	3.998	90.05	50.207	0.439333	9.676	0	Group-Enriched	-
MS.gene032006	chr3.4	69842372	69845161	+	78.9003	52.0843	808.412	0.0136667	127.31	0	Tissue-Enriched	-
MS.gene78643	chr1.4	42327220	42332688	-	1.89	4.55167	43.3	0.0503333	7.626	0.149	Tissue-Enriched	tail specific protease
MS.gene81766	chr1.3	43306926	43309922	+	10.245	84.3727	39.4907	4.327	11.8683	7.105	Group-Enriched	chaperone protein
MS.gene25578	chr8.2	43758548	43759803	-	0.0923333	0.157	3.59633	0	0.363	0	Tissue-Enriched	serine threonine-protein kinase
MS.gene049664	chr3.3	57750175	57758070	+	0.835333	0.967	22.2967	2.44833	0.904	0.876	Tissue-Enriched	Cysteine-rich receptor-like protein kinase
MS.gene85860	chr6.4	15593321	15597320	-	2.82133	16.7027	27.5187	0.0406667	3.36	0.34	Group-Enriched	Dehydrogenase reductase SDR family member
MS.gene063565	chr1.3	25657004	25661994	+	2.255	0.122667	9.88967	0.448667	1.13967	0.493	Group-Enriched	Aldo/keto reductase family
MS.gene85473	chr3.4	12704796	12705641	-	0.462333	0.312	5.625	0.035	1.48767	0.0533333	Group-Enriched	PAN-like domain
MS.gene20354	chr5.1	4701169	4703403	+	17.0557	221.341	70.8967	4.36933	15.5937	1.938	Group-Enriched	Protein STAY-GREEN, chloroplastic-like(SGR1)
MS.gene20594	chr6.3	4430555	4432330	+	0.260333	0.238667	25.9977	0.0223333	4.15533	0.00666667	Tissue-Enriched	Belongs to the cytochrome P450 family
MS.gene78667	chr8.4	56752206	56756156	+	0.325667	0.611	14.8657	0.0276667	0.115667	0.282	Tissue-Enriched	Protein ZINC INDUCED
MS.gene51992	chr3.3	6101676	6110495	+	0.419333	0.787667	2.165	0.677	0.167333	6.124	Group-Enriched	Protein ZINC INDUCED
MS.gene00952	chr2.3	66454451	66456921	+	3.61533	1.181	23.7503	0.008	3.21367	0	Tissue-Enriched	-
MS.gene071846	chr2.2	53677915	53679485	-	6.47267	2.075	14.5113	4.60433	54.4067	3.57	Group-Enriched	Major allergen Pru
MS.gene60124	chr8.4	59202659	59204065	+	0.179	0.756667	4.90167	0	0.169	0	Tissue-Enriched	NADPH quinone
MS.gene30932	chr2.2	5644860	5647710	-	0.0833333	1.16933	11.6367	0.01	0.559667	0	Tissue-Enriched	riboflavin biosynthesis protein(RIBA3)
MS.gene77719	chr4.4	68277864	68278562	-	0.0113333	0.015	15.9893	0	2.15267	0	Tissue-Enriched	Thaumatin-like protein
MS.gene24547	chr1.2	6046534	6047103	-	0.317667	0.625333	4.587	0.424667	0.513333	0.531333	Tissue-Enriched	Polyketide cyclase / dehydrase and lipid transport(PYL3)
MS.gene017046	chr5.1	72092838	72094259	+	0.363	0.187	7.808	0.0366667	0.428667	0.0486667	Tissue-Enriched	Belongs to the UDP-glycosyltransferase family
MS.gene74129	chr7.4	75639737	75641294	+	0.711667	0.832333	5.17633	0.534667	0.919333	0.538	Tissue-Enriched	isoform X1
MS.gene046776	chr1.2	13917444	13918472	+	0.239667	0.311667	3.16433	0	0.584333	0.0723333	Tissue-Enriched	receptor-like protein kinase
MS.gene070207	chr3.4	12728864	12731448	-	13.7747	11.63	173.679	0	32.9283	0	Tissue-Enriched	-
MS.gene99426	chr5.1	68777402	68779153	-	0.531333	0.526667	5.69033	0.014	1.57467	0.0306667	Group-Enriched	Receptor-like protein
MS.gene024066	chr7.1	23936194	23940014	-	23.2107	18.863	186.224	0	31.4903	0	Tissue-Enriched	Phosphoglycolate
MS.gene79210	chr3.1	70148579	70152100	+	7.08367	2.46067	32.396	8.421	5.15167	81.391	Group-Enriched	isoform X1
MS.gene066294	chr5.3	26555655	26562592	+	0.709	7.491	2.53333	0.149	0.856	0.01	Group-Enriched	Protein NRT1 PTR FAMILY 4.6-like
MS.gene024609	51738	3435	6460	-	0.744	11.289	66.57	0	1.598	0	Tissue-Enriched	Benzyl alcohol
MS.gene94666	chr7.3	36728924	36731502	+	226.956	5.216	180.049	12.1763	17.8457	14.6887	Group-Enriched	lipid catabolic process
MS.gene011324	chr8.4	21191189	21193996	+	0.449	0.943333	8.13167	1.16667	4.904	0.109	Group-Enriched	Ferric reduction oxidase 8
MS.gene053162	chr4.2	91944355	91945107	+	0.636	16.0343	8.19033	0.223667	1.05233	0.193	Group-Enriched	B-Box-type zinc finger
MS.gene31793	chr1.1	13922401	13924515	-	0.196	0.484333	6.60733	0	0.991	0.0203333	Tissue-Enriched	receptor-like protein kinase
MS.gene56159	chr7.4	80034271	80039051	-	0.258333	0.206667	7.195	0	1.393	0.0346667	Tissue-Enriched	-
MS.gene02456	chr5.1	12628369	12641601	-	3.24	3.03567	14.8757	0.579	38.987	0.342667	Group-Enriched	-
MS.gene54453	chr7.4	92466453	92466809	-	0.332333	0.253	4.007	0.0226667	0.515667	0.0686667	Tissue-Enriched	Encoded by
MS.gene044048	chr1.2	4137702	4141710	-	0.059	1.82833	7.55	0.106	0.202667	0.063	Group-Enriched	Belongs to the cytochrome P450 family
MS.gene031146	chr6.2	9044753	9046763	+	2.82067	3.00233	16.686	2.03033	2.75467	0.582	Tissue-Enriched	Belongs to the UDP-glycosyltransferase family
MS.gene61985	chr8.2	2375481	2376011	+	6.20333	42.684	120.236	2.52533	13.5543	4.549	Group-Enriched	Senescence regulator
MS.gene44808	chr5.4	53568665	53574658	-	0.804667	1.21833	11.818	1.67933	1.54167	0.677333	Tissue-Enriched	Membrane protein of ER
MS.gene59473	chr5.4	13727935	13728435	+	1.12133	14.0547	45.5893	2.92433	2.02867	3.71133	Group-Enriched	Chaperone protein DNAj
MS.gene52606	chr7.4	25787542	25791235	-	33.4697	27.108	259.022	0	44.954	0	Tissue-Enriched	Phosphoglycolate
MS.gene073123	chr2.2	13144590	13146782	-	1.69467	0.575667	13.761	0.0866667	2.03733	0.0866667	Tissue-Enriched	Lysosomal Pro-X
MS.gene82144	chr5.2	17008787	17010429	+	1.15433	1.42167	8.86367	0.364667	1.438	0.278	Tissue-Enriched	Nodulin-like
MS.gene006398	chr1.3	70621690	70621926	+	0.222667	19.4233	18.7503	0	0.463667	0	Group-Enriched	Early light-induced protein(ELIP)
MS.gene03971	chr3.2	54837971	54841067	-	1.241	0.771667	13.4023	0.042	1.95967	0	Tissue-Enriched	Internal alternative NAD(P)H-ubiquinone oxidoreductase(NDA1)
MS.gene96679	chr5.3	44897930	44905274	+	1.79767	3.06667	21.81	0.0496667	3.21967	1.91667	Tissue-Enriched	-
MS.gene066316	chr2.3	30443135	30446526	+	1.166	11.916	25.1297	0	3.077	0	Group-Enriched	synthase
MS.gene034455	chr2.3	12510999	12511436	-	0.410667	52.1697	12.0333	0	0.557333	0	Group-Enriched	-
MS.gene006817	chr4.1	24882270	24883124	-	0.00933333	0.186	2.17467	0.185667	0.0863333	0.0713333	Tissue-Enriched	-
MS.gene76027	chr6.3	13881993	13884873	-	0.660333	1.84733	16.5	0	3.84933	0	Group-Enriched	Rhomboid family
MS.gene79506	chr4.2	88811458	88813768	-	1.37733	0.334667	11.8733	0.0326667	1.61533	0.0176667	Tissue-Enriched	Belongs to the NPH3 family
MS.gene022389	chr3.1	62791284	62791898	+	0.156333	0.0713333	1.62767	0	0.12	0	Tissue-Enriched	Cytochrome p450
MS.gene006718	chr4.1	26035950	26037951	+	0.0333333	0.215	6.876	0.171	1.54733	0	Group-Enriched	Belongs to the peptidase C1 family
MS.gene60294	chr1.1	8426192	8426692	+	0.206333	0.0246667	3.03267	0.0163333	1.21767	0	Group-Enriched	14 kDa proline-rich protein
MS.gene051101	chr8.3	70093868	70096808	+	7.25367	92.6827	22.8163	8.40667	9.12433	4.74333	Group-Enriched	subtilisin-like protease
MS.gene049331	chr3.1	76133149	76135117	+	0.0326667	3.26267	1.93867	0.0263333	0.0453333	0.062	Group-Enriched	WAT1-related protein
MS.gene34391	chr1.2	76505452	76506397	+	0.274	70.8543	115.25	0.0146667	2.51267	0	Group-Enriched	Early light-induced protein(ELIP)
MS.gene05556	chr6.2	85277019	85281729	+	3.421	43.9677	28	0.466	5.172	1.307	Group-Enriched	chlorophyll(ide) b reductase NYC1(NYC1)
MS.gene72024	chr3.4	95563168	95564415	-	0.408667	0.677333	4.63067	0.357333	0.766667	0.261	Tissue-Enriched	Glyco_18
MS.gene06456	chr3.2	79668316	79669254	-	0.245	0.075	1.383	0.023	0.0186667	0.0513333	Tissue-Enriched	Alginate lyase
MS.gene057609	chr5.4	27194278	27194943	-	1.28733	42.6157	66.5133	0.246	4.80433	1.695	Group-Enriched	Belongs to the thioredoxin family
MS.gene72667	chr5.4	15758273	15762188	-	0.293	0.182333	2.74767	0.0703333	0.4	0.009	Tissue-Enriched	Belongs to the protein kinase superfamily. Ser Thr protein kinase family
MS.gene029268	chr1.4	86807616	86809155	-	0.12	0.0923333	2.629	0.077	0.208	0.057	Tissue-Enriched	Ribosomal RNA small subunit methyltransferase NEP1-like
MS.gene22221	chr3.4	39991704	39995878	-	2.41067	5.85467	58.7493	0.0146667	6.82367	0.008	Tissue-Enriched	oxidoreductase At1g06690, chloroplastic-like
MS.gene25660	chr8.2	7985224	7985784	+	0.326667	0.888667	5.83967	0.085	0.647	0.0516667	Tissue-Enriched	Probable protein Pop3
MS.gene47375	chr1.4	50889207	50892472	-	0.0596667	1.795	11.54	0.00566667	0.035	0	Tissue-Enriched	Sulfite exporter TauE/SafE
MS.gene043457	chr2.2	8766012	8770846	+	7.75367	1.55233	65.484	0.333667	6.047	1.92833	Tissue-Enriched	transcription(GLK2)
MS.gene007561	chr7.1	9239134	9240990	+	0.490667	4.94033	8.256	0	1.24367	0	Group-Enriched	transmembrane transport
MS.gene058150	chr5.4	3391575	3393470	+	5.004	44.5803	11.3867	1.629	4.02067	3.346	Group-Enriched	Electron carrier protein. The oxidized form of the cytochrome c heme group can accept an electron from the heme group of the cytochrome c1 subunit of cytochrome reductase. Cytochrome c then transfers this electron to the cytochrome oxidase complex, the final protein carrier in the mitochondrial electron-transport chain
MS.gene46956	chr3.2	37628803	37629447	-	5.374	13.2227	121.111	0	14.9313	0.03	Tissue-Enriched	oxidoreductase At1g06690, chloroplastic-like
MS.gene031152	chr6.2	9097622	9099194	-	0.342667	5.01233	8.19133	0.0953333	0.428	0.0573333	Group-Enriched	Belongs to the UDP-glycosyltransferase family
MS.gene040099	chr4.4	113550	115133	-	5.42633	85.0673	126.548	5.96633	10.6443	1.30333	Group-Enriched	isoform X1
MS.gene008149	chr3.4	69257345	69258562	+	1.461	21.1347	11.8487	2.368	2.589	2.90467	Group-Enriched	phosphatase 2c
MS.gene011264	chr8.2	75422534	75428831	-	0.0526667	0.376667	10.2197	1.74667	1.02	1.14633	Tissue-Enriched	Aminopeptidase
MS.gene061215	chr7.3	77530239	77536196	-	0.252333	0.124333	6.13233	0.0483333	1.267	0.041	Group-Enriched	-
MS.gene75660	chr3.3	70711064	70717083	-	0.096	0.711667	17.0237	0	0.294	0	Tissue-Enriched	acyl-activating enzyme 16(AAE15)
MS.gene03323	chr6.2	31073634	31079769	-	14.512	15.2907	125.129	0.401667	24.959	4.05867	Tissue-Enriched	Belongs to the FBPase class 1 family
MS.gene052590	chr4.4	22405004	22408286	-	0.179333	0.122333	7.241	0.036	1.86433	0	Group-Enriched	G-type lectin S-receptor-like serine threonine-protein kinase
MS.gene04832	chr7.4	13215855	13223911	-	18.923	91.981	149.786	2.95733	13.2347	2.08	Group-Enriched	Phospholipase A1-Igamma2, chloroplastic-like
MS.gene49858	15130	78018	82941	-	1.80333	1.127	35.754	0.221	1.61	0.0353333	Tissue-Enriched	Beta-amylase
MS.gene48262	chr4.2	77211095	77211700	+	0	0.841333	5.88	0.061	0.240667	0	Tissue-Enriched	Belongs to the cytochrome P450 family(CYP83A1)
MS.gene045209	chr3.3	71787511	71788179	+	0.898667	9.26167	80.4713	0	6.34	0.0236667	Tissue-Enriched	Belongs to the small heat shock protein (HSP20) family
MS.gene52878	chr6.1	20738813	20740249	-	0.113333	0.073	1.59667	0.091	0.162	0.025	Tissue-Enriched	LRR receptor-like serine threonine-protein kinase
MS.gene38328	chr7.3	57701682	57706156	+	11.9263	6.52233	60.1873	0.453667	10.2053	0.360667	Tissue-Enriched	plastid-lipid-associated protein 11
MS.gene05412	chr6.1	73199499	73200413	-	0.203667	0.0493333	1.77367	0	0.267	0	Tissue-Enriched	receptor-like protein kinase
MS.gene86081	chr6.3	8578153	8579861	+	0.369	16.859	10.12	0.0156667	0.933333	0	Group-Enriched	Belongs to the UDP-glycosyltransferase family
MS.gene42440	chr1.4	46850410	46853317	-	0.239667	4.12367	2.163	0.236333	0.31	0.0876667	Group-Enriched	-
MS.gene045124	chr3.4	80978863	80982389	+	6.67733	2.19033	30.3843	7.81933	4.71033	75.826	Group-Enriched	isoform X1
MS.gene26302	chr5.4	59676580	59678081	-	0	0.469	2.53933	0.008	0.0723333	0.016	Tissue-Enriched	Belongs to the class I-like SAM-binding methyltransferase superfamily. Cation-independent O- methyltransferase family
MS.gene047017	chr4.3	98869	100485	-	6.29567	101.573	147.831	7.08267	12.3773	1.57733	Group-Enriched	isoform X1
MS.gene25875	chr3.2	69783454	69794147	+	4.01867	23.953	25.2303	0.126	3.79533	0.0946667	Group-Enriched	Plant lipoxygenase may be involved in a number of diverse aspects of plant physiology including growth and development, pest resistance, and senescence or responses to wounding
MS.gene27893	chr4.1	12450939	12455453	+	2.92933	1.83833	20.387	0.497	3.22233	0.679	Tissue-Enriched	tail specific protease
MS.gene045762	chr2.2	29068377	29069780	+	0.153	3.88967	3.19367	0.0703333	0.342667	0.0546667	Group-Enriched	Belongs to the UDP-glycosyltransferase family
MS.gene54853	chr2.1	9718365	9718775	+	0.384333	2.236	7.995	0	0.324333	0.114333	Group-Enriched	Protein of unknown function, DUF538
MS.gene002296	chr2.3	72746157	72746636	-	4.64633	7.55767	178.725	0.031	5.39533	0.047	Tissue-Enriched	Belongs to the CRISP family
MS.gene012183	chr8.1	7203776	7204324	-	1.49533	0.287333	5.62467	0.04	0.220667	11.227	Group-Enriched	-
MS.gene09727	chr5.3	6147530	6148789	-	3.452	5.70867	30.6737	0.171667	5.49767	0.129	Tissue-Enriched	-
MS.gene37296	chr6.2	7779306	7781050	-	0.095	2.50767	7.191	0.0166667	0.227	0.053	Group-Enriched	UDP-Glycosyltransferase
MS.gene062852	chr2.4	25198194	25199881	-	1.869	81.154	74.2083	0.324	13.0183	6.841	Group-Enriched	Glutathione S-transferase(GSTU1)
MS.gene034194	chr4.4	90442154	90442862	+	0	0.68	6.063	0	0	0	Tissue-Enriched	-
MS.gene016725	chr5.3	69022179	69023957	-	4.36	4.345	50.2157	1.22133	5.05533	1.40667	Tissue-Enriched	Belongs to the iron ascorbate-dependent oxidoreductase family(ACO1)
MS.gene07276	chr1.4	69503275	69504549	+	2.04067	4.36267	27.1677	5.29467	54.1787	1.17533	Group-Enriched	Universal stress protein A-like protein
MS.gene60650	chr1.2	69986110	69987000	-	5.33933	13.6533	225.794	3.72733	15.8747	2.49667	Tissue-Enriched	Belongs to the glycosyl hydrolase 18 family
MS.gene039996	chr3.2	65137446	65143502	+	2.159	10.7697	16.6497	0.819667	2.57067	0.397333	Group-Enriched	Haem-binding uptake, Tiki superfamily, ChaN
MS.gene24781	chr8.2	7934052	7934612	+	0.272333	0.753333	4.958	0.068	0.612667	0.026	Tissue-Enriched	Probable protein Pop3
MS.gene82011	chr8.2	71447874	71448860	-	2.35933	1.47767	38.3427	0	12.5433	0	Group-Enriched	subtilisin-like
MS.gene47714	chr5.3	73101512	73102663	+	2.93333	17.2137	78.1017	0.355667	4.67967	2.83433	Group-Enriched	Belongs to the GST superfamily
MS.gene71078	chr6.1	18247674	18250143	-	1.36133	8.931	14.3003	0.00866667	0.808333	0	Group-Enriched	Very-long-chain enoyl-CoA reductase-like
MS.gene051208	chr2.3	49057554	49060194	-	0.611667	0.439	15.5797	0.204333	2.84167	0.057	Tissue-Enriched	phosphatase 2C
MS.gene007372	chr7.4	8389056	8389754	-	0.0113333	0.03	31.5917	0	4.03367	0	Tissue-Enriched	Thaumatin-like protein
MS.gene55657	chr3.3	57652062	57652952	-	0.730667	0.719	5.161	0.763	2.579	0.0373333	Group-Enriched	Lecithin retinol acyltransferase
MS.gene70601	chr3.1	64260143	64263200	+	0.901333	22.4427	31.7477	0	3.83467	0	Group-Enriched	protein At5g50100, mitochondrial-like
MS.gene92147	chr8.3	65552360	65554569	+	6.21667	8.239	114.912	0.011	12.5483	0.0276667	Tissue-Enriched	Protein of unknown function (DUF2996)
MS.gene83114	chr1.2	16491301	16495537	+	0.0266667	0.0713333	1.35567	0.018	0.169333	0	Tissue-Enriched	receptor-like protein kinase
MS.gene008741	chr4.4	25516760	25517973	+	0.0833333	0.281	2.088	0.391333	0.0696667	0.154333	Tissue-Enriched	Belongs to the iron ascorbate-dependent oxidoreductase family
MS.gene009978	chr5.3	54715818	54722177	-	0.844333	1.22433	11.8633	1.64433	1.46833	0.848	Tissue-Enriched	Membrane protein of ER
MS.gene023358	chr4.4	16788239	16788943	-	0.415333	0.457333	10.2113	0.371667	1.22967	0.474667	Tissue-Enriched	Ankyrin repeats (3 copies)
MS.gene29854	chr3.4	72418852	72424653	-	4.04167	4.35233	28.1633	1.40633	5.02433	0.254333	Tissue-Enriched	low affinity sulfate transporter
MS.gene96147	chr1.4	21136082	21141087	-	0.546	1.99033	11.98	0.389333	2.33967	0.711333	Tissue-Enriched	Belongs to the class I-like SAM-binding methyltransferase superfamily. Cation-independent O- methyltransferase family
MS.gene41210	chr1.2	45005697	45006090	-	0.107333	0.139333	1.56733	0.132	0.309667	0.0573333	Tissue-Enriched	RING-type E3 ubiquitin transferase
MS.gene025861	chr7.3	503140	504750	-	0.368667	13.5563	8.43667	0.597333	1.21233	0.462333	Group-Enriched	3-ketoacyl-CoA synthase(KCS1)
MS.gene042196	chr8.2	2303796	2304326	-	5.87067	41.8437	119.482	2.16133	11.5047	3.914	Group-Enriched	Senescence regulator
MS.gene044659	21784	6220	9810	-	0.323	0.170333	3.74767	0.031	1.21233	0.0166667	Group-Enriched	Serine threonine-protein kinase
MS.gene34916	chr4.1	16040135	16043588	+	0.167333	0.190667	8.30367	0	0.267667	0	Tissue-Enriched	Peroxisomal (S)-2-hydroxy-acid oxidase
MS.gene93035	chr8.2	32382749	32385227	-	0.404	12.996	14.1233	0.023	1.40833	0.00466667	Group-Enriched	Protein WEAK CHLOROPLAST MOVEMENT UNDER BLUE LIGHT
MS.gene83117	chr1.2	16396706	16397713	-	0.196667	0.411667	3.99267	0.085	0.631	0.041	Tissue-Enriched	receptor-like protein kinase
MS.gene026033	chr7.2	2446622	2448976	+	5.54833	9.83133	56.1267	4.74033	9.238	7.03067	Tissue-Enriched	aldo-keto reductase
MS.gene59082	chr8.4	14132053	14132577	-	0.963333	2.195	7.94067	0.605333	0.667	0.868	Group-Enriched	-
MS.gene039281	chr2.2	20263799	20267449	+	5.50133	49.795	91.1633	1.453	10.7817	3.08533	Group-Enriched	Belongs to the FPP GGPP synthase family
MS.gene99020	chr5.4	27625768	27632769	+	0.915333	9.86833	3.31867	0.185333	1.24733	0.005	Group-Enriched	Protein NRT1 PTR FAMILY 4.6-like
MS.gene046801	chr1.2	14472793	14473880	-	0.118667	0.294667	3.61767	0	0.640667	0	Tissue-Enriched	receptor-like protein kinase
MS.gene22050	20956	15094	17674	-	0.219667	0.486667	4.73833	0.019	0.893	0.00366667	Tissue-Enriched	LRR receptor-like serine threonine-protein kinase
MS.gene41927	43356	160981	163333	-	1.07667	0.0416667	2.344	0.0753333	0.337333	0	Group-Enriched	transcription factor
MS.gene00836	chr2.3	64999582	65000133	+	15.7193	12.7613	177.392	0	21.6863	0	Tissue-Enriched	MYB-like transcription factor ETC1
MS.gene56006	chr2.3	56366291	56371676	+	2.317	2.19467	25.1407	0.0933333	11.7627	3.333	Group-Enriched	Belongs to the glycosyl hydrolase 17 family
MS.gene059044	chr2.4	56015719	56016378	-	0.183333	2.503	77.722	31.5963	1.54067	4.545	Group-Enriched	Major allergen Pru
MS.gene72766	chr5.1	16509704	16512545	+	0.122333	3.983	1.14267	0.049	0.128667	0.0443333	Group-Enriched	Belongs to the protein kinase superfamily. Ser Thr protein kinase family
MS.gene61741	23899	180	935	+	1.132	0.017	2.49367	0	0.278667	0	Group-Enriched	transcription factor
MS.gene56507	chr4.2	27348288	27349145	-	0.105	0.187	4.42133	4.26333	0.799333	0.656	Group-Enriched	-
MS.gene57694	chr2.3	51962164	51962698	-	0.489	5.63533	9.24367	0.0183333	0.083	0	Group-Enriched	Transferase family
MS.gene49929	chr6.4	59134450	59136890	-	6.44933	23.4967	146.313	0.0166667	17.6	0.205	Tissue-Enriched	CONTAINS InterPro DOMAIN s Adaptor protein ClpS, core (InterPro IPR003769), Ribosomal protein L7 L12, C-terminal adaptor protein ClpS-like (InterPro IPR014719)
MS.gene012028	chr8.2	28560225	28562383	+	7.68667	41.145	321.115	0.110667	16.7557	0.362667	Tissue-Enriched	Salicylate
MS.gene006787	chr4.1	25330211	25333595	-	0.0553333	0.024	3.783	0	0.629	0	Tissue-Enriched	protein serine/threonine kinase activity
MS.gene58252	chr8.4	64408138	64408997	+	2.65133	3.99667	26.495	0.0433333	5.04033	0	Tissue-Enriched	NAD(P)H dehydrogenase subunit S
MS.gene03021	chr1.3	62378378	62383205	+	0.101	0.394333	11.7923	0.0693333	0.407333	0	Tissue-Enriched	Monothiol
MS.gene09725	chr5.3	6294435	6296742	-	2.86367	5.271	30.452	0.149667	4.91567	0.115667	Tissue-Enriched	Zeaxanthin epoxidase
MS.gene82008	chr8.2	71467571	71471728	-	15.1993	5.076	65.0017	0.597667	8.01567	0.782667	Group-Enriched	Belongs to the glycosyltransferase 1 family. Bacterial plant glycogen synthase subfamily(WAXY)
MS.gene30150	chr3.3	42611611	42612516	-	0.096	1.07133	2	0	0.0823333	0	Group-Enriched	Fatty acid desaturase 4
MS.gene047646	chr5.3	9858799	9859365	+	0.863	13.2727	15.383	1.50833	1.64267	1.468	Group-Enriched	Calmodulin-like protein
MS.gene006198	chr1.4	77291878	77293493	+	2.98	8.10433	137.06	1.94567	9.80967	1.716	Tissue-Enriched	Belongs to the glycosyl hydrolase 18 family
MS.gene059656	chr6.1	49302201	49303733	+	0.517	0.130333	50.239	7.80633	5.83333	9.01267	Tissue-Enriched	-
MS.gene09706	chr5.2	5499704	5516416	+	0.391333	0.215333	3.64367	0.0606667	0.454	0	Tissue-Enriched	TIFY 10a-like
MS.gene038565	56874	1828	7876	+	1.26133	0.689	6.423	0.366667	0.980667	0.365667	Tissue-Enriched	-
MS.gene58982	chr3.2	44427925	44428116	-	0.0886667	0.058	4.838	0	0	5.725	Group-Enriched	-
MS.gene061284	chr4.2	51331602	51336822	-	0.330667	11.061	8.21367	0	0.0623333	0	Group-Enriched	axial regulator YABBY
MS.gene023260	chr4.3	17567638	17570376	+	0.0536667	0.074	1.344	3.41067	0.312333	0.304333	Group-Enriched	Belongs to the iron ascorbate-dependent oxidoreductase family
MS.gene56540	chr4.4	30699525	30702743	-	0.638	0.455	6.96667	0.766667	3.54733	0.971667	Group-Enriched	divergent subfamily of APPLE domains
MS.gene009993	chr5.3	54530209	54532940	-	0.457	0.614667	23.32	0	3.30133	0	Tissue-Enriched	Cysteine-rich receptor-like protein kinase
MS.gene050496	chr7.2	2939321	2942346	-	0.664	10.198	57.3017	0	1.423	0	Tissue-Enriched	Benzyl alcohol
MS.gene62080	chr8.2	2421994	2422394	-	5.543	37.6447	106.853	2.20833	10.071	3.98033	Group-Enriched	-
MS.gene050772	51772	12115	15113	+	89.0347	34.379	543.5	0.006	97.516	0.026	Tissue-Enriched	Chloroplast stem-loop binding protein of 41 kDa b
MS.gene84140	chr3.1	72822911	72826509	+	3.899	45.652	74.502	0	6.224	0.009	Group-Enriched	RNA polymerase sigma factor
MS.gene027538	chr5.4	40689102	40690329	+	0.176333	0.225333	4.96033	0.151667	0.730667	0.196667	Tissue-Enriched	BEST Arabidopsis thaliana protein match is Protein of
MS.gene59126	chr1.4	15847702	15848754	-	0.236667	0.629667	4.33067	0.125333	0.731	0.0903333	Tissue-Enriched	receptor-like protein kinase
MS.gene020632	chr7.2	10451379	10453235	-	0.620667	5.839	8.80667	0	1.23667	0	Group-Enriched	transmembrane transport
MS.gene022138	chr7.3	73908669	73911211	+	0.18	0.111667	4.14867	0	1.24033	0.037	Group-Enriched	-
MS.gene96145	chr1.4	21270675	21271106	-	0.081	0.433	3.03633	0.337667	0.31	0.152	Tissue-Enriched	Belongs to the class I-like SAM-binding methyltransferase superfamily. Cation-independent O- methyltransferase family
MS.gene43985	chr1.3	57062529	57063897	-	0.289	16.5097	13.708	0	1.33533	0	Group-Enriched	At2g34160-like
MS.gene66207	chr3.3	46634502	46641049	-	0.192	0.207	2.46067	0.08	0.304	0.0486667	Tissue-Enriched	ABC transporter C family member
MS.gene022842	chr8.1	84485987	84492136	-	0.91	10.033	306.879	0.272667	16.154	0.0563333	Tissue-Enriched	1-deoxy-D-xylulose 5-phosphate reductoisomerase(DXR)
MS.gene76766	chr4.2	74420502	74422482	+	0.394	0.300667	3.61633	0.337333	1.81267	0.03	Group-Enriched	zinc-binding in reverse transcriptase
MS.gene020442	chr3.3	82589409	82591966	+	0.0943333	15.1203	9.32133	0	0.486	0.073	Group-Enriched	Transferase family
MS.gene060835	chr4.3	83469653	83475424	+	9.89933	8.24767	81.57	0.02	13.9607	0.00766667	Tissue-Enriched	Serine aminopeptidase, S33
MS.gene059124	chr1.2	11230241	11231894	-	3.41433	0.134333	6.90067	0.007	0.443667	0.014	Group-Enriched	BURP domain-containing protein
MS.gene05723	chr3.1	48465436	48470088	+	0.176333	0.287333	3.57633	1.264	0	0.260667	Group-Enriched	Belongs to the iron ascorbate-dependent oxidoreductase family
MS.gene61972	chr1.4	35179560	35181194	-	0	1.33833	2.85167	0.00833333	0.0443333	0	Group-Enriched	Belongs to the class I-like SAM-binding methyltransferase superfamily. Cation-independent O- methyltransferase family
MS.gene015064	chr3.2	85735876	85738107	+	2.524	24.009	21.0403	0.102	3.99	0.322	Group-Enriched	Lecithin-cholesterol acyltransferase-like
MS.gene85727	chr6.1	16604691	16610846	+	12.618	13.7147	111.917	0.322	20.9353	3.51667	Tissue-Enriched	Belongs to the FBPase class 1 family
MS.gene019532	chr8.1	70356662	70367219	+	0.502	0.522	9.79667	0.147333	0.566333	0.0663333	Tissue-Enriched	Enoyl-(Acyl carrier protein) reductase
MS.gene050662	chr7.3	771162	771662	-	5.091	1.036	9.85333	0	0.708333	0.0446667	Group-Enriched	ethylene-responsive transcription factor
MS.gene022570	chr8.4	80319800	80321209	-	0.4	1.445	106.139	0.064	7.656	0.145	Tissue-Enriched	Belongs to the UDP-glycosyltransferase family
MS.gene004500	chr2.4	66265255	66267726	+	3.223	1.03033	19.4033	0	2.978	0	Tissue-Enriched	-
MS.gene93602	chr7.3	77824314	77826812	+	0.487333	2.52767	19.7463	1.84133	1.98767	0.997333	Tissue-Enriched	reductase
MS.gene86293	chr1.3	10391720	10401149	+	3.214	38.56	79.5597	0.660667	8.25033	1.06267	Group-Enriched	aarF domain-containing protein kinase At4g31390
MS.gene63567	chr3.2	25625567	25634992	-	1.36067	13.9113	9.38267	0.974	1.612	0.926	Group-Enriched	ATP-dependent protease La (LON) substrate-binding domain
MS.gene53414	chr3.2	32415997	32419878	+	2.617	7.12133	42.0427	2.64133	6.51233	1.67667	Tissue-Enriched	Hydroxymethylglutaryl-CoA lyase
MS.gene007864	chr8.4	48394022	48395291	+	0.410333	11.5003	7.485	0.626333	0.394667	0.986333	Group-Enriched	NAC domain-containing protein
MS.gene74931	chr1.3	76485809	76492323	-	0.289667	14.3273	10.472	0.42	0.922333	0.118	Group-Enriched	Zeaxanthin epoxidase, chloroplastic-like
MS.gene044234	chr3.3	68097710	68100648	-	0.738667	4.228	4.35567	0.0426667	0.509333	0.0406667	Group-Enriched	Plant lipoxygenase may be involved in a number of diverse aspects of plant physiology including growth and development, pest resistance, and senescence or responses to wounding
MS.gene069870	chr2.1	3872088	3872681	+	0.504333	0.754333	13.6957	0	1.35533	0	Tissue-Enriched	Protein of unknown function (DUF1677)
MS.gene039817	chr3.3	12470330	12473764	+	0.0923333	0.046	1.17967	0.057	0.174667	0.163	Tissue-Enriched	Serine threonine-protein kinase
MS.gene73910	51730	24513	25355	+	0.888667	12.1543	70.206	0	1.76633	0	Tissue-Enriched	Benzyl alcohol
MS.gene48646	chr4.1	67979095	67980520	+	2.115	4.87	48.1343	0.0433333	6.159	0.0326667	Tissue-Enriched	DnaJ homolog subfamily B member
MS.gene88008	chr4.3	70060101	70062081	+	0.658333	0.315	6.337	0.546	2.558	0.0436667	Group-Enriched	zinc-binding in reverse transcriptase
MS.gene056046	chr1.1	61413985	61420051	-	0	0.0296667	2.15	0	0.00866667	0	Tissue-Enriched	Sucrose nonfermenting 4-like
MS.gene91606	chr7.4	85034657	85036311	-	0.00866667	0.0346667	4.934	0.066	0.170667	8.31933	Group-Enriched	Belongs to the class I-like SAM-binding methyltransferase superfamily. Cation-independent O- methyltransferase family
MS.gene011044	chr7.1	49118763	49122356	-	0.544	2.92033	5.62967	0.0496667	0.535	0.059	Group-Enriched	sodium metabolite cotransporter BASS3
MS.gene001512	chr8.2	18291350	18295053	+	0.289333	9.55233	23.3543	0.019	2.286	0	Group-Enriched	Protein NRT1 PTR FAMILY
MS.gene70080	chr4.2	85246542	85247806	-	0.515	0.379667	3.847	0.261333	1.92933	0.0263333	Group-Enriched	-
MS.gene32368	chr1.4	13467216	13469122	+	0.197	0.203667	3.90833	1.09467	0.323	0.0723333	Group-Enriched	receptor-like protein kinase
MS.gene031156	chr6.2	9126319	9128063	-	0.095	2.54367	7.145	0.0166667	0.227	0.053	Group-Enriched	UDP-Glycosyltransferase
MS.gene039681	chr3.3	10329843	10330097	-	0.0313333	1.27433	15.0557	0	0.905667	0	Tissue-Enriched	-
MS.gene049609	chr3.2	59003336	59005366	+	17.187	12.419	132.891	0.0343333	22.3507	0	Tissue-Enriched	NAD(P)H-quinone oxidoreductase subunit
MS.gene61984	chr8.2	2182732	2183344	-	0	0	1.128	0	0.0203333	0	Tissue-Enriched	Calcium-dependent protein kinase(CPK15)
MS.gene39300	chr8.2	81009604	81014165	+	1.80833	1.60533	21.2507	0	3.75367	0.0153333	Tissue-Enriched	alpha/beta hydrolase fold
MS.gene59048	chr8.4	13827413	13829032	+	0.222667	0.353333	4.35467	0	0.538	0	Tissue-Enriched	Adenine nucleotide transporter BT1, chloroplastic
MS.gene20952	chr1.3	60604378	60608332	+	22.466	15.2723	169.707	2.914	31.781	7.15667	Tissue-Enriched	DEAD-box ATP-dependent RNA helicase
MS.gene36240	chr2.1	2503679	2508017	-	0.483333	0.442	5.43967	0	0.762333	0.037	Tissue-Enriched	Biotin carboxyl carrier protein of acetyl-CoA carboxylase
MS.gene54068	chr1.2	10323658	10333078	+	3.04233	35.965	74.5063	0.636	7.802	1.01833	Group-Enriched	aarF domain-containing protein kinase At4g31390
MS.gene002814	chr2.1	66801200	66803671	+	3.622	1.10033	22.5107	0.008	3.074	0	Tissue-Enriched	-
MS.gene059717	chr4.2	10330355	10330612	-	5.766	79.3073	83.5073	6.05333	10.2233	4.82067	Group-Enriched	Stress enhanced protein 2
MS.gene46371	chr8.4	24018390	24019941	-	0.181333	0.544667	36.8633	0.658333	0.434667	0.140333	Tissue-Enriched	Belongs to the expansin family
MS.gene36952	chr8.4	76963167	76963754	-	0.381667	0.927	20.113	0	2.553	0	Tissue-Enriched	Protein of unknown function (DUF1677)
MS.gene015503	chr5.4	5829628	5831889	-	0.00433333	0.0576667	1.01133	0	0.0896667	0	Tissue-Enriched	Subtilisin-like serine protease
MS.gene009899	chr5.3	55791380	55791718	-	11.0327	40.789	201.742	0.194667	19.189	7.112	Group-Enriched	Thylakoid soluble phosphoprotein TSP9
MS.gene028025	chr5.3	17245234	17248888	-	0.0913333	0.410333	3.964	0.382333	0.536333	0.131667	Tissue-Enriched	Belongs to the disease resistance NB-LRR family
MS.gene036342	chr2.4	40123596	40130363	+	4.45	17.5067	41.849	1.98533	5.54833	1.66633	Group-Enriched	methyltransferase At2g41040, chloroplastic-like
MS.gene47734	chr5.3	72961102	72962538	+	0.102	1.156	7.91833	1.41767	0.164333	1.563	Tissue-Enriched	Belongs to the UDP-glycosyltransferase family
MS.gene033506	chr7.3	26978092	26981975	-	30.4033	24.9553	239.866	0	40.3557	0	Tissue-Enriched	Phosphoglycolate
MS.gene58966	chr5.2	38816381	38818532	-	8.354	3.705	30.473	1.83633	4.42233	69.608	Group-Enriched	Inositol oxygenase(MIOX2)
MS.gene47377	chr1.4	50976856	50980120	-	0.042	1.566	10.4343	0.00566667	0.035	0.00633333	Tissue-Enriched	Sulfite exporter TauE/SafE
MS.gene021033	chr4.4	43231341	43232621	+	1.405	15.4903	3.18267	0	0.478667	0.0106667	Group-Enriched	3-ketoacyl-CoA synthase(KCS3)
MS.gene65861	chr3.2	9856188	9859889	-	0.466333	0.195667	5.031	0.00666667	1.12967	0.0216667	Group-Enriched	Serine threonine-protein kinase
MS.gene69259	chr3.2	63848121	63851036	+	69.0037	44.8353	728.092	0.014	113.008	0	Tissue-Enriched	Sedoheptulose-1,7-bisphosphatase(SBPase)
MS.gene54020	chr1.1	10930188	10931841	-	3.98467	0.204	7.99667	0.007	0.468667	0.014	Group-Enriched	BURP domain-containing protein
MS.gene050520	chr7.4	2512440	2514838	-	1.506	2.22167	23.2913	0.216333	3.928	0.275667	Tissue-Enriched	Transferase family
MS.gene60295	chr1.1	8417777	8418277	+	0.235	0.0246667	4.21067	0	1.38967	0.0173333	Group-Enriched	14 kDa proline-rich protein
MS.gene072573	51773	11699	14801	+	88.4397	34.2537	538.98	0.00633333	96.576	0.0276667	Tissue-Enriched	Chloroplast stem-loop binding protein of 41 kDa b
MS.gene23771	chr8.4	30399283	30403777	-	3.71433	1.53067	75.526	0.0223333	17.9053	0.023	Group-Enriched	Endochitinase-like
MS.gene52283	chr7.3	23777252	23778244	-	1.44933	15.108	14.2357	0.143333	2.079	0.744333	Group-Enriched	Pentatricopeptide repeat-containing protein
MS.gene53061	chr5.4	30706504	30707639	-	4.50567	1.29167	24.503	0	4.43967	0	Tissue-Enriched	psbQ-like protein 1
MS.gene026749	chr4.1	85684537	85691276	+	12.7413	8.92367	111.892	0.0816667	29.9573	1.795	Group-Enriched	post-illumination chlorophyll fluorescence increase(PIFI)
MS.gene062065	chr2.3	45152069	45155921	-	0.0813333	0.145333	2.14167	4.49	0.550333	0.169333	Group-Enriched	WRKY transcription factor
MS.gene052134	chr4.3	12142940	12145485	-	2.53267	80.113	17.207	0.00566667	6.88433	0	Group-Enriched	Cytochrome p450
MS.gene39363	chr8.3	79929275	79930391	-	0.152	2.82167	63.1177	1.52333	3.703	0.572	Tissue-Enriched	-
MS.gene032768	chr5.2	28144442	28149116	-	5.56533	69.8553	42.5327	3.128	5.56533	8.378	Group-Enriched	protein NRT1 PTR FAMILY 2.13-like
MS.gene017072	chr5.1	72519610	72522434	+	3.395	81.4113	24.0943	4.58667	5.373	4.55433	Group-Enriched	4-hydroxyphenylpyruvate
MS.gene69695	56875	503	6829	+	0.896333	0.713	5.07267	0.302667	0.885	0.289333	Tissue-Enriched	Radical SAM superfamily
MS.gene006854	chr4.1	24531394	24531651	+	1.172	33.9637	17.002	0	2.41433	0.061	Group-Enriched	-
MS.gene029032	chr2.4	11895426	11907982	-	0.736333	0.393	11.521	0.191333	0.776	0.0333333	Tissue-Enriched	Belongs to the formin-like family
MS.gene067048	chr3.4	80292255	80293061	+	0.273667	4.19233	34.5583	0	3.175	0	Tissue-Enriched	Belongs to the small heat shock protein (HSP20) family
MS.gene31199	chr2.1	7487394	7488314	-	3.85233	5.29	44.5167	0.115	10.0497	0.141	Group-Enriched	Belongs to the glycosyl hydrolase 18 family
MS.gene027350	chr7.4	50073228	50076830	-	0.619	3.026	6.148	0.054	0.892333	0.084	Group-Enriched	sodium metabolite cotransporter BASS3
MS.gene044606	chr7.3	66392977	66393432	+	1.323	0.278333	9.38767	0	1.148	0	Tissue-Enriched	Protein ALTERED XYLOGLUCAN
MS.gene047494	chr2.1	60531450	60532847	+	0.975667	2.83267	17.7	0.301	0.584667	0.103667	Tissue-Enriched	Belongs to the oxygen-dependent FAD-linked oxidoreductase family
MS.gene42155	chr7.3	30484299	30484811	-	0	0.0483333	1.00467	0.07	0.120333	0.0306667	Tissue-Enriched	calcium-binding protein
MS.gene46979	chr3.1	31522043	31525851	-	46.6457	54.8503	421.914	0.372333	83.2097	0.133	Tissue-Enriched	Serine--glyoxylate
MS.gene045611	chr5.3	29731153	29732586	-	1.071	0.887667	6.09233	0.131667	1.13933	0.0266667	Tissue-Enriched	methyltransferase activity
MS.gene044509	chr8.1	15191967	15194893	+	9.462	5.01667	64.1413	0.171333	10.049	0.209333	Tissue-Enriched	calcium sensing receptor
MS.gene66983	chr6.4	3762817	3764457	+	3.03567	1.69433	61.465	5.87533	21.003	6.382	Group-Enriched	-
MS.gene51100	chr5.1	65876589	65877152	-	4.64867	100.047	53.8323	0.585333	10.5757	0.263333	Group-Enriched	Copper transport protein
MS.gene24120	chr1.2	463062	467011	-	2.07167	1.36433	18.593	0	10.705	0	Group-Enriched	Belongs to the 'GDSL' lipolytic enzyme family
MS.gene21214	chr5.1	6108319	6109532	-	1.46367	1.248	5.41567	10.705	1.01467	1.434	Group-Enriched	RING-H2 finger protein
MS.gene054078	chr1.3	13772148	13773783	-	0.0163333	0.048	1.11367	0.008	0.0963333	0	Tissue-Enriched	receptor-like protein kinase
MS.gene054564	chr4.1	87493526	87494272	+	0.548667	13.2653	6.927	0.204	0.848333	0.114333	Group-Enriched	B-Box-type zinc finger
MS.gene014371	chr3.2	90871436	90873316	-	0.316333	0.23	3.15	0.0703333	0.589333	0.009	Tissue-Enriched	High mobility group B protein
MS.gene52870	chr6.1	20636280	20639771	-	0.134333	0.195	3.51767	0.037	0.613	0.00266667	Tissue-Enriched	Leucine Rich Repeat
MS.gene49850	33116	2166	11610	+	0.844667	0.850333	5.52067	0.078	3.251	0.0163333	Group-Enriched	receptor-like protein kinase
MS.gene058114	chr5.4	3072030	3073539	+	0.0153333	0.148	1.13033	0.007	0.094	0.0486667	Tissue-Enriched	Belongs to the chalcone stilbene synthases family(CHS3)
MS.gene20595	chr6.3	4416302	4423137	+	0.241333	0.0126667	2.17	0.145	1.229	0.0356667	Group-Enriched	Belongs to the cytochrome P450 family
MS.gene83208	chr7.3	47372379	47373710	+	0.581	6.66533	1.75933	0	0.349	0	Group-Enriched	-
MS.gene54192	chr5.1	6429560	6431153	+	6.22367	1.10467	33.421	2.17233	4.84233	0.609	Tissue-Enriched	Divergent CCT motif
MS.gene071842	chr2.2	53745065	53745724	-	0.164	1.94367	59.4713	24.2037	1.18333	3.74467	Group-Enriched	Major allergen Pru
MS.gene007994	chr3.3	62544324	62550540	+	0.854333	4.17467	6.00333	0.300333	1.00067	0.192	Group-Enriched	Haem-binding uptake, Tiki superfamily, ChaN
MS.gene037477	33159	10914	14132	-	0.619	1.82433	32.3007	0.0193333	8.85133	0.0293333	Group-Enriched	-
MS.gene041101	chr5.2	9679891	9680458	+	0.465	14.9247	16.4033	1.875	1.87667	0.431333	Group-Enriched	Calmodulin-like protein
MS.gene30953	chr2.2	5349991	5352265	-	0.152333	0.375	4.48067	0	0.782	0.078	Tissue-Enriched	AarF domain-containing protein kinase
MS.gene76411	chr8.1	30466258	30466476	-	0.624	22.643	16.305	1.95267	1.83767	0.515	Group-Enriched	SANT SWI3, ADA2, N-CoR and TFIIIB'' DNA-binding domains
MS.gene56870	chr8.1	17579316	17580859	-	2.40867	10.9697	22.6063	0.479667	3.10767	1.12133	Group-Enriched	F-box protein SKIP16-like
MS.gene028017	chr5.3	17336610	17340340	+	0.012	0.0963333	1.305	0.0616667	0.242	0.193	Tissue-Enriched	Belongs to the disease resistance NB-LRR family
MS.gene023320	chr4.2	15586968	15590549	+	0.135333	0.181	7.18	0	0.267333	0	Tissue-Enriched	Peroxisomal (S)-2-hydroxy-acid oxidase
MS.gene24380	chr1.1	3343078	3343859	-	3.84067	0.822333	9.403	2.07433	29.027	0.244	Group-Enriched	-
MS.gene87687	chr7.1	28871222	28873995	-	0.586667	0.420333	4.79133	0.013	1.26467	0	Group-Enriched	Serine threonine-protein kinase STN8
MS.gene59132	chr1.4	15771435	15778632	-	0.127	0.341	2.70333	0.029	0.426333	0.0596667	Tissue-Enriched	receptor-like protein kinase
MS.gene88768	chr5.4	54971525	54971869	-	7.143	28.6197	137.197	0.124333	12.2093	4.361	Group-Enriched	Thylakoid soluble phosphoprotein TSP9
MS.gene064664	chr3.4	96966945	96968539	+	1.927	28.1603	11.4997	0.362333	3.85633	0.356667	Group-Enriched	Leucine carboxyl methyltransferase
MS.gene044511	chr8.3	6614483	6616471	-	6.95467	4.22133	51.682	0.147	7.99067	0.173	Tissue-Enriched	calcium sensing receptor
MS.gene59149	chr1.4	15474106	15475513	+	0.704	186.403	199.918	0.22	3.79833	0	Group-Enriched	Pathogenesis-related protein Bet v I family
MS.gene00997	chr2.3	67022765	67023073	+	1.26933	19.7987	116.486	0.0263333	15.2667	0.0443333	Tissue-Enriched	Glutaredoxin
MS.gene80937	chr7.3	90173135	90173418	+	0.117	0.239667	3.17467	0.0243333	0.0876667	0.111	Tissue-Enriched	-
MS.gene85785	chr6.4	13610793	13614238	-	0.287667	0.425	5.75	0.240333	1.531	0.062	Group-Enriched	Leucine Rich Repeat
MS.gene015512	chr5.4	5705707	5707303	+	9.43367	127.003	39.7797	2.617	7.758	0.967667	Group-Enriched	Protein STAY-GREEN, chloroplastic-like(SGR1)
MS.gene77546	chr3.2	72767717	72769150	-	4.663	2.763	28.7797	0.172	2.91067	0.138333	Tissue-Enriched	Belongs to the UDP-glycosyltransferase family
MS.gene57560	chr8.3	62619658	62623208	+	0.115333	0.263333	2.022	0.0333333	0.298667	0.0153333	Tissue-Enriched	Belongs to the short-chain dehydrogenases reductases (SDR) family
MS.gene76141	chr2.3	3731939	3733486	+	0.531333	0.305333	3.06	0	0.568	0	Tissue-Enriched	Serine threonine-protein kinase
MS.gene004659	chr2.2	51240805	51241169	-	1.81433	4.99367	73.5983	0.199667	12.4067	0.476667	Tissue-Enriched	-
MS.gene50003	chr1.1	75848462	75850993	+	0.508	0.387	1.61933	0.578333	0.451	7.39267	Group-Enriched	Cysteine-rich receptor-like protein kinase
MS.gene029802	chr1.2	48660078	48660374	+	1.22767	0.647667	7.18033	0.07	1.02467	0.499667	Tissue-Enriched	auxin-induced protein
MS.gene93059	chr8.2	32706477	32709293	+	2.87667	32.549	22.799	0.0543333	2.35067	0	Group-Enriched	Aldo-keto reductase family 4 member
MS.gene44017	chr1.3	57479957	57481104	-	0.482667	0.811667	7.13933	0.102667	1.21633	0.0556667	Tissue-Enriched	Uncharacterized conserved protein (DUF2358)
MS.gene48303	chr8.3	18007206	18009346	+	0.174	0.145	6.065	0.527667	1.12233	0.562	Tissue-Enriched	Cytochrome p450
MS.gene067523	chr3.4	12748261	12750854	+	11.8477	8.69433	142.637	0	20.9947	0	Tissue-Enriched	-
MS.gene017045	chr5.1	72086749	72088179	-	0.041	0.141	1.21367	0.081	0.0426667	0.0536667	Tissue-Enriched	Belongs to the UDP-glycosyltransferase family
MS.gene006262	chr1.1	72073678	72077859	-	11.214	11.8867	92.803	0.0243333	27.6107	0.548333	Group-Enriched	Belongs to the short-chain dehydrogenases reductases (SDR) family
MS.gene49872	chr4.2	81174423	81177647	-	0.572667	1.795	35.311	0.029	9.69933	0.0313333	Group-Enriched	GDSL esterase lipase
MS.gene52693	chr7.2	15751901	15752491	+	0	0.236	12.482	0.419	0.969333	0.238333	Tissue-Enriched	Dirigent proteins impart stereoselectivity on the phenoxy radical-coupling reaction, yielding optically active lignans from two molecules of coniferyl alcohol in the biosynthesis of lignans, flavonolignans, and alkaloids and thus plays a central role in plant secondary metabolism
MS.gene27081	chr1.1	562429	567438	-	0.112	0.379333	6.664	2.68633	0.426	0.196	Group-Enriched	Protein of unknown function (DUF668)
MS.gene22247	chr3.4	39112866	39116520	+	1.83233	18.1807	6.02067	0.681667	2.13767	0.556333	Group-Enriched	Zinc-binding RING-finger
MS.gene70500	chr3.1	67012533	67015034	-	3.47167	1.23567	53.481	0.868333	8.40167	1.06433	Tissue-Enriched	Zinc transporter
MS.gene89101	chr2.4	2711576	2714617	-	0.664	2.632	31.334	0.592	2.271	0.464333	Tissue-Enriched	The coatomer is a cytosolic protein complex that binds to dilysine motifs and reversibly associates with Golgi non- clathrin-coated vesicles, which further mediate biosynthetic protein transport from the ER, via the Golgi up to the trans Golgi network. Coatomer complex is required for budding from Golgi membranes, and is essential for the retrograde Golgi-to-ER transport of dilysine-tagged protei…
MS.gene043319	chr2.2	10667485	10672541	-	2.177	0.184333	2.033	0.034	0.0916667	0.0543333	Group-Enriched	synthase
MS.gene90362	15084	31201	32375	+	4.20267	2.13133	19.2413	80.2483	4.76467	9.31167	Group-Enriched	WRKY transcription factor(WRKY40)
MS.gene01311	chr2.2	70533376	70537740	+	0.0213333	0.0876667	2.51667	0.00966667	0.0893333	0.00566667	Tissue-Enriched	G-type lectin S-receptor-like Serine
MS.gene041097	chr5.2	9604218	9604784	-	0.223333	5.73933	11.1063	0.736667	0.713333	0.264333	Group-Enriched	Calmodulin-like protein
MS.gene41122	chr4.1	35995960	35997825	-	0.35	11.266	2.36333	0.486333	1.236	0.307	Group-Enriched	Tropinone reductase homolog At1g07440-like
MS.gene018394	chr8.2	4899370	4901242	+	0.297333	1.57567	7.46233	0.166667	0.535	0	Group-Enriched	-
MS.gene006406	chr1.3	70692947	70694529	-	12.3493	17.4453	291.174	1.16667	33.892	6.86533	Tissue-Enriched	Catalyzes the formation of formate and 2-keto-4- methylthiobutyrate (KMTB) from 1,2-dihydroxy-3-keto-5- methylthiopentene (DHK-MTPene)(ARD4)
MS.gene017979	chr7.1	14454261	14455790	+	0.349333	1.95267	10.5233	0.0256667	0.573333	0.0773333	Tissue-Enriched	18 kDa seed maturation
MS.gene39427	chr4.2	21947438	21948662	-	0	0.177	1.77767	0.0206667	0.0313333	0	Tissue-Enriched	Cytochrome p450
MS.gene038236	chr5.4	71370992	71371141	-	2.095	1.643	9.74067	1.80233	0.73	12.4753	Group-Enriched	-
MS.gene64775	chr5.2	13318735	13319235	+	0.947333	13.1557	47.6523	2.71233	1.587	3.317	Group-Enriched	Chaperone protein DNAj
MS.gene47820	chr2.1	3337785	3342292	-	0.590667	0.666333	27.1543	1.26767	3.53367	1.225	Tissue-Enriched	lysine histidine transporter
MS.gene86530	chr5.1	15151769	15155051	+	0.251333	0.194333	2.72167	0.0786667	0.396333	0.018	Tissue-Enriched	Belongs to the protein kinase superfamily. Ser Thr protein kinase family
MS.gene000837	chr7.1	38971967	38974632	+	0.0483333	0.02	3.03933	3.94367	0.023	0.660333	Group-Enriched	Belongs to the iron ascorbate-dependent oxidoreductase family
MS.gene31104	chr2.4	6076584	6076916	+	0	0.0746667	1.94733	0	0	0	Tissue-Enriched	Domain of unknown function (DUF4283)
MS.gene47869	chr4.4	12670993	12675288	-	16.094	13.375	96.14	0.295	18.4287	0.66	Tissue-Enriched	-
MS.gene030773	chr4.3	9883806	9887188	-	14.5847	58.3697	720.291	0.035	31.6543	0.0146667	Tissue-Enriched	Inositol-3-phosphate
MS.gene052813	chr4.1	81884405	81885910	-	0.092	0.128667	2.96633	0.00566667	0.191333	0	Tissue-Enriched	TMV resistance protein N-like
MS.gene39859	chr5.4	68550787	68552575	-	0.202	0.352333	4.107	0.00833333	1.12833	0.028	Group-Enriched	Receptor-like protein
MS.gene022390	chr3.1	62791918	62792281	+	0.0846667	0.106667	1.56133	0.051	0.0766667	0	Tissue-Enriched	Cytochrome p450
MS.gene063871	chr8.1	62161614	62162069	-	0.372667	0.169	2.33	0.174667	2.24533	0.084	Group-Enriched	regulation of response to stimulus
MS.gene63480	chr3.1	56334839	56337952	-	270.051	236.794	2859.56	0.0536667	386.938	0.082	Tissue-Enriched	Ribulose bisphosphate carboxylase oxygenase activase
MS.gene67098	chr1.3	3757128	3760657	+	0.226	0.603333	6.24667	15.5803	0.819	1.17333	Group-Enriched	Lipolytic acyl hydrolase (LAH)
MS.gene91376	chr1.3	72181513	72191435	+	0.237333	0.0723333	1.82833	1.18133	0.108667	0.280667	Group-Enriched	Cysteine-rich receptor-like protein kinase
MS.gene043254	chr7.2	87729808	87732761	-	0	0.0136667	1.005	0	0.0636667	0	Tissue-Enriched	LRR receptor-like kinase family protein
MS.gene48018	chr5.2	76784915	76789581	-	1.44167	5.71467	15.4257	0.147	1.47933	0.0756667	Group-Enriched	Phytoene synthase
MS.gene66547	chr6.2	62646512	62648056	+	0.0326667	0.0363333	1.32267	0.135667	0.142333	0	Tissue-Enriched	Cysteine-rich receptor-like protein kinase
MS.gene08833	chr4.2	13474774	13476192	-	0.28	0.624333	9.60333	0.051	0.553	0.713333	Tissue-Enriched	Belongs to the UDP-glycosyltransferase family
MS.gene023779	chr5.4	53371864	53374598	-	0.111667	0.162	6.40367	0	0.946333	0	Tissue-Enriched	Cysteine-rich receptor-like protein kinase
MS.gene008417	chr3.1	52924254	52924577	+	8.14967	5.75533	70.5753	0	14.0223	0	Tissue-Enriched	NAD(P)H-quinone oxidoreductase subunit
MS.gene60035	chr4.3	86340893	86353862	+	0.174	0.016	1.226	0.0766667	2.694	0.0226667	Group-Enriched	-
MS.gene039789	chr3.3	11890299	11893999	-	0.532333	0.228667	5.61133	0.0366667	1.214	0.0253333	Group-Enriched	Serine threonine-protein kinase
MS.gene011352	chr8.4	21474696	21476242	+	0	0.00966667	1.32167	0.025	0.113333	0.138667	Tissue-Enriched	Cytochrome p450
MS.gene052408	chr6.1	74520154	74521685	+	0.473667	0.179	52.2753	8.13933	6.22433	10.0813	Tissue-Enriched	PLAC8 family
MS.gene48030	chr5.2	76924469	76925610	+	2.66467	14.1877	64.9473	0.355333	3.77633	3.25533	Group-Enriched	Belongs to the GST superfamily
MS.gene014423	chr3.1	90258317	90259178	-	0.310667	0.283	18.1673	0	0	19.7213	Group-Enriched	-
MS.gene23864	chr7.1	76843566	76851436	-	0.330667	0.093	6.846	0.042	1.482	0.04	Group-Enriched	Belongs to the protein kinase superfamily. Ser Thr protein kinase family
MS.gene34409	chr1.2	76354567	76355472	-	8.30667	542.089	328.953	0.325333	29.5193	0.0493333	Group-Enriched	Early light-induced protein(ELIP)
MS.gene023312	chr4.2	15834951	15836465	+	1.07633	13.2813	2.71133	0.016	1.534	0.283	Group-Enriched	9-cis-epoxycarotenoid dioxygenase(NCED2)
MS.gene021713	chr7.4	88577612	88580526	-	0.0106667	5.67267	25.7797	0	0.272333	0	Group-Enriched	(E,E)-alpha-farnesene
MS.gene034867	chr1.4	49011808	49015108	-	5.88767	8.46733	50.9563	0.976333	8.83867	1.70733	Tissue-Enriched	-
MS.gene81635	chr5.1	67205536	67207323	-	5.94833	5.75	75.5233	1.254	7.69333	2.037	Tissue-Enriched	Belongs to the iron ascorbate-dependent oxidoreductase family(ACO1)
MS.gene049356	chr3.1	75758914	75764427	+	6.68067	17.5597	87.9387	1.921	11.6507	1.924	Tissue-Enriched	ABC transporter F family member
MS.gene054349	chr6.1	23538679	23543798	-	1.411	8.33533	13.369	0.0236667	1.71467	0.172	Group-Enriched	Dehydrogenase reductase SDR family member
MS.gene067392	chr5.3	46928095	46931052	-	0.117667	0.371333	3.60733	0.277	0.384667	0.0943333	Tissue-Enriched	Belongs to the disease resistance NB-LRR family
MS.gene015366	chr5.4	7404322	7405924	+	9.89	1.69067	49.5083	3.022	7.29433	1.17667	Tissue-Enriched	Divergent CCT motif
MS.gene061400	chr7.1	76080966	76083276	+	1.998	0.342	25.2623	0	0.615333	0	Tissue-Enriched	Plant protein 1589 of unknown function (A_thal_3526)
MS.gene052589	chr4.3	22397986	22402269	-	0.201	0.120333	6.58367	0.04	1.80933	0	Group-Enriched	G-type lectin S-receptor-like serine threonine-protein kinase
MS.gene63839	chr5.1	75211202	75216782	-	0.901333	1.085	10.0357	0.724667	0.829667	0.0483333	Tissue-Enriched	Fimbrin-1-like
MS.gene04110	chr3.2	52704068	52706871	+	2.38767	49.658	13.3977	3.00733	4.137	3.64133	Group-Enriched	Amino acid permease
MS.gene014028	chr7.2	18390051	18392554	-	0.0243333	0	8.12033	0	0.135	0	Tissue-Enriched	Strictosidine synthase
MS.gene24997	chr4.1	82041564	82044176	-	0.064	0.196	4.36033	0.005	0.168667	0	Tissue-Enriched	TMV resistance protein N-like
MS.gene86097	chr6.3	8730814	8731347	-	0.130667	1.82933	5.54233	0	0.093	0.0773333	Group-Enriched	UDP-Glycosyltransferase
MS.gene47682	chr5.3	72789169	72789670	-	0.0866667	0.276667	1.56233	1.55467	0.286	0.0646667	Group-Enriched	Potato inhibitor I family
MS.gene032358	chr8.2	48702729	48705740	+	2.40767	13.5057	14.908	1.73567	2.81267	1.54733	Group-Enriched	Belongs to the cytochrome P450 family
MS.gene31567	chr2.4	11662753	11667054	+	0.195	0.32	2.55967	0	0.326	0.174667	Tissue-Enriched	G-type lectin S-receptor-like serine threonine-protein kinase
MS.gene30551	chr4.2	40422027	40426005	-	0.709667	21.2597	4.44067	0.76	2.122	0.748333	Group-Enriched	Tropinone reductase homolog At1g07440-like
MS.gene76634	chr5.1	31776607	31777608	-	1.24033	1.159	7.305	0.171	1.45833	0.038	Tissue-Enriched	methyltransferase activity
MS.gene99277	chr5.4	34255117	34256675	+	0.343	0.404	3.643	0.022	0.335	0.043	Tissue-Enriched	-
MS.gene28999	chr3.1	62753170	62753869	-	0.098	0.150667	2.24433	0.0153333	0.0703333	0	Tissue-Enriched	Cytochrome p450
MS.gene065735	chr1.2	46052215	46055505	+	8.98833	79.1193	35.2297	3.617	10.326	6.51667	Group-Enriched	chaperone protein
MS.gene067954	chr8.3	33051487	33052623	-	1.414	2.799	26.0653	0	5.62667	0.0776667	Group-Enriched	F-box kelch-repeat protein
MS.gene012632	chr8.1	1972532	1973062	-	5.321	41.0637	112.465	2.03367	11.416	4.18667	Group-Enriched	Senescence regulator
MS.gene49510	chr8.1	33882876	33891851	-	1.65733	1.483	15.562	0.295333	4.70967	0.084	Group-Enriched	Belongs to the protein kinase superfamily. Ser Thr protein kinase family
MS.gene024451	chr7.2	997748	999586	+	0.440333	1.262	24.7283	0.443333	1.92433	0.0486667	Tissue-Enriched	WRKY transcription factor
MS.gene031823	chr4.3	32005715	32006680	-	2.35467	0.947667	18.5087	0.189333	2.34333	0.0233333	Tissue-Enriched	Belongs to the glycosyl hydrolase 17 family
MS.gene034987	chr1.3	44962423	44964032	-	3.59333	1.25667	40.6453	0.07	2.34533	0.223	Tissue-Enriched	Thaumatin-like protein
MS.gene019535	chr8.1	70387788	70395350	+	0.831	1.07833	7.622	0.196	1.23667	0	Tissue-Enriched	Belongs to the short-chain dehydrogenases reductases (SDR) family
MS.gene057856	chr4.4	84500496	84503812	+	0.156667	0.295333	6.30333	0	1.615	0	Group-Enriched	GDSL esterase lipase
MS.gene022209	chr3.3	67052788	67055751	-	2.97833	29.6387	6.849	0.253333	1.50533	1.24333	Group-Enriched	Belongs to the UDP-glycosyltransferase family
MS.gene012860	chr3.3	85397514	85399990	+	2.42567	23.014	19.8023	0.0953333	3.948	0.340333	Group-Enriched	Lecithin-cholesterol acyltransferase-like
MS.gene071252	57506	2690	2980	-	1.20767	0.637333	9.789	0	1.60233	0.069	Tissue-Enriched	-
MS.gene008473	chr3.3	55854423	55855052	-	0.246333	0.495333	5.847	0	0.444333	0.014	Tissue-Enriched	Belongs to the cytochrome P450 family
MS.gene067524	chr3.2	26572705	26575488	+	12.2427	9.50733	145.888	0	25.8173	0	Tissue-Enriched	-
MS.gene56598	chr2.1	26206653	26210433	+	4.78733	40.683	79.6603	1.327	9.22633	2.63133	Group-Enriched	Belongs to the FPP GGPP synthase family
MS.gene009107	chr8.1	39141571	39147865	+	3.537	2.90567	19.5493	1.19033	3.40533	1.10867	Tissue-Enriched	Radical SAM superfamily
MS.gene031427	chr2.1	20703588	20706344	-	0.407667	1.03167	9.749	0.204333	2.07033	0.017	Group-Enriched	Protein of unknown function (DUF2921)
MS.gene066184	chr2.2	28948296	28948922	-	0.219	1.65167	6.52867	0.048	0.467333	0.161667	Group-Enriched	Dof zinc finger protein
MS.gene063829	chr8.1	63045295	63047538	+	0.265	0.131333	2.462	0	1.01667	0.004	Group-Enriched	LRR receptor-like serine threonine-protein kinase
MS.gene02376	14705	137996	138997	+	0.354	0.134	1.31033	3.18967	0.22	0.232667	Group-Enriched	f-box protein
MS.gene83625	chr2.1	49011257	49013895	+	0.521667	0.371	12.643	0.157	2.35933	0.0326667	Tissue-Enriched	phosphatase 2C
MS.gene56072	chr4.4	28114432	28120369	+	1.431	0.869333	20.173	0.211667	2.41667	0.074	Tissue-Enriched	Phosphoglucomutase/phosphomannomutase, alpha/beta/alpha domain III
MS.gene07179	chr1.4	70671766	70672065	+	0.32	1.27767	34.6263	0	1.13133	0	Tissue-Enriched	Monothiol
MS.gene82356	chr4.2	26780860	26781084	-	53.091	258.186	595.303	4.16267	63.948	1.02733	Group-Enriched	-
MS.gene76114	chr5.2	71564547	71565114	-	1.83133	41.0977	22.2913	0.220333	4.39667	0.038	Group-Enriched	Copper transport protein
MS.gene012034	chr8.4	28887425	28897739	-	0.091	1.657	10.384	1.151	0.0143333	1.443	Tissue-Enriched	Belongs to the cytochrome P450 family
MS.gene39361	chr8.3	79864053	79865730	-	0.134	1.63967	18.657	0	2.06567	0	Tissue-Enriched	Belongs to the iron ascorbate-dependent oxidoreductase family
MS.gene39681	chr8.3	79937329	79939444	-	0.277667	1.051	20.162	0.212333	1.28967	0.170333	Tissue-Enriched	Belongs to the iron ascorbate-dependent oxidoreductase family
MS.gene26999	chr1.3	2332822	2335607	-	1.00833	6.00967	4.376	0.948333	0.548333	0.368	Group-Enriched	Transmembrane protein 136
MS.gene04039	chr3.3	50540914	50541201	-	41.062	41.242	290.299	0.184667	52.344	0.109333	Tissue-Enriched	Thylakoid soluble phosphoprotein TSP9
MS.gene039515	chr3.1	7914918	7926210	-	1.08533	1.654	11.6037	0.675667	1.105	0.784333	Tissue-Enriched	ABC transporter C family member
MS.gene68298	chr5.2	26207247	26209229	+	0.037	0.135333	3.71533	0.422333	1.629	0.012	Group-Enriched	BEST Arabidopsis thaliana protein match is Protein of
MS.gene40158	chr4.2	20546915	20549985	+	0.226667	42.8303	23.648	0.023	0.850333	0.008	Group-Enriched	(3S,6E)-nerolidol synthase(LIS)
MS.gene35966	chr8.2	41352051	41353716	-	0.00566667	0.0326667	2.51033	0	0	0	Tissue-Enriched	Protein PHYTOCHROME KINASE SUBSTRATE
MS.gene53156	chr5.4	32873180	32874001	+	2.48967	2.52433	23.026	0.975	12.9567	0.341333	Group-Enriched	-
MS.gene07920	chr6.4	11743653	11747771	-	0	0.954	23.8987	0	0	0.02	Tissue-Enriched	-
MS.gene79304	chr6.3	56550080	56551792	-	2.31233	1.82367	17.362	0	3.32867	0	Tissue-Enriched	-
MS.gene75001	chr1.4	85309838	85313819	-	3.625	8.374	57.9547	1.175	6.81733	2.45433	Tissue-Enriched	ATPase family associated with various cellular activities (AAA)
MS.gene61632	chr4.1	47554973	47568345	+	0.281	6.71667	4.829	0.106333	0.0833333	0.015	Group-Enriched	axial regulator YABBY
MS.gene36286	15227	94357	96204	-	0.709333	3.161	36.3953	0.707667	2.71	0.557	Tissue-Enriched	The coatomer is a cytosolic protein complex that binds to dilysine motifs and reversibly associates with Golgi non- clathrin-coated vesicles, which further mediate biosynthetic protein transport from the ER, via the Golgi up to the trans Golgi network. Coatomer complex is required for budding from Golgi membranes, and is essential for the retrograde Golgi-to-ER transport of dilysine-tagged protei…
MS.gene026260	chr1.1	21088860	21089927	-	0.0663333	0.177	1.09	0.0606667	0.191667	0.023	Tissue-Enriched	Belongs to the class I-like SAM-binding methyltransferase superfamily. Cation-independent O- methyltransferase family
MS.gene53850	chr7.4	84297485	84300127	+	0.178	0.111	2.87633	0.00266667	0.240333	0	Tissue-Enriched	receptor-like protein kinase
MS.gene057838	chr4.4	84160141	84161796	-	0.032	0.0636667	1.26133	0.005	0.222	0	Tissue-Enriched	receptor-like protein kinase
MS.gene006479	chr4.1	27944377	27945317	-	2.46367	0.713	15.5303	0.521667	2.93067	0.012	Tissue-Enriched	Belongs to the glycosyl hydrolase 17 family
MS.gene042195	chr8.2	2290516	2294638	-	0	0.013	1.43933	0	0.00733333	0.00833333	Tissue-Enriched	Calcium-dependent protein kinase(CPK15)
MS.gene07465	chr1.3	55381769	55382176	+	0	0	1.427	0	0	0	Tissue-Enriched	Agamous-like MADS-box protein
MS.gene006905	chr4.2	25829708	25831682	+	12.6973	21.944	112.752	6.53767	20.8073	12.102	Tissue-Enriched	UPF0047 protein
MS.gene019440	chr8.1	68521316	68521666	+	0.0473333	0	2.70433	0	0.314	0.162667	Tissue-Enriched	LysM domain
MS.gene033561	chr7.4	25352181	25353847	-	0.0363333	0.179667	5.98133	1.8	0.0873333	0.486	Group-Enriched	E3 ubiquitin-protein ligase
MS.gene042682	chr5.2	45489052	45494334	+	3.439	41.5547	33.747	0.0723333	7.129	0.037	Group-Enriched	Protein CHUP1, chloroplastic-like
MS.gene005387	chr1.1	63197037	63200716	+	16.2397	11.5897	133.511	2.31933	25.5727	4.90967	Tissue-Enriched	DEAD-box ATP-dependent RNA helicase
MS.gene56599	chr2.1	26217793	26220704	+	4.308	30.877	54.4213	2.07333	7.402	3.087	Group-Enriched	Belongs to the FPP GGPP synthase family
MS.gene017560	chr8.3	28806443	28806910	+	0.0183333	0.046	2.28533	0.0496667	0.0523333	0	Tissue-Enriched	Endochitinase-like
MS.gene45736	chr4.4	38612787	38616131	+	2.53967	1.147	21.012	0.0526667	1.24933	1.95467	Tissue-Enriched	Belongs to the globin family
MS.gene04498	chr3.4	58840661	58842646	-	10.6993	17.5653	119.467	3.643	23.68	13.841	Tissue-Enriched	Tetratricopeptide repeat (TPR)-like superfamily protein
MS.gene72786	chr5.1	16874667	16878473	+	1.652	2.04	14.0167	0.547	2.49267	0.366333	Tissue-Enriched	Nodulin-like
MS.gene43149	chr7.2	77728747	77736558	-	0.156	0.077	4.47633	0.0376667	0.872667	0.016	Tissue-Enriched	Belongs to the protein kinase superfamily. Ser Thr protein kinase family
MS.gene62866	chr8.1	21956640	21958215	+	0.259667	0.335333	6.89333	0.0456667	0.585	0.159667	Tissue-Enriched	Chloroplast-localized elongation factor EF-G involved in protein synthesis in plastids. Catalyzes the GTP-dependent ribosomal translocation step during translation elongation. During this step, the ribosome changes from the pre-translocational (PRE) to the post-translocational (POST) state as the newly formed A- site-bound peptidyl-tRNA and P-site-bound deacylated tRNA move to the P and E sites, …
MS.gene002295	chr2.3	72750854	72751342	-	6.06433	2.637	84.1343	0.078	11.8493	2.77967	Tissue-Enriched	Belongs to the CRISP family
MS.gene51378	chr4.1	51932475	51933257	-	0.0883333	0.0436667	1.26333	0	0.14	0	Tissue-Enriched	amine oxidase
MS.gene00629	chr2.1	75689035	75689496	+	146.448	166.077	875.414	0.0323333	168.328	0	Tissue-Enriched	Ferredoxins are iron-sulfur proteins that transfer electrons in a wide variety of metabolic reactions
MS.gene039995	chr3.1	58772730	58778786	+	2.16933	10.8517	16.7547	0.823	2.581	0.397333	Group-Enriched	Haem-binding uptake, Tiki superfamily, ChaN
MS.gene054196	chr6.3	41146531	41147947	+	1.2	0.135667	2.32267	0.055	0.311333	0.025	Group-Enriched	transcription factor
MS.gene059189	chr4.1	73701087	73701617	+	32.4463	15.618	384.499	1.18467	49.4833	1.226	Tissue-Enriched	Thaumatin family
MS.gene013088	chr3.2	83356949	83359502	+	0.112667	16.9707	11.026	0	0.513333	0.073	Group-Enriched	Transferase family
MS.gene042934	chr6.1	65088255	65091240	+	0.946667	4.14167	5.45667	0.312333	0.858333	0.282	Group-Enriched	Purple acid phosphatase
MS.gene26111	chr5.4	56777614	56782710	-	6.142	63.271	62.0673	2.22133	9.78567	3.759	Group-Enriched	leaf senescence
MS.gene070803	chr4.4	52199946	52203498	-	0	0	13.618	0	0	1.92567	Tissue-Enriched	Belongs to the glycosyltransferase 2 family
MS.gene059294	chr2.2	11411073	11416926	+	0.780667	40.3537	15.9463	0	0.0846667	0	Group-Enriched	YABBY protein
MS.gene51844	chr7.4	28400476	28402423	-	2.99567	3.577	49.003	0.00866667	10.536	0.0216667	Group-Enriched	-
MS.gene012189	chr8.1	7142279	7142839	+	0.365	0.711	5.84	0.065	0.793667	0.0516667	Tissue-Enriched	Probable protein Pop3
MS.gene40719	chr3.2	88313469	88314026	-	0.0386667	0.047	3.49733	0	0.112	0	Tissue-Enriched	Protein of unknown function (DUF1677)
MS.gene63500	chr3.1	56547013	56552428	+	0.244333	5.16433	14.947	1.13133	0.437333	0.715667	Group-Enriched	Regulator of chromosome condensation (RCC1) repeat
MS.gene05105	chr3.4	65189682	65191715	+	18.6113	13.5507	148.804	0.0343333	24.3427	0	Tissue-Enriched	NAD(P)H-quinone oxidoreductase subunit
MS.gene047566	chr2.1	71464301	71468609	-	2.43267	2.35967	12.912	0.0383333	2.55633	0.170333	Tissue-Enriched	NAD(P)H-binding
MS.gene042198	chr8.2	2327483	2328013	-	5.33233	42.7657	118.244	2.31233	11.6267	4.28167	Group-Enriched	Senescence regulator
MS.gene92809	chr7.4	30441284	30445281	-	0.0953333	0.138	6.28433	0.277	0.295333	0.498	Tissue-Enriched	Encoded by
MS.gene034091	chr4.4	89086397	89092181	+	13.847	8.278	113.788	0.07	30.5913	1.93	Group-Enriched	post-illumination chlorophyll fluorescence increase(PIFI)
MS.gene056233	chr8.1	65033250	65035016	+	0.508333	0.993	7.02567	0.026	0.546667	0.066	Tissue-Enriched	NADPH quinone
MS.gene96479	chr1.2	21573679	21576372	-	0.0303333	0.190333	1.362	0.0123333	0.0546667	0.0626667	Tissue-Enriched	Belongs to the class I-like SAM-binding methyltransferase superfamily. Cation-independent O- methyltransferase family
MS.gene05666	chr3.2	51468531	51470458	-	0.459333	0.186333	2.708	0.00933333	0.417333	0.0973333	Tissue-Enriched	Belongs to the glycosyltransferase 2 family
MS.gene22503	chr7.1	5433740	5439526	+	0.0433333	0.230333	1.16733	0.015	0.167	0.0696667	Tissue-Enriched	Potassium transporter
MS.gene46316	chr8.2	34789763	34793608	-	0.264	0.975333	36.271	0.00733333	0.393667	0	Tissue-Enriched	Dehydrogenase
MS.gene050686	chr7.4	516733	518443	-	0.0163333	1.34	2.60033	0.00533333	0	0	Group-Enriched	subtilisin-like
MS.gene017027	chr5.1	71874027	71874176	-	18.8337	17.3907	93.5963	18.2193	8.13133	112.898	Group-Enriched	-
MS.gene95978	chr2.4	23940459	23943779	-	0.177333	0.311333	2.92967	0.00533333	0.237	0	Tissue-Enriched	Belongs to the cytochrome P450 family
MS.gene022770	chr8.1	85431272	85439851	+	3.40733	6.21	57.442	0.866333	7.87333	1.10667	Tissue-Enriched	NAD(P)H-binding
MS.gene69736	chr3.4	77004623	77005078	-	2.56133	6.38833	32.3703	0	6.39467	0	Tissue-Enriched	Beta-carotene isomerase D27
MS.gene86294	chr1.3	10384234	10384491	+	2.147	29.7857	55.048	0.596667	6.42533	0.728	Group-Enriched	-
MS.gene025742	chr5.3	4834754	4837112	-	10.6707	7.31467	158.558	0.00866667	22.5107	0	Tissue-Enriched	PGR5-like protein 1A
MS.gene84318	chr2.2	12061194	12061994	-	0.189333	0.795333	11.884	0.0203333	1.888	0.0306667	Tissue-Enriched	Protein FANTASTIC FOUR 3
MS.gene007369	chr7.4	8333102	8334100	-	0.755667	48.6797	57.8813	0	0.839333	0.0843333	Group-Enriched	Belongs to the UDP-glycosyltransferase family(DOGT1)
MS.gene62198	chr3.2	62718960	62722033	-	226.751	199.108	2407.55	0.0483333	325.166	0.0783333	Tissue-Enriched	Ribulose bisphosphate carboxylase oxygenase activase
MS.gene92479	chr7.3	76830903	76833223	+	2.10533	0.377333	16.2917	0.027	0.568667	0	Tissue-Enriched	Plant protein 1589 of unknown function (A_thal_3526)
MS.gene81859	chr6.4	54380416	54383019	-	0.259	11.645	3.05867	0.003	0.263333	0.107333	Group-Enriched	N-terminal C2 in EEIG1 and EHBP1 proteins
MS.gene056511	chr8.3	31966500	31968997	-	0.394667	12.7507	13.82	0.0226667	1.4	0.0196667	Group-Enriched	Protein WEAK CHLOROPLAST MOVEMENT UNDER BLUE LIGHT
MS.gene25632	chr8.2	45444680	45445102	+	0.725333	0.618	8.10767	0	1.77867	0.0416667	Group-Enriched	Dynein light chain
MS.gene48386	chr8.3	17084047	17086189	+	3.87767	3.65167	33.708	0.344333	7.56333	0.538667	Group-Enriched	Histidine phosphatase superfamily (branch 1)
MS.gene000257	chr8.3	81971131	81971523	-	0.217667	6.83433	1.45233	0.0916667	0.621333	0.666333	Group-Enriched	BEST Arabidopsis thaliana protein match is
MS.gene63882	chr5.1	75837783	75838686	-	0.753333	5.51233	40.23	0	4.18333	0	Tissue-Enriched	-
MS.gene07990	chr6.3	32447987	32451499	-	0.156333	0.295	3.157	0.088	0.584333	0.01	Tissue-Enriched	Leucine Rich Repeat
MS.gene029881	chr1.4	53868351	53873608	-	5.11667	23.5463	38.8123	0.396667	5.23067	0.897667	Group-Enriched	SANT SWI3, ADA2, N-CoR and TFIIIB'' DNA-binding domains
MS.gene47642	chr6.1	69745893	69749436	+	0	1.173	1.02233	0	0.0216667	0	Group-Enriched	Belongs to the class I-like SAM-binding methyltransferase superfamily. Cation-independent O- methyltransferase family
MS.gene25873	chr3.2	69800683	69806685	+	4.51267	27.194	29.352	0.187	4.55267	0.091	Group-Enriched	Plant lipoxygenase may be involved in a number of diverse aspects of plant physiology including growth and development, pest resistance, and senescence or responses to wounding
MS.gene44876	chr5.2	59254724	59255062	-	5.539	20.9477	104.104	0.129667	11.0483	3.41067	Group-Enriched	Thylakoid soluble phosphoprotein TSP9
MS.gene98808	chr8.1	48291520	48295044	-	0.183333	0.250667	4.63433	0.00333333	0.880333	0.0296667	Tissue-Enriched	serine threonine-protein kinase
MS.gene025772	chr5.3	5162617	5165694	+	1.20733	12.191	12.1687	0	2.28433	0.482667	Group-Enriched	photo-lyase(PHR)
MS.gene011499	chr8.2	21662818	21664388	+	0.142	0.174	5.18633	0.0156667	0.318	0.0636667	Tissue-Enriched	Chloroplast-localized elongation factor EF-G involved in protein synthesis in plastids. Catalyzes the GTP-dependent ribosomal translocation step during translation elongation. During this step, the ribosome changes from the pre-translocational (PRE) to the post-translocational (POST) state as the newly formed A- site-bound peptidyl-tRNA and P-site-bound deacylated tRNA move to the P and E sites, …
MS.gene31266	chr2.4	7651851	7659253	+	3.81233	2.46067	32.0447	0.0586667	3.362	0.0963333	Tissue-Enriched	Cytokinin-activating enzyme working in the direct activation pathway. Phosphoribohydrolase that converts inactive cytokinin nucleotides to the biologically active free-base forms
MS.gene064472	chr1.4	52216235	52216531	+	1.22767	0.647667	7.18033	0.07	1.02467	0.499667	Tissue-Enriched	auxin-induced protein
MS.gene22903	51736	8611	9439	+	0.871333	12.2247	71.2127	0	1.65	0	Tissue-Enriched	Benzyl alcohol
MS.gene016248	chr7.1	28208405	28212034	-	0.096	0.163333	7.13267	0.477	0.431667	0.719667	Tissue-Enriched	Encoded by
MS.gene015140	chr5.1	9728259	9728552	+	0.0876667	10.3403	12.8823	1.31333	1.20567	0.113333	Group-Enriched	Calmodulin-like protein
MS.gene29709	chr5.3	67788849	67789416	-	5.10333	104.263	57.526	0.515667	12.0903	0.157	Group-Enriched	Copper transport protein
MS.gene78850	chr3.1	3649541	3651405	+	0.654667	12.1373	3.545	0.019	0.513	0.0316667	Group-Enriched	Belongs to the UDP-glycosyltransferase family
MS.gene66438	chr1.4	4655893	4657227	+	0.447	0.251	2.71867	0	0.437667	0.0133333	Tissue-Enriched	3-oxo-Delta(4,5)-steroid 5-beta-reductase-like
MS.gene052414	chr6.1	74613782	74616446	-	7.908	28.9207	166.662	0.0336667	20.6477	0.168333	Tissue-Enriched	CONTAINS InterPro DOMAIN s Adaptor protein ClpS, core (InterPro IPR003769), Ribosomal protein L7 L12, C-terminal adaptor protein ClpS-like (InterPro IPR014719)
MS.gene21707	chr5.2	2410704	2412538	+	5.34833	46.2707	11.783	1.66967	4.19667	3.50967	Group-Enriched	Electron carrier protein. The oxidized form of the cytochrome c heme group can accept an electron from the heme group of the cytochrome c1 subunit of cytochrome reductase. Cytochrome c then transfers this electron to the cytochrome oxidase complex, the final protein carrier in the mitochondrial electron-transport chain
MS.gene72746	chr5.3	15238072	15240443	-	1.80533	1.3	17.9217	1.22867	7.85967	0.564667	Group-Enriched	Long-chain-alcohol oxidase
MS.gene05316	chr6.3	74654149	74656752	-	0.240667	12.511	3.089	0.012	0.253333	0.111333	Group-Enriched	N-terminal C2 in EEIG1 and EHBP1 proteins
MS.gene051668	chr1.3	5106750	5107223	-	0.267667	0.268	12.653	0.659333	1.44133	0.61	Tissue-Enriched	-
MS.gene005127	chr1.1	60061361	60064220	-	8.257	13.5917	112.929	0.034	16.409	1.331	Tissue-Enriched	Pathogenesis-related protein
MS.gene93815	chr1.2	78477671	78480263	-	0.384	0.374	1.14767	0.417667	0.480333	4.70767	Group-Enriched	Cysteine-rich receptor-like protein kinase
MS.gene025738	chr5.3	4774541	4776650	+	15.898	206.849	66.319	4.04967	14.2733	1.83233	Group-Enriched	Protein STAY-GREEN, chloroplastic-like(SGR1)
MS.gene27916	chr4.1	12118441	12120879	+	3.52033	106.511	23.3687	0.00466667	9.27967	0	Group-Enriched	Cytochrome p450
MS.gene21025	11140	10133	10381	+	30.4413	18.886	728.479	0.0323333	103.346	0.0353333	Tissue-Enriched	Calvin cycle protein(CP12-1)
MS.gene020044	chr8.3	76617544	76619726	+	0.216333	2.397	61.0467	4.81267	2.752	2.46867	Tissue-Enriched	Belongs to the iron ascorbate-dependent oxidoreductase family
MS.gene025548	chr4.1	58885910	58890297	+	0.114	0.179667	5.36267	0.202667	0.288333	0.123	Tissue-Enriched	-
MS.gene64344	24038	9069	9879	-	0.053	0.069	4.65233	0	0	5.009	Group-Enriched	Gibberellin regulated protein
MS.gene050015	chr5.4	51512543	51514990	+	0.472667	0.616333	4.652	5.37067	0.347	0.454333	Group-Enriched	Dihydrofolate reductase-like
MS.gene43836	chr2.2	5905057	5905977	-	7.13267	9.99967	86.2937	0.211333	18.844	0.289	Group-Enriched	Belongs to the glycosyl hydrolase 18 family
MS.gene88317	chr5.3	14917065	14918813	+	10.8823	15.798	172.075	0.704333	21.5377	0.482	Tissue-Enriched	carotenoid cleavage dioxygenase 4(NCED4)
MS.gene050170	chr7.2	11666375	11667452	-	5.344	43.7553	95.5203	0.331667	13.8637	3.05067	Group-Enriched	AhpC/TSA antioxidant enzyme
MS.gene064294	chr3.2	49315075	49320887	+	0.0323333	0.08	1.011	0.0696667	0.0963333	0.0173333	Tissue-Enriched	ABC transporter C family member
MS.gene64347	chr3.2	69434070	69434890	-	0.0326667	0.0426667	5.35967	0	0	5.57667	Group-Enriched	Gibberellin regulated protein
MS.gene98809	chr8.1	48298503	48301733	-	0.603333	0.801667	13.222	0.004	2.832	0.0476667	Group-Enriched	serine threonine-protein kinase
MS.gene061596	chr3.2	59660873	59663532	+	0.932333	1.07967	24.9267	2.76467	1.01033	1.006	Tissue-Enriched	-
MS.gene20702	chr1.2	66677751	66678050	+	1.40533	2.77233	52.9033	0	6.622	0	Tissue-Enriched	Monothiol
MS.gene21665	chr5.2	2962075	2962521	-	1.67433	0.307333	40.4247	0	15.7177	0.298667	Group-Enriched	-
MS.gene74455	chr4.2	32480135	32483202	-	0.110333	0.222333	5.187	0.00533333	0.79	0.0353333	Tissue-Enriched	Belongs to the cytochrome P450 family
MS.gene35701	chr2.4	13697599	13698399	-	0.166667	0.567667	9.31533	0.0203333	1.339	0.0196667	Tissue-Enriched	Protein FANTASTIC FOUR 3
MS.gene88065	chr7.1	69597549	69599976	+	0.00566667	0.0306667	1.104	0.00566667	0.00866667	0.08	Tissue-Enriched	Belongs to the cytochrome P450 family
MS.gene24455	chr1.1	4371224	4372755	+	0.411667	0.264333	2.66367	0.021	0.471	0.0116667	Tissue-Enriched	3-oxo-Delta(4,5)-steroid 5-beta-reductase-like
MS.gene061941	chr5.3	51750185	51754382	+	0.663333	0.849667	5.12133	7.38467	0.514667	0.483	Group-Enriched	Dihydrofolate reductase-like
MS.gene70702	chr3.3	65215444	65217123	-	0.118333	0.287667	2.69267	0.0243333	0.326	0	Tissue-Enriched	Cytochrome p450
MS.gene86479	chr5.1	15768253	15770004	+	11.4363	23.4673	175.953	0.371333	20.8017	0.288667	Tissue-Enriched	carotenoid cleavage dioxygenase 4(NCED4)
MS.gene46959	chr3.2	37448706	37448861	+	0.106	6.242	2.995	0.0963333	0.316	0	Group-Enriched	Belongs to the class I-like SAM-binding methyltransferase superfamily. Cation-independent O- methyltransferase family
MS.gene42175	chr7.3	30169404	30172300	+	0.182667	0.808667	10.5557	0.682333	1.71667	0.492333	Tissue-Enriched	Belongs to the cytochrome P450 family
MS.gene43994	chr1.3	57143465	57146206	-	11.1107	18.2963	146.623	0.039	21.4407	1.782	Tissue-Enriched	Pathogenesis-related protein
MS.gene022383	chr3.1	62807141	62808845	-	0.124	0.152667	2.244	0.0196667	0.230667	0	Tissue-Enriched	Cytochrome p450
MS.gene05559	chr6.2	85553010	85554077	-	0.180333	0.043	9.37767	0.014	0.888	0	Tissue-Enriched	proline-rich receptor-like protein kinase(PERK1)
MS.gene028135	chr5.3	16134189	16134593	-	0.536333	3.66667	7.273	0	0.18	0.142667	Group-Enriched	-
MS.gene43997	chr1.3	57166689	57167447	-	1.722	2.043	22.5127	0	4.27133	0.306333	Tissue-Enriched	Pathogenesis-related protein
MS.gene047079	chr2.3	74112952	74116408	-	0.038	0.202333	5.25	2.35667	0.210333	0.0296667	Group-Enriched	Aminotransferase(ALD1)
MS.gene052825	chr4.3	23801863	23804858	-	0.26	0.665667	7.08467	0.009	1.471	0.00566667	Group-Enriched	Cytochrome p450
MS.gene86221	chr5.1	23470844	23471619	-	0.189333	3.64467	9.20333	0.899	1.07533	0.0773333	Group-Enriched	PB1 domain
MS.gene94298	chr6.2	42745874	42762495	-	0.381667	1.02567	3.81333	0	0.0746667	0	Group-Enriched	Catalyzes the reduction of fatty acyl-CoA to fatty alcohols
MS.gene010627	chr5.1	13286701	13287201	-	1.209	16.3123	53.0557	3.40867	2.49167	4.30167	Group-Enriched	Chaperone protein DNAj
MS.gene38348	chr5.3	78042896	78043988	+	8.143	13.587	342.476	0.052	54.2877	0.0123333	Tissue-Enriched	fructose-bisphosphate aldolase
MS.gene006401	chr1.3	70641300	70642216	+	1.44933	193.725	308.735	0.0273333	5.68833	0	Group-Enriched	Early light-induced protein(ELIP)
MS.gene09054	32387	1684	4419	-	0.0316667	0.0526667	1.43567	3.15167	0.312667	0.327	Group-Enriched	Belongs to the iron ascorbate-dependent oxidoreductase family
MS.gene027503	chr5.4	25896113	25897219	+	0.031	0.123333	1.23767	3.241	0.0223333	0.221667	Group-Enriched	Belongs to the peptidase M10A family
MS.gene035647	chr8.1	3409130	3411002	+	0.297333	1.57567	7.394	0.166667	0.535	0	Group-Enriched	-
MS.gene060971	chr2.3	24072328	24075707	-	0.297667	0.54	3.075	0.015	0.52	0	Tissue-Enriched	Belongs to the cytochrome P450 family
MS.gene049232	chr3.3	80337045	80342736	+	2.408	2.04567	23.7913	0.465667	2.94567	51.956	Group-Enriched	CBS domain-containing protein
MS.gene027089	chr3.4	48747659	48750823	-	0.109	0.118333	2.59733	0.00333333	0.0846667	0	Tissue-Enriched	Serine threonine-protein kinase
MS.gene006396	chr1.3	70556668	70557532	+	6.03433	509.584	295.076	0.200667	17.4257	0.0146667	Group-Enriched	Early light-induced protein(ELIP)
MS.gene034172	chr4.3	87529196	87529945	+	0.607	18.0257	9.08	0.278333	1.00833	0.279	Group-Enriched	B-Box-type zinc finger
MS.gene065099	chr1.2	82487810	82492028	+	3.56667	8.029	55.0017	1.07233	6.27033	2.28867	Tissue-Enriched	ATPase family associated with various cellular activities (AAA)
MS.gene029617	chr1.3	73332148	73333716	-	0.544333	5.80767	17.83	0.00933333	1.89267	0	Group-Enriched	-
MS.gene61983	chr8.2	2179982	2182167	-	0	0.0303333	1.40733	0	0	0.0193333	Tissue-Enriched	-
MS.gene032762	chr5.2	28000142	28000816	-	1.75233	60.1883	97.8593	0.175667	7.53967	1.42933	Group-Enriched	Belongs to the thioredoxin family
MS.gene70517	chr3.1	67208399	67211625	-	0.0683333	1.22633	1.793	0	0.071	0.251	Group-Enriched	Glycosyltransferase
MS.gene80354	chr6.3	27577726	27583881	+	15.304	16.059	130.512	0.358	24.877	3.97733	Tissue-Enriched	Belongs to the FBPase class 1 family
MS.gene59603	chr8.1	73683942	73686152	+	6.22933	8.239	115.511	0.011	12.6253	0.0276667	Tissue-Enriched	Protein of unknown function (DUF2996)
MS.gene008700	chr3.4	59510361	59514079	-	1.20167	0.934	11.9147	0.0273333	1.82133	0	Tissue-Enriched	Internal alternative NAD(P)H-ubiquinone oxidoreductase(NDA1)
MS.gene36260	chr2.3	1946380	1949686	-	1.68967	9.443	19.3	0.740333	2.741	1.49433	Group-Enriched	ADP,ATP carrier protein
MS.gene38439	chr3.4	63340309	63341189	+	0.379	2.00633	83.2963	0	10.5583	1.56633	Tissue-Enriched	Non-specific lipid-transfer protein 1-like
MS.gene025402	chr2.2	41996980	42000860	-	0.082	0.128667	1.67533	3.649	0.434333	0.178667	Group-Enriched	WRKY transcription factor
MS.gene42682	chr3.3	86355843	86356954	+	20.5907	10.5247	170.935	0	29.6977	0	Tissue-Enriched	DnaJ molecular chaperone homology domain
MS.gene40613	chr1.3	38257188	38260040	+	0.193	1.215	9.28967	12.5737	0.0986667	2.06433	Group-Enriched	Belongs to the peroxidase family. Classical plant (class III) peroxidase subfamily
MS.gene05558	chr6.2	85325821	85332481	+	0.192667	0.015	7.31033	0.00866667	0.908	0.00533333	Tissue-Enriched	proline-rich receptor-like protein kinase(PERK1)
MS.gene00377	chr2.1	55488741	55490529	-	1.58633	4.505	66.3437	0.190333	12.443	0.429	Tissue-Enriched	-
MS.gene052125	chr2.3	5895207	5896225	-	1.21	7.501	7.86467	1.40167	0.917667	0.462	Group-Enriched	belongs to the protein kinase superfamily
MS.gene017048	chr5.1	72121445	72122884	+	1.44433	5.281	23.437	2.38733	2.254	1.47933	Group-Enriched	Belongs to the UDP-glycosyltransferase family
MS.gene59432	chr5.4	13103914	13106801	+	0.482667	0.434667	2.77533	0.149667	7.334	0.0643333	Group-Enriched	Belongs to the cytochrome P450 family
MS.gene34683	chr8.1	46035347	46036774	-	0.0113333	0.039	2.87233	0	0	0	Tissue-Enriched	Protein PHYTOCHROME KINASE SUBSTRATE
MS.gene026592	chr1.1	16621676	16625691	+	0.605333	6.03667	1.63133	0.617667	0.397333	0.723333	Group-Enriched	Ubiquitin-like-specific protease
MS.gene008366	chr3.1	53608021	53612062	+	0.0636667	0.0216667	1.171	0.108	0.0753333	0.058	Tissue-Enriched	Cysteine-rich receptor-like protein kinase
MS.gene023655	chr4.4	12848910	12854314	+	3.216	2.128	22.758	0.554667	3.506	0.743667	Tissue-Enriched	tail specific protease
MS.gene007384	chr7.4	8511770	8513626	-	0.473667	5.023	8.444	0	1.197	0	Group-Enriched	transmembrane transport
MS.gene59371	chr5.4	12360372	12362041	-	0.286667	0	1.71067	0.029	0.152	0.0656667	Tissue-Enriched	-
MS.gene43797	chr5.1	54559034	54564131	-	0.346	10.099	57.8767	0	4.503	0	Tissue-Enriched	Belongs to the UPP synthase family
MS.gene019128	chr3.3	35761273	35764155	+	1.998	19.3773	6.48367	0.737667	2.274	0.645333	Group-Enriched	Zinc-binding RING-finger
MS.gene072773	chr5.3	3821839	3823761	+	4.427	2.26367	36.5193	0	8.82433	0	Group-Enriched	Histidine phosphatase superfamily (branch 1)
MS.gene20410	chr6.4	39526892	39528344	+	0.116667	0.423333	6.834	0.252333	1.55233	0.0793333	Group-Enriched	DNA recombination
MS.gene82159	chr5.2	16760195	16762744	-	0.0993333	0.120333	1.45767	0.0316667	0.288	0.00466667	Tissue-Enriched	Belongs to the protein kinase superfamily. Ser Thr protein kinase family
MS.gene06768	chr3.3	78282950	78283688	-	2.73233	104.679	402.34	0.168333	11.283	0.0476667	Group-Enriched	-
MS.gene04564	chr3.1	47091420	47091707	-	41.305	41.5143	294.254	0.184667	53.1543	0.109333	Tissue-Enriched	Thylakoid soluble phosphoprotein TSP9
MS.gene032008	chr3.1	57447175	57449960	+	82.0007	54.2277	843.258	0.02	133.587	0	Tissue-Enriched	Sedoheptulose-1,7-bisphosphatase(SBPase)
MS.gene27551	chr7.2	30681618	30686443	-	0.043	0.0663333	6.43933	0.184	0.186333	0.425333	Tissue-Enriched	Encoded by
MS.gene013750	chr3.1	71683861	71684749	+	15.8143	17.123	148.132	0.0726667	31.305	0	Group-Enriched	NAD(P)H-quinone oxidoreductase subunit M(ndhM)
MS.gene037012	chr2.2	50339737	50340271	-	0.544667	6.331	10.3233	0.0366667	0.083	0	Group-Enriched	Transferase family
MS.gene35710	chr2.1	13990204	13997206	+	1.03667	2.72	17.8213	0.00533333	1.37667	1.30467	Tissue-Enriched	Belongs to the glycosyltransferase 2 family
MS.gene015350	chr5.4	7625978	7628163	-	0.41	0.485667	13.127	0.006	0.883	0	Tissue-Enriched	Beta-amylase
MS.gene77516	chr3.2	72466489	72473150	-	11.1953	6.48433	67.7057	0.808667	13.1107	0.899	Tissue-Enriched	Rhodanese Cell cycle control phosphatase superfamily protein
MS.gene56144	chr7.4	79857539	79860063	+	0.516333	1.73267	15.7487	1.79733	1.725	0.906333	Tissue-Enriched	reductase
MS.gene026739	chr4.1	85773887	85779716	+	8.54967	7.08833	69.73	0.02	11.5127	0	Tissue-Enriched	Serine aminopeptidase, S33
MS.gene09747	chr5.4	6636406	6637622	+	1.519	1.081	5.53167	11.349	1.14267	1.67067	Group-Enriched	RING-H2 finger protein
MS.gene39684	chr8.3	79950189	79952379	-	0.128333	3.42133	71.2907	0.928	4.44633	0.339	Tissue-Enriched	Belongs to the iron ascorbate-dependent oxidoreductase family
MS.gene031160	chr6.2	9159027	9162319	-	0.596667	0.111333	5.68767	0	0.0746667	0	Tissue-Enriched	Belongs to the UDP-glycosyltransferase family
MS.gene51895	chr7.4	22089607	22090965	-	0.580667	16.8177	7.88367	1.56767	2.44733	0.842	Group-Enriched	NAC transcription factor
MS.gene45370	chr8.3	79896632	79897745	-	0.185667	1.61	15.4423	0	1.54067	0	Tissue-Enriched	-
MS.gene54418	chr7.4	92856361	92867822	+	0.00466667	1.11767	16.5453	0	0	0	Tissue-Enriched	flowering locus(FT)
MS.gene054110	chr1.3	14360538	14362595	-	0.135667	0.217	3.20367	0	0.627	0	Tissue-Enriched	receptor-like protein kinase
MS.gene049999	chr5.1	51207583	51213412	-	0.216333	1.93267	3.19633	0.323667	0.397667	0.499667	Group-Enriched	Reversible hydration of carbon dioxide
MS.gene62860	chr8.1	21845750	21848534	-	0.413667	0.282667	4.225	0.00933333	1.19333	0	Group-Enriched	Guard cell S-type anion channel
MS.gene052503	chr4.3	23788994	23791989	-	0.279	0.625	7.38067	0.0333333	1.69833	0	Group-Enriched	Cytochrome p450
MS.gene49786	chr6.3	20325562	20327200	+	2.975	1.67867	60.1197	5.73567	20.5923	6.203	Group-Enriched	-
MS.gene62457	chr8.2	14511072	14511596	-	0.992333	2.15267	8.23133	0.632667	0.541333	0.868	Group-Enriched	-
MS.gene70446	chr3.1	66410817	66412283	+	0.432	2.69067	5.285	0.012	0.660333	0	Group-Enriched	Rho GDP-dissociation inhibitor
MS.gene42340	chr3.2	89322771	89323510	+	0	0.0853333	6.307	0	0	6.54667	Group-Enriched	radialis-like
MS.gene063831	chr8.1	63029413	63030528	+	0.209	0.107667	2.36467	0.00733333	1.269	0.187667	Group-Enriched	LRR receptor-like serine threonine-protein kinase
MS.gene58113	chr4.2	9507045	9507488	+	0.131333	0.061	3.449	0.0236667	1.50367	0	Group-Enriched	G-type lectin S-receptor-like serine threonine-protein kinase
MS.gene62976	chr1.3	16714250	16715302	-	0.170333	0.15	2.75767	0.0583333	0.499	0.0166667	Tissue-Enriched	receptor-like protein kinase
MS.gene27912	chr4.1	12173428	12177177	-	17.6473	14.5897	107.602	0.388	20.3573	0.825	Tissue-Enriched	-
MS.gene41249	chr1.4	35329021	35330680	-	0	1.28033	2.93967	0	0.143333	0	Group-Enriched	Belongs to the class I-like SAM-binding methyltransferase superfamily. Cation-independent O- methyltransferase family
MS.gene34383	chr1.2	76580528	76582110	-	12.3167	17.3873	289.83	1.16667	33.6537	6.86533	Tissue-Enriched	Catalyzes the formation of formate and 2-keto-4- methylthiobutyrate (KMTB) from 1,2-dihydroxy-3-keto-5- methylthiopentene (DHK-MTPene)(ARD4)
MS.gene028148	chr5.3	15854886	15858077	-	0.111333	0.118333	1.64	0.0773333	0.312333	0.016	Tissue-Enriched	Belongs to the protein kinase superfamily. Ser Thr protein kinase family
MS.gene006930	chr4.3	27521465	27524860	-	1.80467	0.744667	31.8317	0.008	4.738	0.00766667	Tissue-Enriched	Phosphoglucomutase/phosphomannomutase, alpha/beta/alpha domain III
MS.gene37696	chr1.1	73765498	73766340	+	1.396	168.718	139.625	0	6.20333	0	Group-Enriched	Early light-induced protein(ELIP)
MS.gene073963	chr8.3	9897986	9900548	+	0.332333	1.85767	1.78733	0.022	0.244	0.159333	Group-Enriched	Calcium uptake protein 1
MS.gene57295	chr4.1	10266375	10270115	-	0.244333	1.76167	1.372	0.0156667	0.088	0.0416667	Group-Enriched	Belongs to the NPH3 family
MS.gene48269	chr4.2	77119971	77124403	+	0.0523333	2.70033	3.042	0.36	0.526333	0.108	Group-Enriched	Belongs to the cytochrome P450 family(CYP83A1)
MS.gene73574	chr6.4	57647231	57648487	-	0.683333	0.312	5.29533	0	0.846333	0	Tissue-Enriched	Pathogenesis-related protein
MS.gene91796	chr8.3	81377471	81378880	-	0.563333	1.349	92.4343	0.103333	9.89667	0.186667	Tissue-Enriched	Belongs to the UDP-glycosyltransferase family
MS.gene070648	chr7.1	84733086	84744139	-	0.0346667	4.87967	11.679	0.002	0.283333	0	Group-Enriched	(E,E)-alpha-farnesene
MS.gene014623	chr3.1	88222163	88222720	-	0.0416667	0	2.12067	0	0.14	0	Tissue-Enriched	Protein of unknown function (DUF1677)
MS.gene42382	chr4.3	20511658	20518915	-	2.537	2.35967	66.1003	0.042	4.72	0.032	Tissue-Enriched	ABC transporter G family member
MS.gene041806	chr8.3	6860507	6860953	-	0.113667	0.278	1.41167	0	0.0546667	0	Tissue-Enriched	Dirigent proteins impart stereoselectivity on the phenoxy radical-coupling reaction, yielding optically active lignans from two molecules of coniferyl alcohol in the biosynthesis of lignans, flavonolignans, and alkaloids and thus plays a central role in plant secondary metabolism
MS.gene61157	chr4.2	90155789	90161875	+	5.94367	5.18233	52.1403	0.006	9.47567	0.00766667	Tissue-Enriched	Serine aminopeptidase, S33
MS.gene058775	chr1.4	64684576	64686135	-	0.171	0.206333	9.546	0.357	0.634	7.17967	Group-Enriched	Ammonium transporter
MS.gene028591	chr4.4	22283796	22288196	-	0.156333	0.141667	5.844	0.0423333	1.513	0	Group-Enriched	G-type lectin S-receptor-like serine threonine-protein kinase
MS.gene026595	chr1.1	16561823	16581917	-	0.123667	0.443333	2.36967	0.179	0.410333	0.0646667	Tissue-Enriched	receptor-like protein kinase
MS.gene62743	chr7.3	65441888	65442406	-	0.0316667	0.067	1.13967	0	0	0	Tissue-Enriched	LOB domain-containing protein
MS.gene034845	chr1.4	48703534	48706845	+	10.752	92.8897	41.15	4.577	11.9857	7.37967	Group-Enriched	chaperone protein
MS.gene059820	chr2.4	18448295	18451051	+	0.420667	1.141	11.8667	0.269333	2.09133	0.0203333	Tissue-Enriched	Protein of unknown function (DUF2921)
MS.gene045884	57185	68722	75523	+	0.158667	0.223	3.75867	0.00566667	0.69	0.019	Tissue-Enriched	serine threonine-protein kinase
MS.gene036829	chr8.1	12748247	12748771	-	0.936	2.195	7.898	0.605333	0.626	0.868	Group-Enriched	-
MS.gene015507	chr5.4	5805293	5807816	-	9.14867	6.276	139.271	0.00866667	19.997	0	Tissue-Enriched	PGR5-like protein 1A
MS.gene015998	chr1.4	8427711	8428211	+	0.210667	0	2.95333	0.0163333	1.049	0	Group-Enriched	14 kDa proline-rich protein
MS.gene017613	chr8.3	28270714	28272781	-	12.0667	3.059	55.6027	0.419333	3.06633	3.2	Group-Enriched	Natural resistance-associated macrophage protein(NRAMP1)
MS.gene95533	chr2.1	49910440	49913029	-	0.129333	0.136	1.85567	0.047	0.168333	0.268667	Tissue-Enriched	Cysteine-rich receptor-like protein kinase
MS.gene75480	chr3.3	72691893	72695413	+	7.02867	2.43167	32.209	8.411	5.04633	80.9997	Group-Enriched	isoform X1
MS.gene053552	chr4.4	21036703	21045591	-	2.53467	2.39133	65.1237	0.033	4.767	0.0223333	Tissue-Enriched	ABC transporter G family member
MS.gene81988	chr3.2	76710608	76714211	+	4.23633	51.139	83.155	0	7.34533	0	Group-Enriched	RNA polymerase sigma factor
MS.gene94451	chr5.1	30062550	30063324	+	0.465	0.457	2.78533	0.486	0.221333	0.277667	Tissue-Enriched	Plant pleckstrin homology-like region
MS.gene09696	chr5.2	5611264	5613839	-	2.11567	2.38633	48.8783	0.0583333	4.442	0.006	Tissue-Enriched	Beta-amylase
MS.gene035114	chr7.4	69084396	69084989	+	1.09333	0.374333	8.92033	0	0.963667	0	Tissue-Enriched	Protein ALTERED XYLOGLUCAN
MS.gene59189	chr1.3	68355045	68373424	+	1.94067	2.187	12.3687	0.903	2.328	0.726333	Tissue-Enriched	ABC transporter C family member
MS.gene65954	chr1.2	15970999	15971463	-	0.129667	1.868	2.44033	0	0.183667	0.0486667	Group-Enriched	calcium-binding protein
MS.gene032791	chr5.2	28611749	28619844	+	0.642	6.32733	2.47367	0.151	0.757	0.0113333	Group-Enriched	Protein NRT1 PTR FAMILY 4.6-like
MS.gene024393	chr7.2	430124	431734	+	0.384333	13.7903	8.42733	0.672667	1.509	0.521333	Group-Enriched	3-ketoacyl-CoA synthase(KCS1)
MS.gene059127	chr1.2	11260419	11262249	-	0.107333	0.056	3.61233	0	0.467333	0	Tissue-Enriched	BURP domain-containing protein
MS.gene052822	chr4.3	23764483	23766459	-	0.0176667	0.142	2.24533	0.0146667	0.07	0	Tissue-Enriched	Cytochrome p450
MS.gene56501	chr4.2	27283718	27285459	-	0.202333	0.982333	7.97367	2.38867	0.0826667	0.073	Group-Enriched	Uncharacterized protein family, UPF0114
MS.gene02730	chr2.3	58563399	58564796	+	1.047	3.05667	19.6933	0.318333	0.636667	0.116333	Tissue-Enriched	Belongs to the oxygen-dependent FAD-linked oxidoreductase family
MS.gene90449	chr8.3	23011244	23013272	+	0.289667	0.517667	3.957	0.0793333	0.746	0.0383333	Tissue-Enriched	receptor-like protein kinase
MS.gene27261	chr1.1	1599571	1602526	-	1.155	8.28167	5.434	1.251	0.660667	0.345	Group-Enriched	Transmembrane protein 136
MS.gene47723	chr5.3	73008481	73012098	-	1.359	5.29433	14.4447	0.156333	1.50233	0.048	Group-Enriched	Phytoene synthase
MS.gene033050	chr8.2	16249943	16250872	-	0.0463333	1.623	4.02133	0	0	0.511	Group-Enriched	transcription factor
MS.gene055369	chr8.1	87071875	87073284	-	0.542333	1.44733	92.5543	0.102	8.19533	0.153667	Tissue-Enriched	Belongs to the UDP-glycosyltransferase family
MS.gene033235	chr8.4	20617859	20619540	+	3.84667	3.677	35.7057	0.497	7.74667	0.581667	Group-Enriched	Histidine phosphatase superfamily (branch 1)
MS.gene56402	chr4.3	27334538	27337919	-	1.29133	0.481	20.3907	0.00366667	2.14	0	Tissue-Enriched	Phosphoglucomutase/phosphomannomutase, alpha/beta/alpha domain III
MS.gene61544	chr2.3	1987829	1991135	+	1.665	9.721	19.3587	0.727333	2.89933	1.49433	Group-Enriched	ADP,ATP carrier protein
MS.gene89517	chr5.4	48743254	48747085	+	0.176333	0.21	87.9643	0	1.13033	0.00933333	Tissue-Enriched	( )-delta-cadinene synthase
MS.gene44276	chr5.4	22932192	22934120	+	0.992667	15.4263	26.201	1.53167	1.28267	2.94367	Group-Enriched	Belongs to the multi antimicrobial extrusion (MATE) (TC 2.A.66.1) family
MS.gene69749	chr3.4	77113171	77115998	-	0.0766667	0.0606667	3.99733	0	0.357	0	Tissue-Enriched	Belongs to the AB hydrolase superfamily. Lipase family
MS.gene035206	chr4.2	21413642	21414353	-	1.90067	1.40867	12.1497	19.2633	2.29833	2.80767	Group-Enriched	f-box protein
MS.gene017051	chr5.1	72135706	72140260	-	1.236	4.60967	12.458	0.11	1.33767	0.0583333	Group-Enriched	Phytoene synthase
MS.gene017060	chr5.1	72234631	72235772	+	2.87667	13.4373	65.6157	0.298667	4.002	4.027	Group-Enriched	Belongs to the GST superfamily
MS.gene000443	chr7.1	68836861	68837187	-	0.293333	6.56633	5.43967	1.01267	0.185	0.042	Group-Enriched	-
MS.gene055241	chr7.4	41105380	41107966	+	0.0726667	0.0303333	6.01767	5.24133	0.134	1.03667	Group-Enriched	Belongs to the iron ascorbate-dependent oxidoreductase family
MS.gene010369	chr5.4	10610552	10610776	-	0.423333	6.26533	15.1603	0.493	0.764667	0.078	Group-Enriched	Calmodulin-like protein
MS.gene78472	chr2.2	28935623	28936285	-	0.207333	1.59633	6.30567	0.0456667	0.460333	0.153	Group-Enriched	Dof zinc finger protein
MS.gene071463	chr2.3	27687008	27687805	+	0.324	0.268667	4.20767	0.0463333	1.192	0.244667	Group-Enriched	G-type lectin S-receptor-like serine threonine-protein kinase
MS.gene21516	chr5.1	6231459	6236760	-	1.15833	0.344667	6.75033	0.138333	0.955667	0	Tissue-Enriched	Divergent CCT motif
MS.gene74699	chr6.3	23923555	23925365	-	1.109	1.69667	12.4827	0.012	1.88067	0	Tissue-Enriched	-
MS.gene020842	chr5.4	75719408	75721155	+	9.25733	14.5907	371.697	0.071	59.3437	0.0483333	Tissue-Enriched	fructose-bisphosphate aldolase
MS.gene046802	chr1.2	14491510	14492736	+	0.488667	0.423333	4.228	0.0113333	1.70533	0.076	Group-Enriched	receptor-like protein kinase
MS.gene48593	chr4.1	66768473	66770703	-	1.93267	1.79933	16.2447	0.0133333	3.38	0.0776667	Group-Enriched	Acetyltransferase (GNAT) family
MS.gene010104	chr5.2	56035312	56038766	-	0.204667	3.01167	4.90633	0.484667	0.592	0.564667	Group-Enriched	Reversible hydration of carbon dioxide
MS.gene017614	chr8.2	29773115	29775522	-	19.1273	4.054	69.812	0.496333	4.494	4.05367	Group-Enriched	Natural resistance-associated macrophage protein(NRAMP1)
MS.gene45815	chr4.4	76522796	76523326	+	32.711	14.4333	358.552	1.09733	47.8533	0.995	Tissue-Enriched	Thaumatin family
MS.gene22971	chr7.3	6195788	6196738	-	7.962	277.338	55.9313	3.074	5.93933	8.49633	Group-Enriched	Universal stress protein
MS.gene99702	chr5.3	31143283	31144125	+	1.68633	1.68967	16.9267	0.886	10.471	0.222667	Group-Enriched	-
MS.gene47578	chr4.3	25257490	25259341	-	0.176667	0.399	3.20067	10.5993	0.406	1.185	Group-Enriched	Belongs to the cytochrome P450 family
MS.gene97656	chr4.4	48984955	48987356	-	0.341667	1.149	38.3893	0.0326667	2.43467	0	Tissue-Enriched	UDP-D-apiose UDP-D-xylose synthase
MS.gene070525	chr5.4	67441135	67442922	-	6.12933	5.88233	78.803	1.26233	7.82133	2.114	Tissue-Enriched	Belongs to the iron ascorbate-dependent oxidoreductase family(ACO1)
MS.gene52884	chr6.1	20911163	20914424	-	0.161667	0.129	1.65033	0.0483333	0.287667	0	Tissue-Enriched	Leucine Rich Repeat
MS.gene008468	chr3.3	55949134	55949899	-	0.0116667	1.31733	2.94767	0	0.0366667	0	Group-Enriched	Salicylate
MS.gene00230	chr2.1	57611316	57612015	-	0.622	0.195	1.379	0.354333	5.05667	0.54	Group-Enriched	Major allergen Pru
MS.gene70550	chr5.1	11126305	11129988	+	0.123	0.456	3.09767	0.150667	0.149333	2.175	Group-Enriched	Repeated motif present between transmembrane helices in cystinosin, yeast ERS1p, mannose-P-dolichol utilization defect 1, and other hypothetical proteins.
MS.gene067477	chr2.4	553810	554980	-	4.536	2.396	20.9677	86.2873	5.278	10.2387	Group-Enriched	WRKY transcription factor(WRKY40)
MS.gene60013	chr6.1	72554935	72556323	-	0.16	0.760667	7.25933	0.057	1.57567	0.0356667	Group-Enriched	transposition, RNA-mediated
MS.gene070955	chr1.4	79568554	79570026	-	8.09233	15.802	195.446	1.82033	20.781	5.62733	Tissue-Enriched	Catalyzes the formation of formate and 2-keto-4- methylthiobutyrate (KMTB) from 1,2-dihydroxy-3-keto-5- methylthiopentene (DHK-MTPene)(ARD4)
MS.gene90673	chr5.2	57963553	57966330	-	0.467	0.614667	23.73	0	3.361	0.00833333	Tissue-Enriched	Cysteine-rich receptor-like protein kinase
MS.gene77050	chr4.3	70819371	70826108	-	0.224667	0.0416667	2.34233	9.16067	0.882	1.018	Group-Enriched	Serine threonine-protein kinase(WNK5)
MS.gene035048	chr1.3	45911804	45912100	+	0.668667	0.874	4.996	0.140333	0.245667	0.258667	Tissue-Enriched	auxin-induced protein
MS.gene58980	chr5.2	39983551	39983742	-	0.0443333	0.112333	4.14267	0	0	5.25333	Group-Enriched	-
MS.gene85533	chr3.4	11638917	11639108	-	0.544333	0.283	66.2587	0.042	12.3067	9.913	Tissue-Enriched	-
MS.gene53334	chr8.4	73738479	73740732	+	0.64	0.443667	3.528	0.058	0.587	0.120667	Tissue-Enriched	NAD(P)H-binding
MS.gene63983	chr1.4	1132838	1135560	+	0.306667	3.151	10.915	0.585667	0.656	0.619667	Group-Enriched	Belongs to the cytochrome P450 family
MS.gene62140	chr5.1	36404905	36405791	-	0.074	0.100333	4.36367	0	0	4.924	Group-Enriched	-
MS.gene64600	chr5.3	76331638	76336996	-	0.586	0.715	5.81433	0.512667	0.567	0.031	Tissue-Enriched	Fimbrin-1-like
MS.gene005525	chr1.1	64626684	64627988	+	2.20467	4.32367	31.4327	4.92567	58.7773	1.00333	Group-Enriched	Universal stress protein A-like protein
MS.gene44571	chr1.3	20590069	20592497	-	0.544	2.461	13.387	0.497333	2.34833	0.77	Tissue-Enriched	-
MS.gene052504	chr4.3	23785424	23787256	-	0.0336667	0.138	1.89967	0.00766667	0.0693333	0	Tissue-Enriched	Cytochrome p450
MS.gene043128	chr4.2	72130069	72131494	+	2.20467	5.11167	51.501	0.0433333	6.712	0.0326667	Tissue-Enriched	DnaJ homolog subfamily B member
MS.gene030096	chr5.2	78000135	78000593	+	0.148333	0	2.849	0.357667	0.48	0	Tissue-Enriched	-
MS.gene014856	chr3.3	87545822	87546214	+	13.973	17.395	170.264	0	6.991	0	Tissue-Enriched	Hydrophobic seed protein
MS.gene49998	chr1.1	75739911	75746479	+	0.217	0.0623333	1.68433	1.06833	0.116333	0.247333	Group-Enriched	Cysteine-rich receptor-like protein kinase
MS.gene24374	chr1.1	3290783	3294307	+	0.206667	0.566667	5.934	14.0333	0.722	0.983667	Group-Enriched	Lipolytic acyl hydrolase (LAH)
MS.gene037279	chr1.1	79768290	79771579	-	0.405	18.9833	17.206	0.347333	1.83433	0.130667	Group-Enriched	Zeaxanthin epoxidase, chloroplastic-like
MS.gene66107	chr7.4	45530934	45533760	-	0.635667	7.507	1.69	0	0.758667	0	Group-Enriched	Transcription factor HY5-like
MS.gene58345	chr8.2	66164060	66177706	+	0.358333	0.593	11.2097	0.016	0.372333	0.0126667	Tissue-Enriched	Enoyl-(Acyl carrier protein) reductase
MS.gene002979	chr2.2	62105991	62106977	-	0.5	0.235667	3.37833	4.83267	0.160667	0.507333	Group-Enriched	f-box protein
MS.gene80545	chr6.3	35972080	35973076	-	0.0466667	0.683333	23.9013	0	1.13833	0	Tissue-Enriched	Protein of unknown function (DUF3082)
MS.gene22910	51732	25852	28233	-	0.0126667	1.174	4.28233	0	0	0.0376667	Group-Enriched	Benzyl alcohol
MS.gene01687	chr2.4	72707554	72708033	-	2.78067	4.08433	88.7107	0	2.46767	0	Tissue-Enriched	Belongs to the CRISP family
MS.gene61970	chr1.4	35264955	35266833	-	0	1.23867	2.255	0.0143333	0.0116667	0	Group-Enriched	Belongs to the class I-like SAM-binding methyltransferase superfamily. Cation-independent O- methyltransferase family
MS.gene069226	chr8.2	66949640	66952915	-	0.279333	0.278667	12.257	0.335667	2.02633	0.14	Tissue-Enriched	Belongs to the 'GDSL' lipolytic enzyme family
MS.gene074380	chr3.4	74987856	74990797	+	0.783667	22.5043	31.9437	0	3.65567	0	Group-Enriched	protein At5g50100, mitochondrial-like
MS.gene044317	chr3.4	77667828	77676586	-	0.177333	3.35	1.69333	0.482333	0.0633333	0.0196667	Group-Enriched	subtilisin-like protease
MS.gene65929	chr1.2	26926993	26927525	-	0.594667	0	2.99033	0.096	0.156	0	Tissue-Enriched	Aldo/keto reductase family
MS.gene22206	chr3.4	40501995	40505629	-	4.112	30.612	24.1037	0	4.39133	0	Group-Enriched	Phytoene synthase
MS.gene06097	chr4.2	4166760	4167860	-	1.90967	115.995	113.218	0.022	10.2353	0.0696667	Group-Enriched	Glutaredoxin
MS.gene055911	chr1.1	48656367	48659643	-	0.473667	0.343667	2.53533	0.00433333	0.498667	0	Tissue-Enriched	Cyclic nucleotide-monophosphate binding domain
MS.gene57143	chr6.2	4201652	4203983	+	0.247333	0.008	3.15933	0.076	1.17267	0.026	Group-Enriched	Belongs to the cytochrome P450 family
MS.gene57953	chr8.4	5208748	5210353	+	0.249	1.367	6.462	0.181333	0.379667	0	Group-Enriched	-
MS.gene050640	chr7.3	1047900	1049739	+	0.441667	1.244	26.431	0.434	1.94967	0.04	Tissue-Enriched	WRKY transcription factor
MS.gene032623	chr6.3	1078474	1081031	+	0.0793333	1.031	9.76567	0.0833333	0.0753333	0.0253333	Tissue-Enriched	UBA-like domain (DUF1421)
MS.gene79638	chr7.3	88478090	88479607	+	0.134333	0.0526667	1.65333	0	1.496	0.0103333	Group-Enriched	receptor-like protein 12
MS.gene73659	chr1.4	49037973	49038293	-	4.47567	92.899	51.719	0.439667	9.19467	0	Group-Enriched	-
MS.gene32201	chr4.4	22792030	22792787	-	3.957	3.02233	23.8187	34.558	4.771	5.418	Group-Enriched	f-box protein
MS.gene61319	15229	2728	4611	-	0.685	3.08733	36.0067	0.72	2.69667	0.569333	Tissue-Enriched	The coatomer is a cytosolic protein complex that binds to dilysine motifs and reversibly associates with Golgi non- clathrin-coated vesicles, which further mediate biosynthetic protein transport from the ER, via the Golgi up to the trans Golgi network. Coatomer complex is required for budding from Golgi membranes, and is essential for the retrograde Golgi-to-ER transport of dilysine-tagged protei…
MS.gene013204	chr3.2	81712346	81713328	+	0.551	0.449333	6.153	0	0.971667	0	Tissue-Enriched	At4g14100-like
MS.gene01684	chr2.4	72734281	72734709	-	0.998333	0.436333	2.66667	0.328667	0.623	9.91333	Group-Enriched	Basic form of pathogenesis-related protein 1-like
MS.gene071517	chr4.4	28145125	28148508	-	1.12133	0.436333	19.639	0.016	2.11133	0	Tissue-Enriched	Phosphoglucomutase/phosphomannomutase, alpha/beta/alpha domain III
MS.gene073883	chr1.3	26570554	26572299	+	13.5843	24.6857	213.243	0.699	26.1663	0.365	Tissue-Enriched	carotenoid cleavage dioxygenase 4(NCED4)
MS.gene049480	chr3.2	56770086	56771472	+	0.151	1.07933	1.79967	0	0.238333	0	Group-Enriched	Nodulin-like
MS.gene69926	chr1.4	65957331	65959130	-	0.866667	0.913333	7.626	0.0343333	1.308	0.0256667	Tissue-Enriched	Uncharacterized conserved protein (DUF2358)
MS.gene034118	chr4.4	89465964	89467664	+	0.476333	0.185667	9.79733	0.0863333	0.324	0.013	Tissue-Enriched	UPF0481 protein
MS.gene47731	chr5.3	72972491	72973927	+	0.495667	1.25267	21.2523	3.88733	0.705333	0.826333	Tissue-Enriched	Belongs to the UDP-glycosyltransferase family
MS.gene91989	chr3.2	37339176	37339763	-	0.0443333	6.83433	3.93967	0	0.095	0	Group-Enriched	Belongs to the class I-like SAM-binding methyltransferase superfamily. Cation-independent O- methyltransferase family
MS.gene064667	chr3.4	96991515	96992223	+	0	0.0853333	5.53967	0	0	8.71567	Group-Enriched	radialis-like
MS.gene93600	chr7.3	77814149	77816411	+	0.314333	0.619	5.15767	0.574333	0.752	0.326	Tissue-Enriched	reductase
MS.gene036446	chr1.2	61521754	61523123	+	0.352667	17.3767	14.6193	0	1.239	0	Group-Enriched	At2g34160-like
MS.gene09795	chr7.2	11641084	11642161	-	5.067	40.9807	91.207	0.437	12.7563	2.55367	Group-Enriched	AhpC/TSA antioxidant enzyme
MS.gene97865	chr7.2	92075705	92087205	+	0	1.21167	17.919	0	0	0	Tissue-Enriched	flowering locus(FT)
MS.gene61711	chr1.3	8863908	8864408	+	0.259	0.0246667	3.12167	0	1.07133	0	Group-Enriched	14 kDa proline-rich protein
MS.gene51599	chr7.2	28142874	28144813	-	2.54867	3.02367	41.0993	0.00866667	8.72267	0.0216667	Group-Enriched	-
MS.gene96790	chr4.3	28447363	28449899	-	3.48033	28.1363	8.48933	3.346	1.82833	2.598	Group-Enriched	Cyclic dof factor
MS.gene032280	chr8.2	47123146	47126616	+	0.911	31.602	13.9383	0.592	0.698333	0.987	Group-Enriched	Aminotransferase
MS.gene061781	chr4.3	10130586	10134397	-	0.218	1.75733	1.482	0.0153333	0.084	0.0453333	Group-Enriched	Belongs to the NPH3 family
MS.gene32576	chr8.4	48458138	48459417	-	0.383	11.646	7.54967	0.574333	0.347333	1.11	Group-Enriched	-
MS.gene074100	chr6.1	7013957	7014385	-	0.0386667	0.181667	15.8757	1.019	0.114	0.032	Tissue-Enriched	calcium-binding protein
MS.gene037805	chr8.2	30457227	30460582	-	0.00866667	0.227667	16.3347	0.376	0.550333	0.139	Tissue-Enriched	Endochitinase-like
MS.gene55496	chr6.2	16890061	16890489	-	0.02	0.0776667	9.29367	0.439333	0.227667	0	Tissue-Enriched	calcium-binding protein
MS.gene58344	chr8.2	66149445	66153903	+	0.597667	1.11567	19.371	0	0.791667	0	Tissue-Enriched	Belongs to the short-chain dehydrogenases reductases (SDR) family
MS.gene027541	chr5.4	40666289	40666867	+	0.178333	0.21	4.96267	0.084	0.253667	0.0863333	Tissue-Enriched	BEST Arabidopsis thaliana protein match is Protein of
MS.gene80547	chr6.3	35899087	35904371	+	1.58733	9.07333	15.9773	0.0396667	2.10433	0.178333	Group-Enriched	Dehydrogenase reductase SDR family member
MS.gene72893	chr5.1	18776092	18786355	-	0.107333	0.35	3.683	0.363667	0.522667	0.115	Tissue-Enriched	Belongs to the disease resistance NB-LRR family
MS.gene31432	chr2.4	9844458	9848320	+	4.33033	0.987	38.0403	0.182667	3.812	1.22033	Tissue-Enriched	transcription(GLK2)
MS.gene87476	chr8.3	27061385	27063495	+	7.14667	37.8567	288.461	0.094	14.2493	0.372	Tissue-Enriched	Salicylate
MS.gene011487	chr8.2	21569176	21571832	-	0.346667	0.226667	3.719	0.00833333	1.00867	0	Group-Enriched	Guard cell S-type anion channel
MS.gene48260	chr4.2	77275498	77279184	+	0.110333	3.1	1.485	0.0356667	0.276	0.100667	Group-Enriched	Belongs to the cytochrome P450 family(CYP83A1)
MS.gene048353	chr8.3	34474004	34475027	+	0.468	4.56467	1.87333	0.320667	0.318	0.562333	Group-Enriched	Belongs to the class I-like SAM-binding methyltransferase superfamily. Cation-independent O- methyltransferase family
MS.gene054344	chr6.1	23592172	23602275	-	0.031	0.242	13.8073	0	0.384	0	Tissue-Enriched	SAWADEE domain
MS.gene003647	chr4.1	31305550	31308312	-	105.127	63.1183	644.971	0.665	111.442	0.549	Tissue-Enriched	fructose-bisphosphate aldolase
MS.gene64678	chr5.2	11911585	11914548	+	19.9443	10.4767	108.587	4.48167	19.768	4.602	Tissue-Enriched	Belongs to the glucose-6-phosphate 1-epimerase family
MS.gene48151	chr6.4	8839278	8845397	+	12.4823	12.9683	103.82	0.249667	19.958	2.71267	Tissue-Enriched	Belongs to the FBPase class 1 family
MS.gene68524	chr3.4	54031524	54037973	-	0.148	0.182333	2.69233	0.0533333	0.295667	0.0193333	Tissue-Enriched	ABC transporter C family member
MS.gene36049	chr8.1	52594491	52597923	+	0.911	29.1337	13.6577	0.635333	0.65	1.08867	Group-Enriched	Aminotransferase
MS.gene062923	chr4.2	35914434	35917199	-	97.5387	59.535	580.808	0.775	104.136	0.665	Tissue-Enriched	fructose-bisphosphate aldolase
MS.gene34394	chr1.2	76482037	76483368	+	4.93833	382.131	202.034	0.182333	13.3673	0.0176667	Group-Enriched	Early light-induced protein(ELIP)
MS.gene023355	chr4.4	16841385	16843997	+	0.590333	0.828333	13.9217	0.435	2.50367	0.901667	Tissue-Enriched	Ankyrin repeats (3 copies)
MS.gene024641	chr5.1	3608485	3611413	+	3.12267	1.809	25.693	0.00866667	6.403	0	Group-Enriched	Histidine phosphatase superfamily (branch 1)
MS.gene004947	chr1.4	63480552	63485546	-	0.0813333	0.26	1.76833	0.0186667	0.107667	0	Tissue-Enriched	alpha-galactosidase
MS.gene58434	chr8.3	15968639	15969295	+	0.0383333	0.224	6.145	0	0	0	Tissue-Enriched	Myb-related protein 306-like(MYB31)
MS.gene045747	chr2.1	35165695	35166357	-	0.115667	1.192	6.00733	0.0456667	0.532	0.134	Tissue-Enriched	Dof zinc finger protein
MS.gene87063	chr7.4	32018722	32020110	-	4.119	131.364	40.872	13.851	6.442	4.25933	Group-Enriched	Non-specific serine threonine protein kinase(CIPK2)
MS.gene021927	chr7.1	81420840	81421895	-	0.341333	12.722	4.96267	0.0143333	0.855667	0	Group-Enriched	TCP family transcription factor
MS.gene64729	chr5.2	12560639	12564197	+	3.599	3.04867	16.3703	0.653	43.7867	0.371333	Group-Enriched	Belongs to the cytochrome P450 family
MS.gene039268	chr2.2	20428450	20431882	-	0.242333	0.396333	3.74933	0	0.595333	0.00533333	Tissue-Enriched	Belongs to the cytochrome P450 family
MS.gene001930	chr7.3	72597153	72599296	+	0.013	0.0383333	1.59967	0.0153333	0.0606667	0.250667	Tissue-Enriched	Belongs to the cytochrome P450 family
MS.gene015892	chr1.1	9973531	9982963	+	3.218	38.2867	79.3057	0.656333	8.32467	1.06967	Group-Enriched	aarF domain-containing protein kinase At4g31390
MS.gene85212	chr2.4	4304868	4306427	+	0.495333	0.267667	2.69267	0	0.517	0	Tissue-Enriched	Serine threonine-protein kinase
MS.gene92327	chr5.1	709349	713284	+	3.55667	81.28	107.34	0.0916667	10.2833	0.0206667	Group-Enriched	Tryptophan synthase
MS.gene56347	chr3.1	6728773	6733402	+	0.506333	0.734667	2.31733	0.690667	0.267667	6.74633	Group-Enriched	Protein ZINC INDUCED
MS.gene03463	chr6.2	36725579	36731041	-	1.68433	9.59367	15.478	0.03	2.16633	0.178667	Group-Enriched	Dehydrogenase reductase SDR family member
MS.gene29212	chr1.1	23861040	23861923	-	0.32	0.449667	5.72767	0.0103333	1.76267	0.0283333	Group-Enriched	Receptor protein kinase-like protein
MS.gene070829	chr8.1	49310649	49311071	+	0.892333	0.673667	6.97333	0	2.18333	0.0416667	Group-Enriched	Dynein light chain
MS.gene021915	chr7.1	81694650	81696089	-	0.094	1.92133	6.02533	0.028	0.152667	0.142	Group-Enriched	Isoflavonoid malonyl transferase
MS.gene82562	15302	1003	12674	+	0.0963333	1.25433	7.66	0.0776667	0.282333	0.0613333	Tissue-Enriched	-
MS.gene01270	chr2.2	70927629	70928117	-	0.915333	0.453667	2.146	0.394667	0.573667	8.08533	Group-Enriched	Basic form of pathogenesis-related protein 1-like
MS.gene061218	chr8.2	2388419	2388949	+	5.70733	42.1883	119.879	2.28133	13.027	4.48633	Group-Enriched	Senescence regulator
MS.gene043511	chr2.2	8181924	8182253	+	0.188	1.16433	2.617	0	0.294667	0	Group-Enriched	Protein of unknown function, DUF538
MS.gene02539	chr3.2	75675711	75678158	-	0	0.0383333	3.01033	1.62	0.021	0.0206667	Group-Enriched	Belongs to the chalcone stilbene synthases family
MS.gene35769	chr2.1	12867635	12872759	-	0.111	3.48933	70.322	0	0.258667	0	Tissue-Enriched	synthase
MS.gene029888	chr1.4	54018197	54020411	-	0.252667	0.569667	4.10467	0.076	0.508333	0	Tissue-Enriched	Glutathione S-transferase(GSTL3)
MS.gene021680	chr7.4	89397502	89400316	-	0.008	0.0406667	1.64133	0	0.194333	0	Tissue-Enriched	LRR receptor-like kinase family protein
MS.gene06938	chr3.1	73291737	73294444	-	3.10833	4.405	22.949	2.60233	1.037	0.725	Tissue-Enriched	Zinc finger protein CONSTANS-like
MS.gene54203	chr5.1	6569507	6570168	+	0.187333	0.294333	6.80167	0	0.446667	0	Tissue-Enriched	Beta-amylase
MS.gene20591	chr6.3	4467170	4468971	+	0.390667	0.00933333	4.90267	0.117667	1.99433	0.0476667	Group-Enriched	Belongs to the cytochrome P450 family
MS.gene97081	chr4.4	69924733	69926660	-	2.52533	2.628	20.3987	0.0373333	3.90967	0.170333	Tissue-Enriched	Acetyltransferase (GNAT) family
MS.gene019910	chr6.4	5235866	5244801	+	2.48933	3.88933	27.1917	0.0796667	3.91167	0	Tissue-Enriched	Belongs to the heat shock protein 70 family
MS.gene06225	chr3.1	79036756	79039342	+	0.564	0.314	7.29067	0.194	0.771333	0.106	Tissue-Enriched	Nodulin-like
MS.gene066030	chr1.2	58323104	58325182	+	14.321	22.2773	189.314	3.30367	34.101	2.42333	Tissue-Enriched	plastid-lipid-associated protein 6(HrBP1)
MS.gene51034	chr8.2	18312274	18315999	+	0.261333	9.201	23.3967	0.0166667	2.608	0	Group-Enriched	-
MS.gene28996	chr3.1	62782532	62783492	-	0.153667	0.128	1.815	0.0206667	0.202333	0	Tissue-Enriched	Cytochrome p450
MS.gene038318	chr5.4	72092930	72098086	+	0.953	15.3187	46.6943	0.00266667	3.787	0	Group-Enriched	Belongs to the glycosyltransferase 1 family
MS.gene60021	chr4.3	86509429	86510994	+	9.017	7.056	89.0187	0.0973333	21.1447	1.144	Group-Enriched	post-illumination chlorophyll fluorescence increase(PIFI)
MS.gene87609	chr6.4	26702752	26709389	+	0.156333	0.015	5.891	0.00866667	0.878333	0.00533333	Tissue-Enriched	proline-rich receptor-like protein kinase(PERK1)
MS.gene005411	chr1.1	63420598	63422271	-	0.250333	2.74033	50.3667	0.082	3.544	1.52167	Tissue-Enriched	Cytochrome P450
MS.gene49602	chr5.1	28726212	28726786	-	5.56433	77.364	43.231	3.285	5.26167	8.08767	Group-Enriched	protein NRT1 PTR FAMILY 2.13-like
MS.gene44224	chr8.1	31820248	31822466	-	15.9963	3.38567	58.325	0.408667	3.217	3.03033	Group-Enriched	Natural resistance-associated macrophage protein(NRAMP1)
MS.gene055964	chr7.4	15275207	15275797	+	0	0.334667	16.0143	0.536333	1.237	0.329667	Tissue-Enriched	Dirigent proteins impart stereoselectivity on the phenoxy radical-coupling reaction, yielding optically active lignans from two molecules of coniferyl alcohol in the biosynthesis of lignans, flavonolignans, and alkaloids and thus plays a central role in plant secondary metabolism
MS.gene063427	chr2.3	25827438	25828671	-	2.97567	137.477	122.098	0.478	21.772	11.9787	Group-Enriched	Glutathione S-transferase(GSTU1)
MS.gene93425	chr1.1	75890486	75893379	+	0.431	0.342333	1.43933	0.513333	0.435	6.02133	Group-Enriched	-
MS.gene28437	chr4.4	8670652	8671167	+	0.15	0.0756667	3.71967	0.036	1.59733	0	Group-Enriched	G-type lectin S-receptor-like serine threonine-protein kinase
MS.gene034098	chr4.4	89170013	89175843	+	10.652	9.08533	87.8337	0.02	15.1117	0.00766667	Tissue-Enriched	Serine aminopeptidase, S33
MS.gene91276	chr2.3	13467917	13469528	-	3.02567	1.27533	31.9837	0.189333	2.85	0.224333	Tissue-Enriched	Lysosomal Pro-X
MS.gene20362	chr5.1	4788403	4790659	-	0.00466667	0.144667	3.38967	0.00433333	0.0736667	0	Tissue-Enriched	Subtilisin-like serine protease
MS.gene82551	chr3.1	58126200	58130436	-	8.397	71.81	28.8687	5.561	8.55367	2.12233	Group-Enriched	Belongs to the iron ascorbate-dependent oxidoreductase family
MS.gene32469	chr5.1	63567596	63569500	+	0.0193333	0	1.127	0.0626667	0.192	0.0663333	Tissue-Enriched	expressed protein
MS.gene61709	chr1.3	8884893	8885393	+	0.017	0.0246667	2.58867	0	0.435667	0	Tissue-Enriched	14 kDa proline-rich protein
MS.gene00177	chr2.1	58320819	58323321	+	2.04467	1.71633	18.328	0.203	8.83833	2.586	Group-Enriched	Belongs to the glycosyl hydrolase 17 family
MS.gene35755	chr2.1	12664655	12669044	-	0.187333	1.24933	4.09367	0	0.201	0	Group-Enriched	Encoded by
MS.gene82452	chr5.2	16265641	16277459	-	0.961	0.838333	10.9543	0.682667	4.94767	0.306667	Group-Enriched	Long-chain-alcohol oxidase
MS.gene044512	31527	947	1504	-	1.43233	0.828	12.3003	0.015	2.437	0.034	Tissue-Enriched	calcium sensing receptor
MS.gene018026	chr7.1	13846727	13847308	+	0.880333	0.388667	2.94433	7.32133	0.482	0.612333	Group-Enriched	Dirigent proteins impart stereoselectivity on the phenoxy radical-coupling reaction, yielding optically active lignans from two molecules of coniferyl alcohol in the biosynthesis of lignans, flavonolignans, and alkaloids and thus plays a central role in plant secondary metabolism
MS.gene58519	chr5.3	26031067	26031650	-	1.896	52.4447	69.3487	0.179	6.66667	1.56633	Group-Enriched	Belongs to the thioredoxin family
MS.gene77478	chr3.2	72096506	72096712	+	5.998	23.8937	77.8683	0.251667	7.08467	3.841	Group-Enriched	F-box LRR-repeat protein
MS.gene039185	chr2.1	28283204	28287204	-	188.931	193.407	1376.2	0.779667	267.713	0.192667	Tissue-Enriched	Peroxisomal (S)-2-hydroxy-acid oxidase
MS.gene00007	chr2.3	58970458	58971666	+	0.029	0.254333	1.52167	0.085	0.212333	0.00733333	Tissue-Enriched	Belongs to the oxygen-dependent FAD-linked oxidoreductase family
MS.gene24502	chr1.1	5027881	5028354	-	0.178667	0.098	4.177	0.241667	0.619667	0.279	Tissue-Enriched	-
MS.gene62032	42990	6652	10058	-	3.631	30.7963	45.0757	2.062	4.64633	2.62667	Group-Enriched	Belongs to the sterol desaturase family
MS.gene33188	chr1.2	8957315	8957815	+	0.378667	0	5.51	0.0163333	1.87767	0	Group-Enriched	14 kDa proline-rich protein
MS.gene24246	chr1.2	2013882	2014903	+	0.0523333	2.44133	2.138	0	0.208333	0	Group-Enriched	Jasmonate(JMT)
MS.gene01413	chr2.2	69226738	69230795	-	1.529	1.36733	8.29833	0.008	1.453	0.095	Tissue-Enriched	NAD(P)H-binding
MS.gene62175	chr3.2	62982664	62988238	+	0.673	13.0013	38.2433	2.758	1.15367	1.53267	Group-Enriched	Regulator of chromosome condensation (RCC1) repeat
MS.gene52695	chr7.2	15714432	15715016	+	0.975667	0.449667	3.845	9.856	0.981333	0.495667	Group-Enriched	Dirigent proteins impart stereoselectivity on the phenoxy radical-coupling reaction, yielding optically active lignans from two molecules of coniferyl alcohol in the biosynthesis of lignans, flavonolignans, and alkaloids and thus plays a central role in plant secondary metabolism
MS.gene05787	chr3.1	44807981	44808293	+	0.414667	0.816333	5.64	0	0.743333	0.338667	Tissue-Enriched	-
MS.gene87631	chr4.1	49101801	49113832	+	0.163	2.954	27.726	0.218667	2.048	15.26	Group-Enriched	Belongs to the multi antimicrobial extrusion (MATE) (TC 2.A.66.1) family
MS.gene64443	chr2.4	48367036	48369629	+	0.119	0.143	1.86267	0.0426667	0.221667	0.255	Tissue-Enriched	Cysteine-rich receptor-like protein kinase
MS.gene017396	chr5.2	66396554	66401692	+	3.227	34.5137	32.7987	1.24	4.94933	1.83567	Group-Enriched	leaf senescence
MS.gene053633	chr4.4	21754438	21757988	+	10.0923	98.3587	37.9133	2.56433	5.98233	2.44033	Group-Enriched	Squalene monooxygenase-like
MS.gene42257	chr3.2	90327191	90328014	-	0.0916667	0.165667	5.40567	0	0	6.44533	Group-Enriched	-
MS.gene054343	chr6.1	23607004	23616872	-	0.0506667	0.198	13.8447	0.00433333	0.416333	0.0133333	Tissue-Enriched	SAWADEE domain
MS.gene22588	chr5.2	3991198	3993555	-	9.249	6.27633	137.422	0.00866667	19.4683	0	Tissue-Enriched	PGR5-like protein 1A
MS.gene015359	chr5.4	7487197	7490446	-	2.21533	2.33633	54.381	0.0273333	4.683	0.00933333	Tissue-Enriched	Beta-amylase
MS.gene038256	chr5.4	71537565	71539001	+	0.0773333	1.18533	6.13	1.10567	0.162	0.844	Tissue-Enriched	Belongs to the UDP-glycosyltransferase family
MS.gene046771	chr1.2	13837080	13838772	-	0.140667	0.0776667	2.20167	0.0236667	0.321667	0.00666667	Tissue-Enriched	receptor-like protein kinase
MS.gene20892	chr1.3	61145149	61147008	+	6.965	7.566	42.7657	2.21133	7.79133	2.76867	Tissue-Enriched	Polyketide cyclase / dehydrase and lipid transport
MS.gene93623	chr7.3	77739778	77742272	+	0.605667	2.95067	26.1687	2.305	2.53767	1.17533	Tissue-Enriched	reductase
MS.gene96072	chr7.4	29859682	29862519	-	1.35	1.37533	15.5117	0.0296667	4.93133	0.0303333	Group-Enriched	Belongs to the cytochrome P450 family
MS.gene44893	chr5.2	59377112	59377759	-	0.503	13.4673	86.5633	0	6.129	0	Tissue-Enriched	Belongs to the UPP synthase family
MS.gene09329	chr6.2	33460074	33463691	-	0.131333	0.169333	2.04467	0.0723333	0.290667	0.009	Tissue-Enriched	Leucine Rich Repeat
MS.gene00429	chr1.4	3794617	3797889	-	0.0503333	1.943	8.223	0.121667	0.293667	0.0753333	Group-Enriched	Belongs to the cytochrome P450 family
MS.gene038263	chr5.4	71560695	71562137	+	0.877667	5.91467	21.2727	1.802	2.23833	1.44433	Group-Enriched	Belongs to the UDP-glycosyltransferase family
MS.gene039922	33155	923	3384	-	0.081	0.290333	7.151	0	1.72067	0	Group-Enriched	GDSL esterase lipase
MS.gene91379	chr1.3	72123537	72124615	-	0.288333	0.184667	1.55933	0.176333	0.129667	0.168333	Tissue-Enriched	Cysteine-rich receptor-like protein kinase
MS.gene022411	chr3.2	68050990	68052136	+	3.15833	4.03867	35.1057	2.947	4.91633	1.27067	Tissue-Enriched	Peptide methionine sulfoxide reductase-like
MS.gene69400	chr3.3	93229389	93230198	-	0.19	0.316667	16.8243	0	0	15.746	Group-Enriched	Gibberellin regulated protein
MS.gene044117	24189	15121	18996	+	3.821	20.9993	23.779	0.185667	4.16	0.0496667	Group-Enriched	-
MS.gene48584	chr7.2	83066387	83067367	-	0.0866667	1.86833	6.875	0.033	0.124333	0.157	Group-Enriched	Isoflavonoid malonyl transferase
MS.gene08264	chr4.2	15048354	15050963	-	0.422333	0.452333	7.728	0.204667	1.55467	0.563333	Group-Enriched	Ankyrin repeats (3 copies)
MS.gene067373	chr2.3	36541422	36543229	+	0.0503333	3.22433	1.03233	0.042	0.265333	0.139	Group-Enriched	-
MS.gene62399	chr8.2	13969397	13970504	-	32.8127	26.7067	330.856	26.3753	50.461	34.8903	Tissue-Enriched	superfamily. Protein
MS.gene58518	chr5.3	26037558	26038223	-	1.54167	55.2223	90.8337	0.246	6.54267	1.873	Group-Enriched	Belongs to the thioredoxin family
MS.gene029362	chr1.4	85282065	85288667	-	2.09133	4.471	30.1487	0.849	3.60133	1.43933	Tissue-Enriched	ATPase family associated with various cellular activities (AAA)
MS.gene90054	chr3.4	35966170	35970551	-	2.531	7.25	40.5323	2.61767	6.43667	1.83933	Tissue-Enriched	Hydroxymethylglutaryl-CoA lyase
MS.gene064519	chr5.3	63264705	63269843	+	3.22	34.4217	32.643	1.23467	4.893	1.81267	Group-Enriched	leaf senescence
MS.gene85274	chr2.4	5074817	5076861	+	10.1	16.347	117.367	6.37367	14.029	1.922	Tissue-Enriched	Salt tolerance protein-like
MS.gene58652	chr2.3	53836484	53836915	-	1.59567	4.62967	66.7463	0.168667	12.0887	0.443	Tissue-Enriched	Belongs to the cytochrome P450 family
MS.gene95552	chr4.3	50942930	50943337	+	0.0713333	2.79167	28.951	0.281667	1.55467	12.922	Group-Enriched	Belongs to the multi antimicrobial extrusion (MATE) (TC 2.A.66.1) family
MS.gene90216	chr4.2	19838328	19839205	+	7.38467	7.75267	60.42	0.300333	11.53	0.289333	Tissue-Enriched	Magnesium-dependent phosphatase
MS.gene86102	chr6.3	8765558	8768311	-	0.526	0.088	6.05767	0	0.0843333	0	Tissue-Enriched	Belongs to the UDP-glycosyltransferase family
MS.gene008365	chr3.1	53614078	53617750	+	0.052	0.108333	4.13033	0.318	0.329333	0.109667	Tissue-Enriched	Cysteine-rich receptor-like protein kinase
MS.gene055963	chr7.4	15256368	15256952	+	0.396333	0.699	6.407	9.19167	0.417667	0.365667	Group-Enriched	Dirigent proteins impart stereoselectivity on the phenoxy radical-coupling reaction, yielding optically active lignans from two molecules of coniferyl alcohol in the biosynthesis of lignans, flavonolignans, and alkaloids and thus plays a central role in plant secondary metabolism
MS.gene27387	chr6.4	50493494	50496557	+	0.0803333	0.126333	7.796	0.101	0.0563333	0.0633333	Tissue-Enriched	cyclic nucleotide-gated ion channel
MS.gene026467	chr1.1	18242148	18243074	-	0.287	0.184667	1.66633	0.0273333	0.313333	0.147	Tissue-Enriched	-
MS.gene33189	chr1.2	8971718	8972218	+	0.223667	0.0246667	3.09467	0	1.02333	0	Group-Enriched	14 kDa proline-rich protein
MS.gene58789	15010	19314	19745	-	1.59567	4.60533	66.4857	0.168667	12.031	0.443	Tissue-Enriched	Belongs to the cytochrome P450 family
MS.gene22370	chr7.3	11053015	11054154	-	0.0906667	8.74567	11.3233	0.0396667	0.390667	0.03	Group-Enriched	Belongs to the UDP-glycosyltransferase family(DOGT1)
MS.gene45487	chr2.1	6869409	6871683	-	0.152333	0.375	4.61133	0	0.782	0.078	Tissue-Enriched	AarF domain-containing protein kinase
MS.gene34843	chr4.4	60881004	60881669	-	1.698	1.94767	17.7713	0.0103333	3.37433	0	Tissue-Enriched	Peroxisomal membrane protein
MS.gene41253	chr1.4	35409693	35411474	-	0.00833333	1.121	2.73567	0	0.163	0	Group-Enriched	-
MS.gene47877	chr4.4	12524037	12526087	-	2.06333	5.96233	31.8323	0.0103333	0.779667	0	Tissue-Enriched	Belongs to the UDP-glycosyltransferase family
MS.gene006292	chr1.1	72469296	72470084	+	0.082	2.85167	23.3617	0.0523333	0.991	2.48767	Tissue-Enriched	isoform X1
MS.gene97214	chr7.3	84414950	84419003	+	0.0306667	0.204	1.81367	0.313	0.36	0.088	Tissue-Enriched	Belongs to the UDP-glycosyltransferase family
MS.gene049336	chr3.1	76057289	76058227	-	0.190667	0.075	1.209	0.023	0.0186667	0.0513333	Tissue-Enriched	Alginate lyase
MS.gene26695	chr8.4	9797445	9797993	-	1.416	0.242	5.42167	0.04	0.198667	10.446	Group-Enriched	-
MS.gene51922	chr7.1	20173798	20174790	-	1.441	15.113	14.03	0.143333	1.96833	0.760333	Group-Enriched	Pentatricopeptide repeat-containing protein
MS.gene074436	chr8.2	73895124	73898075	+	7.79767	102.045	26.8997	9.486	10.4667	4.86833	Group-Enriched	subtilisin-like protease
MS.gene40070	chr5.3	874558	878032	-	3.78867	88.606	108.54	0.100333	10.434	0.0243333	Group-Enriched	Tryptophan synthase
MS.gene012609	chr8.1	2189149	2193865	+	16.552	5.90067	92.2993	0.00433333	17.589	0	Tissue-Enriched	This protein plays a role in synthesis of starch. It catalyzes the synthesis of the activated glycosyl donor, ADP- glucose from Glc-1-P and ATP(APL1)
MS.gene046908	chr5.4	1349912	1353807	+	4.09133	90.5217	120.145	0.0973333	11.1087	0.021	Group-Enriched	Tryptophan synthase
MS.gene055501	chr3.2	82510126	82512701	+	0.555667	0.320333	7.13667	0.199333	0.756333	0.111	Tissue-Enriched	Nodulin-like
MS.gene48336	chr8.3	17562890	17565698	+	0.443667	0.962333	8.24067	1.17367	4.789	0.109	Group-Enriched	Ferric reduction oxidase 8
MS.gene047033	chr4.1	101227	102822	-	5.768	96.0163	138.806	6.326	11.2007	1.45267	Group-Enriched	isoform X1
MS.gene027262	51749	9695	12848	+	9.42133	8.88967	68.7883	0.005	12.593	0.0176667	Tissue-Enriched	Benzyl alcohol
MS.gene44568	chr1.3	20452547	20457907	-	0.188667	0.755	5.332	0.220667	0.785	0.3	Tissue-Enriched	Belongs to the class I-like SAM-binding methyltransferase superfamily. Cation-independent O- methyltransferase family
MS.gene04759	chr4.2	2219186	2220521	-	1.73867	3.63433	18.007	0.170667	2.12867	0.156667	Group-Enriched	Belongs to the peroxisomal membrane protein PXMP2 4 family
MS.gene010554	chr5.1	12231852	12234126	+	0.178333	0.138	1.649	0.281333	0.287667	0.138333	Tissue-Enriched	Heavy-metal-associated domain
MS.gene85944	chr2.1	1168358	1169636	-	2.28567	2.20267	12.319	0.217667	1.51667	0.13	Tissue-Enriched	Transcription factor
MS.gene21625	chr5.2	3478413	3480335	+	4.98933	2.54	40.6953	0	9.79733	0	Group-Enriched	Histidine phosphatase superfamily (branch 1)
MS.gene027046	chr3.3	43590175	43594156	-	1.83533	13.9667	11.372	0.013	2.008	0.00833333	Group-Enriched	Belongs to the 'GDSL' lipolytic enzyme family
MS.gene067391	chr5.2	18383417	18387723	-	0.164667	0.381333	3.87367	0.392	0.525667	0.142	Tissue-Enriched	Belongs to the disease resistance NB-LRR family
MS.gene30681	42991	87287	90684	+	3.676	31.914	46.1543	2.08267	4.701	2.62933	Group-Enriched	Belongs to the sterol desaturase family
MS.gene88577	chr1.4	23218981	23221972	-	1.38833	1.53567	16.1743	0.100333	4.51767	0.38	Group-Enriched	4Fe-4S single cluster domain of Ferredoxin I
MS.gene00801	chr2.4	63653373	63654359	-	0.361667	0.181667	2.662	4.298	0.246333	0.417	Group-Enriched	f-box protein
MS.gene010706	chr7.4	60925487	60931010	-	0.198667	0.449	1.832	7.977	0.403667	0.685667	Group-Enriched	Lysine histidine transporter
MS.gene57193	chr5.3	8960655	8963705	+	5.15833	43.956	52.6097	0.043	6.80733	0.202333	Group-Enriched	Sigma factor sigB regulation protein
MS.gene31373	chr2.4	9117035	9117445	+	0.299	1.72633	4.84633	0	0.0293333	0	Group-Enriched	Protein of unknown function, DUF538
MS.gene055829	chr2.1	10916803	10918872	-	0.165667	0.124333	1.06167	0.024	0.0773333	0	Tissue-Enriched	L-type lectin-domain containing receptor kinase
MS.gene006382	chr1.3	70451499	70452404	-	5.60267	368.737	221.381	0.248333	20.2317	0.0493333	Group-Enriched	Early light-induced protein(ELIP)
MS.gene028636	chr2.3	6468022	6468897	-	2.67167	3.60833	30.8293	0.0606667	7.317	0.121333	Group-Enriched	Belongs to the glycosyl hydrolase 18 family
MS.gene20366	chr5.1	4818628	4820877	-	0.0653333	0.109333	1.15733	0	0.158333	0.0603333	Tissue-Enriched	Subtilisin-like serine protease
MS.gene60293	chr1.1	8433921	8434421	+	0.034	0.0246667	3.43433	0	0.654	0	Tissue-Enriched	14 kDa proline-rich protein
MS.gene071785	chr6.3	75539101	75540046	-	0.0776667	0.102333	1.96167	1.88	0.075	0	Group-Enriched	transposition, RNA-mediated
MS.gene051268	chr7.3	50962986	50966565	-	0.573333	1.964	4.416	0.0623333	0.29	0.059	Group-Enriched	sodium metabolite cotransporter BASS3
MS.gene006518	chr4.2	32501565	32504632	-	0.110333	0.222333	5.09	0.00533333	0.750667	0.0353333	Tissue-Enriched	Belongs to the cytochrome P450 family
MS.gene015370	chr5.4	7351724	7353502	+	1.039	0.333333	6.27	0.075	0.905333	0.0283333	Tissue-Enriched	TIFY 10a-like
MS.gene045464	chr4.2	29695992	29697935	-	0.0336667	0.203667	5.52533	0.156667	1.34933	0	Group-Enriched	Belongs to the peptidase C1 family
MS.gene028452	chr4.1	19700154	19706877	-	0.137	0.206333	4.30867	0.006	0.0746667	0	Tissue-Enriched	ABC transporter G family member
MS.gene51431	chr6.2	85602924	85605478	+	0.199333	0.0373333	7.55433	0.019	0.806333	0.007	Tissue-Enriched	proline-rich receptor-like protein kinase(PERK1)
MS.gene25565	chr8.2	43648776	43652078	-	0.134	0.157333	2.97067	0	0.374	0.008	Tissue-Enriched	serine threonine-protein kinase
MS.gene031785	chr4.3	31465077	31468085	+	16.1053	159.228	225.078	0.693	31.628	0.0906667	Group-Enriched	Lipase (class 3)
MS.gene86456	chr5.1	16058958	16069138	-	0.978333	0.754	10.9123	0.648667	4.92033	0.300667	Group-Enriched	Long-chain-alcohol oxidase
MS.gene048486	chr3.3	52046158	52050492	+	0.120333	0.328667	3.439	1.14033	0	0.258333	Group-Enriched	Belongs to the iron ascorbate-dependent oxidoreductase family
MS.gene43039	chr2.4	13771937	13772374	-	0.484	67.421	15.0873	0	0.726	0	Group-Enriched	-
MS.gene26992	chr1.3	2431734	2435244	+	1.57967	8.72667	63.0403	0	5.73967	0	Tissue-Enriched	Jasmonate(JMT)
MS.gene96150	chr1.4	21006662	21009325	-	0.0296667	0.141667	1.33867	0.0403333	0.0436667	0.0203333	Tissue-Enriched	Belongs to the class I-like SAM-binding methyltransferase superfamily. Cation-independent O- methyltransferase family
MS.gene36353	chr2.2	2263276	2263866	+	0.594333	0.966333	17.1867	0	1.27967	0	Tissue-Enriched	Protein of unknown function (DUF1677)
MS.gene018912	23448	73450	76425	+	12.595	9.721	155.574	0	27.6383	0	Tissue-Enriched	-
MS.gene014611	chr3.1	88306590	88307837	-	0.354333	0.729667	4.66533	0.371	0.734333	0.243333	Tissue-Enriched	Glyco_18
MS.gene058928	chr2.3	7284995	7293260	+	4.44067	2.615	33.441	0.05	3.61733	0.105	Tissue-Enriched	Cytokinin-activating enzyme working in the direct activation pathway. Phosphoribohydrolase that converts inactive cytokinin nucleotides to the biologically active free-base forms
MS.gene36818	chr8.3	74810883	74811470	-	0.338667	0.756667	17.8407	0	2.30267	0	Tissue-Enriched	Protein of unknown function (DUF1677)
MS.gene39598	chr4.2	24140611	24141840	+	0.049	0.217667	1.92533	0.303	0.0923333	0.145	Tissue-Enriched	Belongs to the iron ascorbate-dependent oxidoreductase family
MS.gene81746	chr1.3	43494088	43494513	-	4.39167	103.507	58.3313	0.661667	10.3623	0	Group-Enriched	-
MS.gene71664	chr1.1	76912566	76914005	-	8.17167	115.437	26.8087	0.215667	3.88533	0.0233333	Group-Enriched	Belongs to the UDP-glycosyltransferase family
MS.gene88064	chr7.1	69572681	69574864	+	0.013	0.0623333	1.74467	0.0153333	0.0606667	0.239667	Tissue-Enriched	Belongs to the cytochrome P450 family
MS.gene054337	chr6.1	23817567	23819829	+	1.249	0.429667	5.21633	0.404	0.524333	0.612	Group-Enriched	UDP-glucosyltransferase family
MS.gene44569	chr1.3	20460929	20461363	-	0	0.131	2.516	0.0346667	0.113333	0.0316667	Tissue-Enriched	Belongs to the class I-like SAM-binding methyltransferase superfamily. Cation-independent O- methyltransferase family
MS.gene99674	chr2.1	39629241	39636607	+	1.31033	3.91633	31.1417	0	0.763667	0.0723333	Tissue-Enriched	Belongs to the sterol desaturase family(CER3)
MS.gene059367	chr4.2	13448169	13449213	-	0.295667	0.667	9.65933	0.084	0.703333	0.861	Tissue-Enriched	Belongs to the UDP-glycosyltransferase family
MS.gene54201	chr5.1	6517263	6519389	-	1.03033	1.28733	30.0973	0.0326667	1.69167	0	Tissue-Enriched	Beta-amylase
MS.gene80139	chr5.1	42259747	42262051	+	4.47567	48.1267	39.2807	0.132333	7.77667	0.0933333	Group-Enriched	Protein CHUP1, chloroplastic-like
MS.gene016604	chr8.2	61179203	61181057	+	0.444	1.36133	9.40233	0	0.571	0	Tissue-Enriched	NADPH quinone
MS.gene015314	chr5.4	8163646	8166790	-	0.418667	0.616	9.67433	0.0236667	0.778667	0.00533333	Tissue-Enriched	malate transporter
MS.gene79581	chr7.3	87386399	87392507	+	1.02333	3.681	14.098	0.384333	1.36467	0.369667	Group-Enriched	vacuolar amino acid transporter
MS.gene040828	chr1.2	18840582	18840788	+	1.118	1.57133	16.4133	0.548	1.00267	0.36	Tissue-Enriched	-
MS.gene056877	chr1.1	45676733	45681520	-	2.583	3.88067	23.952	0.473667	3.414	0.587	Tissue-Enriched	Glutathione S-transferase, N-terminal domain
MS.gene27093	chr1.1	405264	413154	-	1.745	1.16733	15.9737	0	8	0	Group-Enriched	Belongs to the 'GDSL' lipolytic enzyme family
MS.gene027119	chr3.4	48419881	48420819	-	0.321667	7.37833	15.2513	0	0.546667	0	Group-Enriched	Fatty acid desaturase 4
MS.gene57223	chr1.4	5926687	5927256	-	0.301667	0.625333	4.50233	0.410333	0.513333	0.531333	Tissue-Enriched	Polyketide cyclase / dehydrase and lipid transport(PYL3)
MS.gene46174	chr7.2	40130962	40133347	-	3.857	27.9733	11.0557	1.57833	3.45733	0.726333	Group-Enriched	Haloacid dehalogenase-like hydrolase
MS.gene061345	chr8.2	83265385	83266794	-	0.634667	1.369	88.1573	0.131333	9.60967	0.171667	Tissue-Enriched	Belongs to the UDP-glycosyltransferase family
MS.gene65930	chr1.1	26568069	26569615	+	3.27267	0.168	14.0907	0.656	1.68967	0.553	Group-Enriched	Aldo/keto reductase family
MS.gene029801	chr1.2	48650625	48650921	+	0.146333	1.183	2.36267	0.0936667	0.123	0.159333	Group-Enriched	auxin-induced protein
MS.gene043228	chr7.2	86762120	86767898	+	0.133333	5.66433	10.148	1.40533	0.162	0.117667	Group-Enriched	Belongs to the MIP aquaporin (TC 1.A.8) family
MS.gene75727	chr3.3	70048285	70048488	+	2.09767	1.497	20.1663	0	4.322	0.153333	Group-Enriched	F-box LRR-repeat protein
MS.gene98800	chr8.1	48181682	48185063	-	0.210333	0.223667	3.408	0	0.561333	0.0103333	Tissue-Enriched	serine threonine-protein kinase
MS.gene27037	chr1.1	1165347	1167405	+	0.382	4.07267	13.4127	0.532333	0.805333	0.674	Group-Enriched	Belongs to the cytochrome P450 family
MS.gene57602	chr8.2	6837570	6840033	-	16.7543	33.9187	225.11	4.77567	36.9753	9.82	Tissue-Enriched	Glyoxalase/Bleomycin resistance protein/Dioxygenase superfamily
MS.gene00410	chr1.4	3668331	3668606	-	0.606667	0.659667	2.302	0.473333	4.645	0.057	Group-Enriched	calcium ion binding
MS.gene28865	chr8.2	29786567	29789197	-	16.211	3.421	62.5947	0.486	3.55033	3.57967	Group-Enriched	Natural resistance-associated macrophage protein(NRAMP1)
MS.gene48649	chr4.3	67611316	67612741	+	2.129	4.688	48.6213	0.0323333	6.15733	0.0326667	Tissue-Enriched	DnaJ homolog subfamily B member
MS.gene93738	chr4.2	97404	99011	-	5.735	93.6233	135.301	6.26433	11.197	1.48733	Group-Enriched	isoform X1
MS.gene46239	chr3.1	71640025	71640921	+	11.1793	12.375	103.662	0.0346667	21.4933	0	Group-Enriched	NAD(P)H-quinone oxidoreductase subunit M(ndhM)
MS.gene88940	chr1.3	112096	115564	-	0.213667	0.591667	14.847	0.412667	0.216	9.07633	Group-Enriched	Prolyl endopeptidase-like
MS.gene29407	chr3.3	31614515	31616970	-	0.513	0.307333	2.16567	0.199667	6.44833	0.134333	Group-Enriched	Belongs to the iron ascorbate-dependent oxidoreductase family
MS.gene020190	chr8.4	77963052	77965485	+	4.33133	5.93867	58.2847	0.958333	10.1623	1.61867	Tissue-Enriched	NAD(P)H-binding
MS.gene72720	chr5.4	16428286	16430031	+	17.5797	20.336	279.746	1.23867	36.1957	0.704333	Tissue-Enriched	carotenoid cleavage dioxygenase 4(NCED4)
MS.gene030095	chr5.2	77986990	77987842	+	1.411	0.379333	23.9703	0.228	3.82633	0	Tissue-Enriched	-
MS.gene013952	chr7.2	19941039	19944658	-	0.956333	0.45	6.09	0.005	1.18967	0.0296667	Tissue-Enriched	Peptidyl-prolyl
MS.gene017783	chr7.3	18841655	18844595	-	0.0243333	0	6.40333	0	0.122667	0	Tissue-Enriched	Strictosidine synthase
MS.gene64739	chr5.2	12722268	12723242	-	0.389333	0.22	5.60233	0	0.696667	0	Tissue-Enriched	-
MS.gene21124	chr1.4	67824758	67829038	-	0.207	2.805	50.4057	0.0736667	3.40933	1.286	Tissue-Enriched	Cytochrome P450
MS.gene97980	chr8.4	32976167	32978986	+	2.883	38.3007	25.985	0.047	2.10567	0	Group-Enriched	Aldo-keto reductase family 4 member
MS.gene93814	chr1.2	78526397	78529395	-	0.0813333	0.191333	1.81433	0.291333	0.182333	0.222	Tissue-Enriched	Cysteine-rich receptor-like protein kinase
MS.gene052198	chr3.2	74418949	74422468	+	7.074	2.57533	32.41	8.531	5.122	82.4423	Group-Enriched	isoform X1
MS.gene004237	chr2.4	69027282	69029652	-	0.131667	1.32567	7.14367	0.0216667	0.881667	0.00866667	Tissue-Enriched	Belongs to the peptidase C1 family
MS.gene050692	chr7.4	466175	467782	+	0.371333	14.448	8.94067	0.656333	1.504	0.559667	Group-Enriched	3-ketoacyl-CoA synthase(KCS1)
MS.gene018754	chr7.1	11482522	11486176	-	14.9077	69.4767	113.863	2.393	9.896	1.582	Group-Enriched	Phospholipase A1-Igamma2, chloroplastic-like
MS.gene61373	chr6.3	80466559	80471023	+	7.48	87.186	58.5453	1.11933	12.0727	2.83133	Group-Enriched	chlorophyll(ide) b reductase NYC1(NYC1)
MS.gene84523	chr3.1	45963278	45966086	+	2.388	46.7817	12.992	3.047	4.42867	3.33867	Group-Enriched	Amino acid permease
MS.gene021483	chr1.4	11086812	11088465	-	3.96667	0.204	7.92367	0.007	0.468667	0.014	Group-Enriched	BURP domain-containing protein
MS.gene029009	chr2.3	11578813	11579664	-	0.189333	1.21167	3.046	0	0.229	0	Group-Enriched	Encoded by
MS.gene48012	chr5.2	76759711	76761141	-	0.618	1.24233	9.28767	0.502667	0.461	0.334333	Tissue-Enriched	Belongs to the UDP-glycosyltransferase family
MS.gene066800	chr3.2	73957873	73958541	-	0.922333	9.323	80.3637	0	6.37767	0.0236667	Tissue-Enriched	Belongs to the small heat shock protein (HSP20) family
MS.gene24238	chr1.2	1889775	1892727	-	1.313	9.45067	6.038	1.49067	0.662667	0.445333	Group-Enriched	Transmembrane protein 136
MS.gene050161	chr5.4	6891762	6892094	-	0.510333	0.468667	2.28	4.604	0.411667	0.605333	Group-Enriched	RING-H2 finger protein
MS.gene24857	chr8.2	6728187	6730649	-	16.4393	33.424	222.911	4.674	35.8647	9.581	Tissue-Enriched	Glyoxalase/Bleomycin resistance protein/Dioxygenase superfamily
MS.gene047632	chr5.3	9659449	9661440	+	0.516667	14.779	2.957	0.951	0.811	1.01067	Group-Enriched	Converts zeaxanthin into antheraxanthin and subsequently violaxanthin(ZEP)
MS.gene024907	chr5.2	808321	812282	-	3.859	90.1923	111.41	0.0923333	10.542	0.021	Group-Enriched	Tryptophan synthase
MS.gene87835	chr8.4	61991595	61993133	-	0	1.15867	1.90167	0.0553333	0.0516667	0.0376667	Group-Enriched	alpha/beta hydrolase fold
MS.gene044319	chr3.4	77688636	77689474	-	0.148667	0.0303333	1.64567	0.0233333	1.16667	0.255667	Group-Enriched	transposition, RNA-mediated
MS.gene44108	chr1.3	58600270	58606346	-	0	0.0456667	2.496	0	0	0	Tissue-Enriched	Sucrose nonfermenting 4-like
MS.gene70593	chr3.1	64338967	64339176	+	7.23833	18.0533	58.073	122.649	11.5203	15.4967	Group-Enriched	-
MS.gene057658	chr4.4	34916056	34923192	+	5.69633	5.851	30.0357	0.885	5.519	0.616	Tissue-Enriched	Uncharacterized ACR, COG1399
MS.gene91156	chr1.3	22805490	22810564	-	2.46367	33.2173	52.5427	0.243333	5.292	0.00966667	Group-Enriched	DNA-binding protein
MS.gene026397	chr1.1	19083938	19084141	+	0.0453333	0.377667	4.32933	0.0736667	0	0.187667	Tissue-Enriched	-
MS.gene93942	chr4.3	66374269	66376207	-	1.408	1.48467	11.2523	0.0246667	2.229	0.0666667	Tissue-Enriched	Acetyltransferase (GNAT) family
MS.gene88982	chr1.4	400255	403711	+	0.182333	0.485	11.135	0.285667	0.182667	6.857	Group-Enriched	Prolyl endopeptidase-like
MS.gene062836	chr2.4	25028872	25031136	-	13.3847	10.834	99.947	0.0963333	17.06	0	Tissue-Enriched	peroxisomal (S)-2-hydroxy-acid oxidase
MS.gene30313	chr8.3	71363169	71363867	+	0.145667	0.101333	2.75333	0.0296667	1.276	0	Group-Enriched	Domain of unknown function
MS.gene82707	chr3.1	38179826	38180764	-	0.351667	7.85533	15.9897	0	0.743	0	Group-Enriched	Fatty acid desaturase 4
MS.gene003814	chr4.2	37797226	37800308	+	2.19667	0.960333	18.662	0.068	1.35167	2.045	Tissue-Enriched	Belongs to the globin family
MS.gene92043	chr3.2	36936146	36939022	+	2.45633	22.3757	7.692	0.795333	2.51833	0.681333	Group-Enriched	Zinc-binding RING-finger
MS.gene54506	chr7.4	91327402	91330712	+	0.0696667	0.05	1.06767	0.0223333	0.119	0.00666667	Tissue-Enriched	Encoded by
MS.gene20220	chr4.4	4640440	4641537	-	1.65	92.855	93.6997	0.0273333	9.01333	0.0616667	Group-Enriched	Glutaredoxin
MS.gene071519	chr4.4	28156902	28160285	-	1.20867	0.512667	20.43	0.008	2.43667	0	Tissue-Enriched	Phosphoglucomutase/phosphomannomutase, alpha/beta/alpha domain III
MS.gene92064	21016	7162	11343	-	4.817	11.954	111.755	0.0223333	13.714	0.008	Tissue-Enriched	-
MS.gene63310	chr3.3	60261897	60264966	-	277.9	246.118	2957.92	0.05	385.867	0.112667	Tissue-Enriched	Ribulose bisphosphate carboxylase oxygenase activase
MS.gene061887	chr7.2	12220812	12225415	-	0.322	1.25867	23.5263	0.0293333	1.17033	0	Tissue-Enriched	Fusaric acid resistance protein-like
MS.gene74829	23879	101345	102047	-	0	2.08933	1.15267	0	0.089	0.141667	Group-Enriched	-
MS.gene59129	chr1.4	15824187	15825239	-	0.340333	0.920333	5.53933	0.0373333	0.916333	0.0596667	Tissue-Enriched	receptor-like protein kinase
MS.gene022136	chr7.4	80043345	80044726	-	0.182667	0.0656667	5.11367	0	1.323	0	Group-Enriched	-
MS.gene59407	chr5.4	12799957	12807301	+	0.489	0.348	3.788	0.0376667	0.627333	0.0146667	Tissue-Enriched	Salicylate
MS.gene013358	chr3.4	86644738	86645659	-	0.263	0.0803333	1.46667	0.025	0.02	0.055	Tissue-Enriched	Alginate lyase
MS.gene48648	chr4.2	72188324	72189749	+	2.03967	5.19533	48.397	0	6.58367	0.0326667	Tissue-Enriched	DnaJ homolog subfamily B member
MS.gene053051	chr6.2	972166	972979	+	0.018	0.494333	5.529	0.07	0.0556667	0.0306667	Tissue-Enriched	UBA-like domain (DUF1421)
MS.gene037806	chr8.2	30466286	30466753	-	0.0183333	0.0223333	1.11367	0.0496667	0.0523333	0	Tissue-Enriched	Endochitinase-like
MS.gene048610	chr3.1	48308820	48311996	-	1.29533	0.893333	14.6233	0.0113333	1.91033	0.0113333	Tissue-Enriched	Internal alternative NAD(P)H-ubiquinone oxidoreductase(NDA1)
MS.gene48007	chr5.2	76745726	76747162	+	0.147	2.251	11.5133	1.83533	0.233	1.57233	Tissue-Enriched	Belongs to the UDP-glycosyltransferase family
MS.gene061307	chr4.2	51809133	51814378	-	0	0.00633333	13.7163	0	0	2.36867	Tissue-Enriched	Belongs to the glycosyltransferase 2 family
MS.gene047733	chr5.3	10911015	10915280	+	0.107667	0.468333	3.301	0.123333	0.149333	2.38567	Group-Enriched	Repeated motif present between transmembrane helices in cystinosin, yeast ERS1p, mannose-P-dolichol utilization defect 1, and other hypothetical proteins.
MS.gene96213	chr2.2	64954785	64955093	+	0.699667	14.117	81.6927	0	10.272	0	Tissue-Enriched	Glutaredoxin
MS.gene000396	chr4.3	7468343	7468921	+	0.255667	2.83833	3.62567	0.182	0.251333	0.0963333	Group-Enriched	VQ motif
MS.gene31490	chr2.4	10621591	10623275	-	0.187667	0.130333	1.24333	0.0223333	0.079	0	Tissue-Enriched	L-type lectin-domain containing receptor kinase
MS.gene052898	chr3.1	71793064	71795505	-	0	0.0486667	3.30033	1.47633	0.021	0.0206667	Group-Enriched	Belongs to the chalcone stilbene synthases family
MS.gene23350	chr4.4	37140746	37143453	-	155.905	91.9703	933.917	0.932	165.579	0.978333	Tissue-Enriched	fructose-bisphosphate aldolase
MS.gene066941	chr8.4	55340066	55340252	+	26.7383	170.7	276.661	0.043	38.877	0	Group-Enriched	MLP-like protein
MS.gene010452	chr5.3	11004323	11007965	-	0.0933333	0.403	2.69733	0.116667	0.13	2.01533	Group-Enriched	Repeated motif present between transmembrane helices in cystinosin, yeast ERS1p, mannose-P-dolichol utilization defect 1, and other hypothetical proteins.
MS.gene01504	chr2.2	68081970	68082368	-	12.3227	12.8083	87.3567	1.488	15.989	0.249	Tissue-Enriched	Pathogenesis-related genes transcriptional activator PTI5-like
MS.gene025746	chr5.3	4861198	4862928	-	0.00666667	0.137667	3.05633	0	0.143333	0	Tissue-Enriched	Subtilisin-like serine protease
MS.gene031989	chr3.4	70025998	70029551	-	49.277	30.06	280.963	0	55.7103	0.529333	Tissue-Enriched	The light-harvesting complex (LHC) functions as a light receptor, it captures and delivers excitation energy to photosystems with which it is closely associated
MS.gene006196	chr1.4	77268760	77274704	+	2.59633	2.81733	14.9233	0.829333	2.75467	0.807667	Tissue-Enriched	ABC transporter C family member
MS.gene033316	chr8.2	20239564	20241112	+	0	0.0183333	1.423	0.025	0.104	0.168333	Tissue-Enriched	Cytochrome p450
MS.gene052317	chr4.4	34024199	34025104	-	7.44867	4.64867	146.843	0.00766667	39.4683	0.0366667	Group-Enriched	Belongs to the glycosyl hydrolase 17 family
MS.gene82050	chr7.3	59844292	59850201	+	0.818667	6.47967	23.491	0.879	1.95167	0.515	Group-Enriched	AarF domain-containing protein kinase
MS.gene065905	chr4.1	27111865	27114779	+	7.41267	2.815	38.0463	5.072	7.18567	1.645	Tissue-Enriched	S-norcoclaurine synthase-like
MS.gene48040	chr5.2	77047692	77050655	+	2.86133	70.09	20.6603	3.73933	4.312	3.90133	Group-Enriched	4-hydroxyphenylpyruvate
MS.gene006481	chr4.1	27925338	27926243	-	14.3677	9.92033	303.005	0.0356667	73.9417	0.0193333	Group-Enriched	Belongs to the glycosyl hydrolase 17 family
MS.gene06235	chr3.1	78893339	78894290	-	3.92233	66.7893	22.7883	6.25333	3.893	2.71467	Group-Enriched	HVA22-like protein
MS.gene008450	chr3.3	56325611	56328360	+	0.017	0.011	1.03267	0	0.131	0	Tissue-Enriched	synthase
MS.gene063722	chr1.1	27961155	27962432	-	14.6247	30.1507	221.229	0.441667	25.2477	0.33	Tissue-Enriched	carotenoid cleavage dioxygenase 4(NCED4)
MS.gene065217	chr8.1	36403726	36406526	+	0.474667	11.0197	2.904	0.115667	0.085	1.01267	Group-Enriched	Belongs to the class I-like SAM-binding methyltransferase superfamily. Cation-independent O- methyltransferase family
MS.gene09923	chr5.3	6159179	6161424	-	2.98033	5.50733	31.722	0.150667	5.16333	0.122	Tissue-Enriched	-
MS.gene006833	chr4.1	24686174	24686398	-	52.8643	257.385	594.492	4.16267	63.7857	1.02733	Group-Enriched	-
MS.gene033284	chr8.2	19755211	19759140	+	0.402667	0.879333	7.69467	1.074	4.44667	0.0956667	Group-Enriched	Ferric reduction oxidase 8
MS.gene55820	chr4.3	4373940	4375037	-	1.979	117.47	115.875	0.0346667	10.5517	0.0903333	Group-Enriched	Glutaredoxin
MS.gene64061	chr1.3	976794	981848	-	0.0843333	0.358333	5.15667	2.09833	0.447667	0.115	Group-Enriched	Protein of unknown function (DUF668)
MS.gene64095	chr5.1	50469567	50474007	+	0.536667	0.762333	4.16233	5.60867	0.547667	0.558667	Group-Enriched	Dihydrofolate reductase-like
MS.gene073796	chr1.3	46931802	46938936	-	6.01933	27.5403	45.786	0.469	5.94233	1.02167	Group-Enriched	SANT SWI3, ADA2, N-CoR and TFIIIB'' DNA-binding domains
MS.gene84397	chr2.3	38645942	38652478	+	1.244	3.894	30.6277	0	0.660333	0.06	Tissue-Enriched	Belongs to the sterol desaturase family(CER3)
MS.gene48823	chr4.4	73905924	73907045	+	0.0516667	3.157	9.98167	0.931333	0.437667	0.392333	Group-Enriched	DNA-binding domain
MS.gene38799	chr7.1	16988201	16990700	-	0.0243333	0	7.59433	0	0.122667	0	Tissue-Enriched	Strictosidine synthase
MS.gene29992	chr7.1	61042611	61048397	+	1.54767	2.194	14.4697	0.324	2.61733	0.579	Tissue-Enriched	yrdC domain-containing protein
MS.gene98727	chr2.1	5478931	5480820	+	11.0163	18.0877	127.038	5.534	14.818	1.74533	Tissue-Enriched	Salt tolerance protein-like
MS.gene014520	chr3.1	89283711	89284173	-	0.0366667	0	2.06233	0.385667	0.0566667	0.04	Tissue-Enriched	GRF zinc finger
MS.gene056446	chr8.2	33215751	33216887	-	0.95	1.91033	18.3617	0	4.14933	0.0516667	Group-Enriched	F-box kelch-repeat protein
MS.gene20798	chr1.2	65523743	65525017	+	2.09467	4.55933	29.0127	5.59533	57.058	1.28433	Group-Enriched	Universal stress protein A-like protein
MS.gene067502	chr2.2	136801	148707	+	0.0406667	0.995667	5.68367	0.0486667	0.212	0.0533333	Tissue-Enriched	This magnesium-dependent enzyme catalyzes the hydrolysis of ATP coupled with the transport of calcium
MS.gene061617	chr1.2	27568839	27570584	+	14.8317	31.4537	231.138	0.422	28.2523	0.405	Tissue-Enriched	carotenoid cleavage dioxygenase 4(NCED4)
MS.gene029823	chr1.1	48646461	48650315	-	0.499667	0.426333	2.77133	0.0103333	0.458333	0	Tissue-Enriched	Cyclic nucleotide-monophosphate binding domain
MS.gene044272	chr3.3	68630915	68633569	-	0.022	0.0176667	1.36767	0	0.149333	0.007	Tissue-Enriched	Belongs to the AB hydrolase superfamily. Lipase family
MS.gene070647	chr7.1	84726406	84732625	+	0.941667	4.62633	13.6237	0.428667	1.409	0.386	Group-Enriched	vacuolar amino acid transporter
MS.gene20358	chr5.1	4758273	4760998	-	10.8907	7.825	164.677	0	23.5913	0	Tissue-Enriched	PGR5-like protein 1A
MS.gene029043	chr2.4	12023566	12024700	+	5.55433	91.698	34.1337	0.385667	6.55033	0.216333	Group-Enriched	Cyclin
MS.gene024425	chr7.2	755303	755803	-	4.128	0.921	7.66467	0	0.513	0.0586667	Group-Enriched	ethylene-responsive transcription factor
MS.gene059048	chr2.4	55982665	55984207	-	10.0433	1.796	27.0663	4.31033	109.449	6.61367	Group-Enriched	Major allergen Pru
MS.gene013149	chr3.3	81685749	81688323	+	0.6	0.334333	7.44833	0.203333	0.8	0.111	Tissue-Enriched	Nodulin-like
MS.gene00223	chr2.3	55737140	55737776	-	0.292667	3.08167	93.587	31.8733	2.25467	4.82	Group-Enriched	Major allergen Pru
MS.gene88640	chr1.4	24211115	24216052	-	2.57133	35.6797	54.269	0.217	5.39767	0.01	Group-Enriched	DNA-binding protein
MS.gene56057	chr1.3	11343418	11345071	-	2.91633	0.0896667	6.02367	0.007	0.406667	0	Group-Enriched	BURP domain-containing protein
MS.gene06290	chr3.1	78071148	78073866	+	0.886667	1.11067	5.97033	0.203	1.086	0.248667	Tissue-Enriched	At4g14100-like
MS.gene55164	chr5.2	70432251	70435516	+	0.134667	0.0646667	1.784	0.007	0.28	0	Tissue-Enriched	Belongs to the protein kinase superfamily. Ser Thr protein kinase family
MS.gene45222	chr7.3	85902074	85903790	+	0.0156667	0.08	5.84167	0.873333	0.869667	0.193333	Tissue-Enriched	Belongs to the class I-like SAM-binding methyltransferase superfamily. Cation-independent O- methyltransferase family
MS.gene038979	chr2.4	28650210	28654208	+	0.57	6.877	8.79267	1.06633	0.853	1.28067	Group-Enriched	Metal tolerance protein
MS.gene28073	chr4.4	10721696	10725493	-	0.213667	1.75867	1.309	0.0123333	0.0643333	0.0296667	Group-Enriched	Belongs to the NPH3 family
MS.gene054107	chr1.3	14328419	14330545	-	0.145667	0.483	7.58167	0.00433333	0.839	0	Tissue-Enriched	receptor-like protein kinase
MS.gene040829	chr1.2	18820013	18820207	+	0.0473333	0	1.539	0	0.0636667	0	Tissue-Enriched	-
MS.gene25870	chr3.2	69820065	69827247	+	4.10833	22.904	25.1937	0.168333	4.24067	0.095	Group-Enriched	Plant lipoxygenase may be involved in a number of diverse aspects of plant physiology including growth and development, pest resistance, and senescence or responses to wounding
MS.gene70327	chr4.1	9551535	9552274	-	5.80467	71.8057	72.9967	5.19933	9.148	3.92967	Group-Enriched	Stress enhanced protein 2
MS.gene34196	chr8.4	48372607	48373995	+	0.343333	11.6613	7.15933	0.438333	0.444333	0.894667	Group-Enriched	NAC domain-containing protein
MS.gene020608	chr7.2	10117593	10119116	-	0.0736667	12.6583	14.47	0.0343333	0.561667	0.032	Group-Enriched	Belongs to the UDP-glycosyltransferase family(DOGT1)
MS.gene002916	chr2.1	65493581	65496603	-	0.158333	0.461667	5.401	0.958	0.0893333	18.0703	Group-Enriched	adenosine deaminase-like
MS.gene45603	chr3.1	26910904	26916423	-	1.01733	10.247	7.43967	0.652667	1.078	0.765	Group-Enriched	ATP-dependent protease La (LON) substrate-binding domain
MS.gene56073	chr4.4	28164969	28166478	+	2.421	1.86367	15.71	0.842667	2.09167	0.217333	Tissue-Enriched	ADP-ribosylation factor GTPase-activating protein
MS.gene88958	chr1.4	50294	56251	+	2.25467	1.40733	21.119	0.00666667	11.9083	0	Group-Enriched	Belongs to the 'GDSL' lipolytic enzyme family
MS.gene07993	chr6.3	32496385	32499216	-	0.099	0.096	1.20233	0.103667	0.211667	0	Tissue-Enriched	Leucine Rich Repeat
MS.gene001537	15288	2097	3609	+	0.392	0.321	4.59867	0	0.254333	0	Tissue-Enriched	-
MS.gene96026	chr2.4	22981459	22990016	+	1.16867	0.770667	40.1273	0.134333	6.932	0	Tissue-Enriched	Neprosin
MS.gene013741	chr3.4	81746675	81749102	-	0	0.0486667	3.279	1.70133	0.021	0.0206667	Group-Enriched	Belongs to the chalcone stilbene synthases family
MS.gene062802	chr5.2	52519654	52523534	+	0.187333	0.250667	102.692	0	1.33533	0.00933333	Tissue-Enriched	( )-delta-cadinene synthase
MS.gene014515	chr3.1	89325453	89326192	+	0	0.125667	6.527	0	0	7.96967	Group-Enriched	radialis-like
MS.gene008164	chr3.4	69056340	69059457	-	256.886	226.058	2722.65	0.037	363.89	0.0716667	Tissue-Enriched	Ribulose bisphosphate carboxylase oxygenase activase
MS.gene07377	chr1.2	64606806	64611394	-	0.222667	2.88367	53.26	0.0846667	3.376	1.203	Tissue-Enriched	Cytochrome P450
MS.gene069355	chr7.1	87662732	87665838	+	0.182333	6.31933	129.72	0	0.209667	0	Tissue-Enriched	flowering locus(FT)
MS.gene39366	chr8.2	81819648	81826386	-	1.04133	7.23933	37.5087	0.632667	5.215	0.611667	Tissue-Enriched	Belongs to the iron ascorbate-dependent oxidoreductase family
MS.gene028589	chr4.4	22259372	22269632	-	0.244667	0.142667	4.19933	0.0726667	0.829667	0.0443333	Tissue-Enriched	G-type lectin S-receptor-like serine threonine-protein kinase
MS.gene35761	chr2.1	12796136	12800732	+	0.089	0.168667	1.16433	0	0.170667	0.118333	Tissue-Enriched	G-type lectin S-receptor-like serine threonine-protein kinase
MS.gene02531	chr3.2	75749170	75749439	+	6.841	0.831667	11.2263	0	1.71633	0	Group-Enriched	-
MS.gene42065	chr6.4	15945465	15946868	+	1.482	0.987333	11.32	0.742667	1.377	1.06833	Tissue-Enriched	UDP-glucosyltransferase family
MS.gene99863	chr2.1	237813	250724	+	0.095	1.09033	6.73	0.0783333	0.233333	0.05	Tissue-Enriched	This magnesium-dependent enzyme catalyzes the hydrolysis of ATP coupled with the transport of calcium
MS.gene052505	chr4.3	23743337	23743954	-	0.310667	0.748667	7.29133	0.0596667	1.42033	0.0253333	Tissue-Enriched	Cytochrome p450
MS.gene03537	chr3.1	27638344	27640094	+	17.3017	11.707	214.767	0	42.1957	0	Tissue-Enriched	-
MS.gene70483	chr3.1	66811638	66819902	+	0.246667	4.84367	1.83733	0.287667	0.110667	0.0216667	Group-Enriched	subtilisin-like protease
MS.gene052346	chr4.4	33500488	33503712	+	15.321	151.874	215.266	0.667333	30.547	0.0973333	Group-Enriched	Lipase (class 3)
MS.gene25766	chr3.2	71005852	71008988	-	0.077	0.044	3.54367	0	0.307333	0.007	Tissue-Enriched	Belongs to the AB hydrolase superfamily. Lipase family
MS.gene031524	chr4.2	28079532	28081946	-	0.536333	2.98633	132.352	0.01	2.11567	0.0103333	Tissue-Enriched	(-)-germacrene D synthase-like
MS.gene62184	chr3.2	62880581	62881436	+	2.01	18.963	10.025	2.31833	2.324	2.761	Group-Enriched	phosphatase 2c
MS.gene064292	chr3.2	49291539	49297981	-	0.144667	0.186	2.18867	0.053	0.288667	0.043	Tissue-Enriched	ABC transporter C family member
MS.gene019517	chr8.1	69931710	69932557	+	4.06833	6.56933	43.77	0.055	8.58233	0.051	Tissue-Enriched	NAD(P)H dehydrogenase subunit S
MS.gene046329	chr3.4	7998159	8010933	-	0.513	0.852333	6.06967	0.341333	0.634	0.426333	Tissue-Enriched	ABC transporter C family member
MS.gene038982	chr2.1	31203665	31206148	+	1.65	13.7017	78.3037	0	8.154	0	Tissue-Enriched	synthase
MS.gene034447	chr2.3	12368347	12369147	-	0.331667	0.816333	17.2287	0.0186667	2.60267	0.039	Tissue-Enriched	Protein FANTASTIC FOUR 3
MS.gene004451	chr2.4	66843159	66843467	+	0.729667	14.4347	84.1147	0	10.3527	0	Tissue-Enriched	Glutaredoxin
MS.gene45155	chr5.1	26876170	26877171	+	0.0426667	0.181333	1.52833	3.76667	0.0246667	0.272333	Group-Enriched	Belongs to the peptidase M10A family
MS.gene53349	chr8.4	73980135	73986118	-	0.0453333	0.347667	9.636	1.66233	0.866	1.04933	Tissue-Enriched	Aminopeptidase
MS.gene010357	chr5.4	10470266	10479376	+	2.80033	71.433	16.6807	4.98033	4.66	3.515	Group-Enriched	Converts zeaxanthin into antheraxanthin and subsequently violaxanthin(ZEP)
MS.gene44700	chr7.2	81947811	81949058	+	0.659333	0.603	5.501	0.137	0.579333	0.261667	Tissue-Enriched	receptor-like protein kinase
MS.gene031133	chr6.2	8781237	8782992	+	0.546333	35.5273	14.2523	0.011	1.49633	0	Group-Enriched	Belongs to the UDP-glycosyltransferase family
MS.gene26556	chr4.1	22944790	22946019	+	0.0416667	0.152333	1.36533	0.269333	0.0463333	0.119	Tissue-Enriched	Belongs to the iron ascorbate-dependent oxidoreductase family
MS.gene93030	chr8.2	32332748	32341171	-	1.53667	1.268	14.8973	0.212	4.53967	0.059	Group-Enriched	Belongs to the protein kinase superfamily. Ser Thr protein kinase family
MS.gene026593	chr1.1	16587302	16588309	-	0.148	0.331667	3.31833	0.0986667	0.654333	0.0583333	Tissue-Enriched	receptor-like protein kinase
MS.gene046442	chr2.2	32664215	32670770	+	1.22333	3.77667	30.4077	0	0.726333	0.0526667	Tissue-Enriched	Belongs to the sterol desaturase family(CER3)
MS.gene64188	chr1.3	1519773	1521850	+	0.376667	4.015	13.443	0.532333	0.890333	0.686333	Group-Enriched	Belongs to the cytochrome P450 family
MS.gene01149	chr2.1	74165164	74168694	-	0.037	0.179	4.58633	1.96333	0.184667	0.0323333	Group-Enriched	Aminotransferase(ALD1)
MS.gene034023	chr4.3	85325570	85328095	-	1.26833	0.363	10.955	0.0316667	1.239	0	Tissue-Enriched	Belongs to the NPH3 family
MS.gene69489	chr3.1	31941389	31944522	-	3.93833	37.6887	24.526	0	4.499	0	Group-Enriched	Phytoene synthase
MS.gene33843	chr1.3	70600674	70601619	+	0.624333	103.848	169.926	0.0436667	3.36133	0	Group-Enriched	Early light-induced protein(ELIP)
MS.gene61206	chr2.1	3256934	3257854	+	1.54433	45.723	12.8137	1.42767	4.32467	4.634	Group-Enriched	Transcriptional repressor, ovate
MS.gene012023	chr8.2	28471493	28475551	-	5.65967	17.8313	54.4107	1.341	6.833	0.639	Group-Enriched	Alpha/beta hydrolase family
MS.gene029025	chr2.3	11804830	11809978	-	0.09	3.29567	67.3627	0.005	0.251	0	Tissue-Enriched	synthase
MS.gene21390	chr1.4	71716708	71719769	+	0.399667	5.466	3.68633	0.0413333	0.459333	0.0163333	Group-Enriched	Nuclear transport factor 2 (NTF2) family protein
MS.gene024114	chr7.1	23731258	23735383	-	0.0543333	0.310333	8.44633	2.79267	0.156667	0.703667	Group-Enriched	E3 ubiquitin-protein ligase
MS.gene034353	chr2.1	13919063	13924538	+	1.51967	3.75167	25.8227	0.005	2.00033	2.20067	Tissue-Enriched	Belongs to the glycosyltransferase 2 family
MS.gene89411	chr3.3	32096745	32100589	+	2.42533	6.69033	39.6413	2.435	5.984	1.61367	Tissue-Enriched	Hydroxymethylglutaryl-CoA lyase
MS.gene25658	chr8.2	7958845	7959431	+	0.281667	0.511	3.99	0.0446667	0.468	0	Tissue-Enriched	-
MS.gene52874	chr6.1	20683687	20684748	-	0.048	0.0303333	1.98567	0	0.197	0	Tissue-Enriched	Leucine Rich Repeat
MS.gene048375	chr8.3	34793168	34793443	-	0.226333	0.348333	1.788	0.025	0.130667	0.0496667	Tissue-Enriched	-
MS.gene03022	chr1.3	62372818	62373117	+	1.46333	2.814	54.27	0	6.82467	0	Tissue-Enriched	Monothiol
MS.gene019151	chr3.3	36601499	36605780	-	4.7	12.1167	108.741	0.0153333	13.6207	0.0166667	Tissue-Enriched	-
MS.gene49873	33160	7287	10513	+	0.587333	1.6	30.115	0.00866667	7.59267	0	Group-Enriched	GDSL esterase lipase
MS.gene006480	chr4.1	27937559	27938464	-	6.701	4.09933	140.428	0	38.2547	0.0193333	Group-Enriched	Belongs to the glycosyl hydrolase 17 family
MS.gene008842	chr8.1	35092505	35093641	-	1.54633	3.20267	29.396	0	6.308	0.0896667	Group-Enriched	F-box kelch-repeat protein
MS.gene98219	chr7.1	57452931	57455594	-	0.33	0.611667	2.466	10.6613	0.624333	0.975333	Group-Enriched	Lysine histidine transporter
MS.gene08523	chr8.3	68061899	68063038	-	2.37967	1.281	36.9167	0	11.7733	0	Group-Enriched	subtilisin-like
MS.gene56404	chr4.4	28606778	28608287	-	1.98533	1.96133	14.9643	0.813667	2.79233	0.268333	Tissue-Enriched	ADP-ribosylation factor GTPase-activating protein
MS.gene04658	chr7.3	16986467	16987057	+	0.0156667	0.0796667	6.53	0.234667	0.556333	0.068	Tissue-Enriched	Dirigent proteins impart stereoselectivity on the phenoxy radical-coupling reaction, yielding optically active lignans from two molecules of coniferyl alcohol in the biosynthesis of lignans, flavonolignans, and alkaloids and thus plays a central role in plant secondary metabolism
MS.gene83119	chr1.2	16380204	16391212	-	0.163667	0.568333	3.07333	0.0343333	0.553	0.0693333	Tissue-Enriched	receptor-like protein kinase
MS.gene029672	chr5.4	37713550	37715701	-	7.731	2.77633	28.7637	1.76733	5.07367	62.6403	Group-Enriched	Inositol oxygenase(MIOX2)
MS.gene015499	chr5.4	5855863	5858109	-	0.0623333	0.043	1.01533	0	0.0973333	0.027	Tissue-Enriched	Subtilisin-like serine protease
MS.gene024686	chr5.3	3324495	3324938	-	1.024	0.227	24.0907	0	9.11567	0.062	Group-Enriched	-
MS.gene065017	chr1.2	83411218	83414510	-	0.421333	21.4013	18.2163	0.357	1.95967	0.145667	Group-Enriched	Zeaxanthin epoxidase, chloroplastic-like
MS.gene70461	chr3.1	66542088	66547347	+	5.30033	143.668	143.419	1.413	12.3577	0.778667	Group-Enriched	ABC1 family
MS.gene040215	chr7.1	64666438	64666893	+	1.01533	0.221	7.767	0	0.613667	0	Tissue-Enriched	Protein ALTERED XYLOGLUCAN
MS.gene065762	chr6.2	82099267	82100530	-	0.683333	0.312	5.29533	0	0.846333	0	Tissue-Enriched	Pathogenesis-related protein
MS.gene05664	chr3.2	51437034	51451627	-	0.422333	0.352	3.903	0	0.380667	0.0836667	Tissue-Enriched	Belongs to the glycosyltransferase 2 family
MS.gene066940	chr8.4	55334987	55337014	+	3.37767	31.963	30.689	4.10933	5.01167	1.46133	Group-Enriched	MLP-like protein
MS.gene63000	chr1.3	16331100	16331564	-	0.057	1.51567	1.64067	0	0.210333	0.0716667	Group-Enriched	calcium-binding protein
MS.gene21238	10842	6379	10233	+	26.9333	18.4823	201.552	3.53633	38.435	8.29367	Tissue-Enriched	DEAD-box ATP-dependent RNA helicase
MS.gene071802	chr8.3	64058517	64061808	-	0.255333	0.321	15.008	0.416667	2.42367	0.188667	Tissue-Enriched	Belongs to the 'GDSL' lipolytic enzyme family
MS.gene27254	chr1.1	1690778	1700520	+	0.981667	5.81633	42.732	0	3.65267	0	Tissue-Enriched	Jasmonate(JMT)
MS.gene70359	chr4.2	10568919	10572303	-	14.839	58.137	720.598	0.0303333	32.5393	0.0146667	Tissue-Enriched	Inositol-3-phosphate
MS.gene49750	chr4.4	7454601	7455179	+	0.374	3.08767	3.54367	0.219667	0.230667	0.147	Group-Enriched	VQ motif
MS.gene045736	chr2.2	25270380	25274285	+	1.196	10.486	57.3977	0.004	5.948	0	Tissue-Enriched	synthase
MS.gene63957	chr4.1	56306779	56307465	-	1.12767	1.45333	13.7567	0.01	2.45467	0	Tissue-Enriched	Peroxisomal membrane protein
MS.gene053050	chr6.2	973086	973709	+	0.0563333	0.887	6.62633	0.039	0.02	0	Tissue-Enriched	UBA-like domain (DUF1421)
MS.gene21873	chr5.1	2082702	2084212	+	0.0153333	0.137333	1.026	0	0.0836667	0.0486667	Tissue-Enriched	Belongs to the chalcone stilbene synthases family(CHS3)
MS.gene065478	chr7.3	24908275	24911709	-	1.776	26.003	7.209	2.33033	2.75867	0.251333	Group-Enriched	Heavy metal-associated isoprenylated plant protein
MS.gene23273	chr4.3	35080286	35083904	-	0.102	1.29467	2.097	0.0163333	0.306333	0.0503333	Group-Enriched	isoflavone
MS.gene072253	chr8.1	83231197	83231781	-	0.177667	0.212667	7.913	0	1.04367	0	Tissue-Enriched	Protein of unknown function (DUF1677)
MS.gene54314	chr2.3	69518847	69520585	-	0.124	1.03433	5.50867	0.0316667	0.976667	0.009	Tissue-Enriched	Belongs to the peptidase C1 family
MS.gene001820	chr4.4	54696258	54710194	+	1.20033	9.484	40.0893	0.185333	1.91967	0.222667	Group-Enriched	Encoded by
MS.gene30668	42737	20822	22289	+	1.07067	1.821	13.2213	0.0243333	1.32533	0	Tissue-Enriched	Protein of unknown function (DUF2854)
MS.gene91371	chr1.3	72283724	72286336	-	0.465333	0.388333	1.469	0.613333	0.466667	7.10167	Group-Enriched	Cysteine-rich receptor-like protein kinase
MS.gene029596	chr1.2	80001121	80002566	-	4.69867	2.679	55.29	0.544333	5.501	0.0483333	Tissue-Enriched	Belongs to the UDP-glycosyltransferase family
MS.gene043336	chr2.2	10389270	10394031	-	0.192667	1.21133	3.707	0	0.244667	0	Group-Enriched	Encoded by
MS.gene22711	chr7.4	852541	853041	-	5.05433	1.036	9.77933	0	0.683333	0.0446667	Group-Enriched	ethylene-responsive transcription factor
MS.gene058774	chr1.4	64733132	64734691	+	0.144	0.220667	9.727	0.337333	0.603333	7.41633	Group-Enriched	Ammonium transporter
MS.gene90194	chr4.2	19526559	19534508	-	2.38733	2.25233	64.1913	0.0256667	4.52333	0.0343333	Tissue-Enriched	ABC transporter G family member
MS.gene94623	chr2.4	14885191	14889936	-	2.51067	0.797333	17.749	0.181667	2.52867	0.119667	Tissue-Enriched	Lysosomal Pro-X
MS.gene045885	57185	80377	85243	+	0.157333	0.165333	3.01767	0.01	0.584	0.0156667	Tissue-Enriched	serine threonine-protein kinase
MS.gene62452	chr8.2	14468154	14469969	-	2.623	0.105667	4.80967	0.27	0.256667	0.147333	Group-Enriched	RNA-binding protein
MS.gene51428	chr2.2	53659281	53660115	-	4.59467	0.671333	11.8393	2.782	49.2557	2.85167	Group-Enriched	Major allergen Pru
MS.gene66562	chr6.2	62213542	62215032	-	0.583333	0.0936667	5.00833	0.012	1.09433	0.02	Group-Enriched	protein serine/threonine kinase activity
MS.gene22911	51732	40011	40853	-	0.814333	12.1147	71.3697	0	1.57967	0	Tissue-Enriched	Benzyl alcohol
MS.gene36002	chr6.2	24078775	24081657	-	0.397333	0.346	3.785	4.14133	0.582667	0.229667	Group-Enriched	Belongs to the heat shock protein 70 family
MS.gene047861	chr4.4	26633552	26635351	+	2.44567	1.80933	23.1333	2.22433	2.114	0.811	Tissue-Enriched	Belongs to the UDP-glycosyltransferase family
MS.gene84528	chr3.1	45991125	45993127	-	0.758	18.1363	4.34867	1.16467	1.803	1.23833	Group-Enriched	Amino acid permease
MS.gene08832	chr4.2	13431850	13432649	-	0.304667	0.838	13.8987	0	0.808667	0.888667	Tissue-Enriched	-
MS.gene028474	chr4.1	20056596	20057469	+	7.25667	7.77467	60.0997	0.300333	11.2763	0.272667	Tissue-Enriched	Magnesium-dependent phosphatase
MS.gene09703	chr5.2	5552533	5554120	+	6.10167	1.11533	31.475	2.066	3.95367	0.574667	Tissue-Enriched	Divergent CCT motif
MS.gene08405	chr4.1	17634259	17636348	+	0.00533333	0.0306667	13.957	0.051	0.374333	0.268333	Tissue-Enriched	Belongs to the cytochrome P450 family
MS.gene026262	chr1.1	20992311	20994994	-	0.022	0.189667	1.51967	0.034	0.087	0.0486667	Tissue-Enriched	Belongs to the class I-like SAM-binding methyltransferase superfamily. Cation-independent O- methyltransferase family
MS.gene04659	chr7.3	16972414	16972998	+	1.01	0.531667	4.358	9.88367	0.585	0.600333	Group-Enriched	Dirigent proteins impart stereoselectivity on the phenoxy radical-coupling reaction, yielding optically active lignans from two molecules of coniferyl alcohol in the biosynthesis of lignans, flavonolignans, and alkaloids and thus plays a central role in plant secondary metabolism
MS.gene056278	chr1.3	76710319	76712360	-	0.162667	0.0516667	4.59167	0.114333	0.41	0.0556667	Tissue-Enriched	Ribosomal RNA small subunit methyltransferase NEP1-like
MS.gene019851	42690	16995	17632	+	0.194	0.249	1.86433	0.0236667	0.211333	0	Tissue-Enriched	-
MS.gene066406	chr1.3	36298673	36304258	+	1.49	3.784	37.5047	0.026	6.17367	0.0796667	Tissue-Enriched	tail specific protease
MS.gene034512	chr1.1	40980514	40983364	+	0.288333	1.949	12.6213	14.587	0.111333	2.38867	Group-Enriched	Belongs to the peroxidase family. Classical plant (class III) peroxidase subfamily
MS.gene049552	chr3.2	57873747	57876792	-	0.107	0.446667	4.975	0	0.312333	0.00566667	Tissue-Enriched	Belongs to the cytochrome P450 family
MS.gene025916	chr7.1	976705	977823	+	0.226667	0.894	20.368	0.353667	1.21933	0.0486667	Tissue-Enriched	WRKY transcription factor
MS.gene72747	chr5.3	15248253	15249385	-	0.854	0.183667	15.7633	0.0223333	4.66467	0.038	Group-Enriched	-
MS.gene59859	chr8.3	53760108	53763526	+	1.87633	16.4087	19.208	0.017	2.592	0	Group-Enriched	MLP-like protein
MS.gene049895	chr5.3	53496711	53500874	-	0.720667	8.998	6.84533	0.560333	1.423	0.623	Group-Enriched	Histidine phosphatase superfamily (branch 1)
MS.gene006785	chr4.1	25348788	25352214	-	0.0276667	0.00966667	1.06733	0.0196667	0.176667	0.0646667	Tissue-Enriched	protein serine/threonine kinase activity
MS.gene04385	chr3.4	57206353	57209158	+	2.59467	63.2127	17.291	3.95	4.56167	4.47667	Group-Enriched	Amino acid permease
MS.gene071518	chr4.4	28128657	28132040	+	1.08933	0.467333	20.341	0.008	2.26	0	Tissue-Enriched	Phosphoglucomutase/phosphomannomutase, alpha/beta/alpha domain III
MS.gene44060	chr1.3	57980186	57985606	-	0.359667	1.265	3.22133	0.061	0.353333	0.022	Group-Enriched	Belongs to the protein kinase superfamily
MS.gene78154	chr2.4	33442856	33444274	+	0.188667	4.39867	3.505	0.0753333	0.406	0.083	Group-Enriched	Belongs to the UDP-glycosyltransferase family
MS.gene22581	chr5.2	4045435	4047429	-	0.0933333	0.217667	4.34967	0.004	0.306333	0	Tissue-Enriched	Subtilisin-like serine protease
MS.gene27587	chr7.2	30188877	30191227	+	0.072	0.432333	5.51733	0.423667	0.932667	0.255667	Tissue-Enriched	Belongs to the cytochrome P450 family
MS.gene09929	chr5.1	5181152	5184230	+	1.45133	14.188	13.8187	0	2.555	0.456667	Group-Enriched	photo-lyase(PHR)
MS.gene76840	chr1.1	76780988	76782556	-	1.09733	11.437	35.4767	0	3.529	0	Group-Enriched	-
MS.gene49182	chr1.3	68415997	68416811	+	5.527	13.0797	215.786	3.77733	15.3963	2.57867	Tissue-Enriched	-
MS.gene015151	chr5.1	9540964	9552057	+	1.01233	31.5017	6.53433	1.911	1.81433	1.389	Group-Enriched	Converts zeaxanthin into antheraxanthin and subsequently violaxanthin(ZEP)
MS.gene065699	chr1.4	82762984	82764429	-	5.53067	3.02767	64.6013	0.645	6.43833	0.084	Tissue-Enriched	Belongs to the UDP-glycosyltransferase family
MS.gene021662	chr7.4	89713056	89723158	+	0.603667	0.162	6.48467	0.0543333	2.18567	0.0103333	Group-Enriched	Leucine rich repeat
MS.gene21506	chr5.3	6845491	6847683	-	0.358667	0.452	11.4287	0.0106667	0.628667	0	Tissue-Enriched	Beta-amylase
MS.gene77541	chr3.2	72701772	72707780	-	0.0763333	0.501	11.8693	0	0.189333	0	Tissue-Enriched	acyl-activating enzyme 16(AAE15)
MS.gene044458	chr8.1	16009055	16009984	-	0.0463333	1.94067	4.55467	0	0	0.619333	Group-Enriched	transcription factor
MS.gene002331	chr2.3	72454440	72458795	+	0.025	0.0743333	2.459	0.00966667	0.0943333	0.00566667	Tissue-Enriched	G-type lectin S-receptor-like Serine
MS.gene030966	chr4.3	12313082	12313943	+	2.512	79.3353	17.0873	0	6.67967	0	Group-Enriched	-
MS.gene61710	chr1.3	8872023	8872523	+	0.378	0	6.05367	0.0163333	2.31833	0	Group-Enriched	14 kDa proline-rich protein
MS.gene08908	chr4.4	16868217	16870829	+	0.565333	0.800667	13.7843	0.428333	2.14	0.862667	Tissue-Enriched	Ankyrin repeats (3 copies)
MS.gene31487	chr2.4	10603650	10605719	-	0.119333	0.131333	1.01167	0.0336667	0.188333	0	Tissue-Enriched	L-type lectin-domain containing receptor kinase
MS.gene044300	chr3.3	69046344	69048766	+	4.13333	1.61767	66.7233	1.328	10.4633	1.332	Tissue-Enriched	Zinc transporter
MS.gene85293	chr2.4	45272846	45276715	-	0.140667	0.177667	2.315	5.184	0.608333	0.214667	Group-Enriched	WRKY transcription factor
MS.gene061681	chr1.3	19021198	19021416	+	4.18133	19.9103	56.6507	5.115	2.07567	6.41667	Group-Enriched	-
MS.gene36456	chr4.1	18704473	18707418	+	0.087	2.10567	1.188	0.0646667	0.311667	0.306333	Group-Enriched	Encoded by
MS.gene61235	chr8.2	23212686	23214318	-	0.17	0.535333	40.5543	0.626333	0.317333	0.127	Tissue-Enriched	Belongs to the expansin family
MS.gene022221	chr3.3	66906871	66913785	+	4.42367	22.7637	26.5607	0.219667	4.24667	0.0743333	Group-Enriched	Plant lipoxygenase may be involved in a number of diverse aspects of plant physiology including growth and development, pest resistance, and senescence or responses to wounding
MS.gene009715	chr5.3	59024496	59026093	+	0.0176667	1.194	6.29267	0.0543333	0.262667	0.014	Tissue-Enriched	Belongs to the class I-like SAM-binding methyltransferase superfamily. Cation-independent O- methyltransferase family
MS.gene072398	51337	66524	68018	-	0.296	2.40133	10.988	0.0256667	0.612333	0.104667	Group-Enriched	18 kDa seed maturation
MS.gene008145	chr3.4	69327068	69332994	+	0.303667	5.33733	15.283	1.00067	0.664333	0.614333	Group-Enriched	Regulator of chromosome condensation (RCC1) repeat
MS.gene32766	chr3.1	82911326	82912437	+	20.6357	10.9033	170.35	0	31.7093	0	Tissue-Enriched	DnaJ molecular chaperone homology domain
MS.gene42343	chr3.2	89274836	89276430	+	1.69667	26.6193	10.709	0.33	3.527	0.348333	Group-Enriched	Leucine carboxyl methyltransferase
MS.gene24093	chr1.2	128817	132285	-	0.185667	0.536333	14.1057	0.397667	0.205	8.492	Group-Enriched	Prolyl endopeptidase-like
MS.gene053409	6958	20283	20843	-	0.320333	0.180667	5.24733	0.239	1.17867	0.302	Group-Enriched	ethylene-responsive transcription factor
MS.gene030813	chr4.2	11170940	11174678	-	0.23	1.71067	1.30833	0.0156667	0.089	0.0423333	Group-Enriched	Belongs to the NPH3 family
MS.gene052010	chr2.2	3853802	3855982	+	16.633	28.1917	188.367	8.10533	22.4213	2.73367	Tissue-Enriched	Salt tolerance protein-like
MS.gene24193	chr1.2	1403919	1406244	+	0.678333	7.951	25.0673	0.739333	1.99033	0.903	Group-Enriched	Belongs to the cytochrome P450 family
MS.gene52886	chr6.1	20977668	20979537	-	0.706333	1.00067	21.5347	0.094	3.32967	0.038	Tissue-Enriched	LRR receptor-like serine threonine-protein kinase
MS.gene65482	chr1.1	26519508	26524498	+	2.07333	0.0866667	8.743	0.373333	1.05133	0.435667	Group-Enriched	Aldo/keto reductase family
MS.gene95988	chr2.4	23729173	23732754	+	1.71567	14.7547	26.284	0.551333	3.57467	1.09233	Group-Enriched	Belongs to the FPP GGPP synthase family
MS.gene40448	chr6.2	75689392	75690204	+	0	0	1.98633	0	0.0796667	0	Tissue-Enriched	-
MS.gene066281	chr5.3	26201223	26205468	-	6.07933	80.8073	47.3187	3.46833	5.686	8.64067	Group-Enriched	protein NRT1 PTR FAMILY 2.13-like
MS.gene058164	chr1.4	73547560	73547884	+	2.07033	0.243	24.573	0.174	17.091	0.0846667	Group-Enriched	-
MS.gene04562	chr3.1	47122113	47126833	-	3.36367	4.44333	27.5927	0.015	4.756	0.042	Tissue-Enriched	Sodium-dependent phosphate transport protein
MS.gene042197	chr8.2	2359626	2360156	+	5.88367	42.3957	118.995	2.35533	12.2567	4.86367	Group-Enriched	Senescence regulator
MS.gene31573	chr2.4	11736045	11749678	-	0.126333	3.15667	63.371	0	0.198	0	Tissue-Enriched	synthase
MS.gene75986	chr7.3	80643513	80644340	+	7.249	2.67733	40.6843	0	6.35	0	Tissue-Enriched	Chloroplast stem-loop binding protein of 41 kDa b
MS.gene043510	chr2.2	8190766	8191176	+	0.424667	2.722	10.0293	0.0196667	0.354667	0.135667	Group-Enriched	Protein of unknown function, DUF538
MS.gene021873	chr7.1	82561533	82562330	+	0.0346667	0.121333	1.72667	0.305	0.291	0.081	Tissue-Enriched	Belongs to the UDP-glycosyltransferase family
MS.gene06346	chr3.1	77416577	77422381	+	2.481	2.16167	24.6533	0.474	3.33633	53.7263	Group-Enriched	CBS domain-containing protein
MS.gene027460	chr4.2	54286462	54291739	+	1.744	21.551	93.5327	0	4.032	0	Group-Enriched	Encoded by
MS.gene015747	chr4.3	2102480	2102746	+	0	0.0856667	3.195	0	0.0466667	0	Tissue-Enriched	-
MS.gene80395	chr6.3	28662934	28663317	+	1.29967	6.901	11.625	0	0.827	0	Group-Enriched	Very-long-chain enoyl-CoA reductase-like
MS.gene44688	chr7.3	82497454	82497786	+	0.158	0.0706667	1.65533	0.021	0.220333	0	Tissue-Enriched	receptor-like protein kinase
MS.gene56071	chr4.3	27361350	27367287	-	1.345	0.791333	19.8547	0.168667	2.209	0.065	Tissue-Enriched	Phosphoglucomutase/phosphomannomutase, alpha/beta/alpha domain III
MS.gene21471	chr5.3	7473456	7476600	-	0.365667	0.544	8.589	0.0236667	0.756	0.00533333	Tissue-Enriched	malate transporter
MS.gene02354	chr2.4	63417434	63420078	+	1.30333	1.82167	18.6763	25.333	4.33133	4.342	Group-Enriched	WRKY transcription factor(WRKY6)
MS.gene044595	chr7.3	66157918	66161944	-	0.121	0.186333	1.75333	0	0.0656667	0.0283333	Tissue-Enriched	Sulfite oxidase-like
MS.gene78851	chr3.1	3642433	3644297	+	0.867667	18.159	3.89467	0.039	0.693	0.0356667	Group-Enriched	Belongs to the UDP-glycosyltransferase family
MS.gene045029	chr7.2	86678021	86678798	-	1.02933	5.51133	11.644	0.265	1.187	0.143333	Group-Enriched	-
MS.gene79661	chr7.3	89020992	89022562	-	1.14467	2.66733	14.9647	0.845667	2.354	1.10033	Tissue-Enriched	ATPase family associated with various cellular activities (AAA)
MS.gene72898	chr5.1	18893179	18896908	+	0.012	0.0843333	1.25867	0.0666667	0.184667	0.182333	Tissue-Enriched	Belongs to the disease resistance NB-LRR family
MS.gene70481	chr3.1	66799221	66799636	+	0.164333	0.0333333	1.585	0.026	1.21133	0.255	Group-Enriched	transposition, RNA-mediated
MS.gene90663	chr5.2	58176354	58182595	-	0.744	0.857333	8.55367	1.27533	1.39933	0.580333	Tissue-Enriched	Membrane protein of ER
MS.gene066986	chr8.3	8399524	8399751	-	0.708	0.427	7.704	0	1.712	0.069	Group-Enriched	calcium sensing receptor
MS.gene56552	chr4.4	30850773	30853530	-	0.505667	2.89933	127.749	0.014	1.72067	0.00933333	Tissue-Enriched	(-)-germacrene D synthase-like
MS.gene05494	chr6.2	84106359	84108787	-	6.416	23.6013	146.907	0.0166667	17.6267	0.205	Tissue-Enriched	CONTAINS InterPro DOMAIN s Adaptor protein ClpS, core (InterPro IPR003769), Ribosomal protein L7 L12, C-terminal adaptor protein ClpS-like (InterPro IPR014719)
MS.gene74897	chr1.1	59241909	59243468	-	0.0213333	0.0426667	2.37767	0.134333	0.140333	2.02067	Group-Enriched	Ammonium transporter
MS.gene52552	chr5.2	38736737	38738887	-	8.68533	3.15067	30.496	1.85533	5.06033	69.8417	Group-Enriched	Inositol oxygenase(MIOX2)
MS.gene86537	chr5.1	15048691	15052591	-	0.192667	0.120333	1.93233	0.0566667	0.274667	0.009	Tissue-Enriched	Belongs to the protein kinase superfamily. Ser Thr protein kinase family
MS.gene01686	chr2.4	72712420	72712911	-	8.15967	2.41	451.312	0.014	66.012	0.0176667	Tissue-Enriched	Belongs to the CRISP family
MS.gene31608	chr1.1	10989665	10991531	-	0.108333	0.100667	2.86133	0	0.469333	0	Tissue-Enriched	BURP domain-containing protein
MS.gene050148	chr5.4	6607900	6609116	-	1.30333	1.16433	5.388	10.215	0.943	1.464	Group-Enriched	RING-H2 finger protein
MS.gene071715	15013	4966	5337	+	0.754	2.32167	15.369	0.168	0.555667	0.0706667	Tissue-Enriched	Belongs to the oxygen-dependent FAD-linked oxidoreductase family
MS.gene40449	chr6.2	75685484	75687093	+	0.062	0.304667	5.68633	0.100333	0.139667	0.032	Tissue-Enriched	cyclic nucleotide-gated ion channel
MS.gene015475	chr5.4	6027179	6030255	+	1.421	13.594	13.2177	0	2.538	0.529667	Group-Enriched	photo-lyase(PHR)
MS.gene020162	chr8.3	77996847	77998187	+	6.392	5.25533	36.247	0.151	29.2097	0.0376667	Group-Enriched	G-type lectin S-receptor-like serine threonine-protein kinase
MS.gene83339	chr2.2	29901615	29904616	+	0.08	4.646	1.464	0	0.291333	0.211	Group-Enriched	deSI-like protein
MS.gene03399	chr6.2	33923971	33927555	-	0.374667	0.351333	2.75133	0.123	1.13733	0.0216667	Group-Enriched	Leucine Rich Repeat
MS.gene44689	chr7.3	82491167	82493215	-	0.407333	0.154667	3.698	0.0136667	1.415	0.00433333	Group-Enriched	receptor-like protein kinase
MS.gene002528	chr2.1	70213857	70214255	-	19.3723	19.7357	127.681	2.14667	24.2993	0.283333	Tissue-Enriched	Pathogenesis-related genes transcriptional activator PTI5-like
MS.gene26071	chr8.2	8166709	8167257	-	1.46433	0.287333	5.53267	0.04	0.220667	10.939	Group-Enriched	-
MS.gene83579	chr2.2	1189295	1191980	+	1.78367	1.47367	8.98133	0.104667	1.174	0.113333	Tissue-Enriched	Transcription factor
MS.gene052824	chr4.3	23776688	23778190	-	0.0346667	2.669	2.104	0.413333	0.466	0.254667	Group-Enriched	-
MS.gene64020	chr1.4	613973	614928	-	0.123	0.588333	7.48167	2.67	0.586	0.416667	Group-Enriched	Domain of unknown function (DUF3475)
MS.gene81275	chr5.2	80987540	80989287	+	9.834	15.1117	389.045	0.099	61.4283	0.0756667	Tissue-Enriched	fructose-bisphosphate aldolase
MS.gene05115	chr3.4	64947984	64954913	+	0.696333	11.4197	5.429	0.465	0.475333	0	Group-Enriched	Belongs to the protein kinase superfamily. Ser Thr protein kinase family
MS.gene071704	chr7.3	471693	473303	+	0.424667	14.4123	9.49667	0.683667	1.60667	0.541333	Group-Enriched	3-ketoacyl-CoA synthase(KCS1)
MS.gene038089	chr5.1	71814881	71815030	-	18.9407	17.238	94.1667	18.2733	8.13133	112.702	Group-Enriched	-
MS.gene69351	chr3.3	93767511	93769375	-	0.332667	0.225333	3.21067	0.0683333	0.587333	0.00866667	Tissue-Enriched	High mobility group B protein
MS.gene030732	chr4.3	9591590	9592329	-	5.64533	69.6447	71.2563	5.00367	8.81867	3.65833	Group-Enriched	Stress enhanced protein 2
MS.gene85789	chr6.4	13652122	13654892	-	0.140667	0.147	1.21	0.063	0.146333	0.0226667	Tissue-Enriched	LRR receptor-like serine threonine-protein kinase
MS.gene069352	chr7.1	87567378	87569969	+	0.0493333	2.20267	53.651	0	0.141333	0	Tissue-Enriched	flowering locus(FT)
MS.gene059051	chr2.4	55924733	55925432	-	0.647	0.195	1.244	0.354333	5.25867	0.54	Group-Enriched	Major allergen Pru
MS.gene39126	chr7.4	18440535	18445568	-	0.015	0.154667	1.11967	0	0.021	0	Tissue-Enriched	Strictosidine synthase
MS.gene99551	chr8.1	59640476	59643700	+	23.3527	152.041	193.925	0.729333	31.182	0.1	Group-Enriched	MLP-like protein
MS.gene48015	chr5.2	76770552	76771991	+	0.992	5.15733	19.688	1.86567	1.93867	1.14433	Group-Enriched	Belongs to the UDP-glycosyltransferase family
MS.gene072162	chr8.1	82140153	82144367	-	0.0596667	0.0673333	2.364	0.0733333	0.132	0.199667	Tissue-Enriched	LRR receptor-like serine threonine-protein kinase
MS.gene49871	33161	8380	11606	+	0.581	1.53967	30.6713	0.0396667	7.017	0.031	Group-Enriched	GDSL esterase lipase
MS.gene54722	chr6.1	4130450	4131903	+	0.3	0.0126667	4.27033	0.096	2.01567	0.023	Group-Enriched	Belongs to the cytochrome P450 family
MS.gene043329	chr2.2	10532807	10537862	+	0.217	0.393667	3.43233	0	0.544	0.203333	Tissue-Enriched	G-type lectin S-receptor-like serine threonine-protein kinase
MS.gene034865	chr1.4	48921091	48924391	-	6.37067	9.06167	53.4847	1.13933	10.0117	1.67767	Tissue-Enriched	-
MS.gene066866	16767	1207	3594	-	0.239	0.209333	1.272	0.0143333	0.219	0.205667	Tissue-Enriched	Protein CHUP1, chloroplastic-like
MS.gene038288	chr5.4	71811819	71814741	+	3.036	71.0703	20.268	3.898	4.173	3.834	Group-Enriched	4-hydroxyphenylpyruvate
MS.gene80234	chr3.4	93005255	93005647	+	13.973	17.5087	171.078	0	7.05233	0	Tissue-Enriched	Hydrophobic seed protein
MS.gene91597	chr7.4	84833876	84835315	-	0.0943333	1.356	5.38367	0.0113333	0.118667	0.122333	Group-Enriched	Isoflavonoid malonyl transferase
MS.gene064998	chr1.2	83655578	83657623	-	0.184667	0.097	4.505	0.0806667	0.587	0.0356667	Tissue-Enriched	Ribosomal RNA small subunit methyltransferase NEP1-like
MS.gene45118	chr5.1	26342956	26344324	+	0.244333	0.234333	6.05133	0.152	0.767667	0.187333	Tissue-Enriched	BEST Arabidopsis thaliana protein match is Protein of
MS.gene79683	chr8.4	67257636	67262040	+	2.382	4.228	28.006	0.0973333	5.283	0.595	Tissue-Enriched	Uncharacterized conserved protein (DUF2358)
MS.gene041260	chr7.2	66405169	66405624	+	1.32567	0.222667	8.34833	0	0.641	0	Tissue-Enriched	Protein ALTERED XYLOGLUCAN
MS.gene061844	chr7.2	12263293	12264778	+	1.04633	1.07833	45.6327	0.752667	2.235	17.2157	Group-Enriched	-
MS.gene051612	chr1.3	5906693	5913872	-	22.6047	28.2963	193.621	11.7333	37.929	3.90567	Tissue-Enriched	The glycine cleavage system catalyzes the degradation of glycine
MS.gene007572	chr7.1	9397521	9398219	+	0.0113333	0.03	24.5467	0	3.14467	0	Tissue-Enriched	Thaumatin-like protein
MS.gene015383	chr5.4	7187363	7189621	-	2.67367	4.73533	26.7783	0.145	4.26	0.119333	Tissue-Enriched	Zeaxanthin epoxidase
MS.gene050522	chr7.4	2495931	2499416	+	6.156	10.1523	56.6857	4.50333	9.89833	8.35433	Tissue-Enriched	aldo-keto reductase
MS.gene58983	chr5.2	40034937	40035757	-	0.096	0.216	6.44667	0	0	6.34867	Group-Enriched	Gibberellin regulated protein
MS.gene66627	chr4.3	49458239	49472116	+	0.233333	7.67567	5.61833	0	0.047	0	Group-Enriched	axial regulator YABBY
MS.gene64342	chr5.2	40026618	40026809	-	0.0886667	0	4.35433	0	0	6.09733	Group-Enriched	-
MS.gene38252	chr5.3	78030491	78031545	+	7.60967	11.8017	297.189	0.0883333	47.1267	0.0116667	Tissue-Enriched	fructose-bisphosphate aldolase
MS.gene33309	chr1.1	24200138	24205212	-	2.36667	31.5393	50.0373	0.232667	5.15967	0.00966667	Group-Enriched	DNA-binding protein
MS.gene64222	chr1.3	1033169	1038201	-	0.0576667	0.354667	5.466	2.10233	0.302	0.121333	Group-Enriched	Protein of unknown function (DUF668)
MS.gene35770	chr2.1	12880109	12885065	-	3.33467	0.271333	3.158	0.0103333	0.191	0.00866667	Group-Enriched	synthase
MS.gene043316	chr2.2	10700004	10702490	-	0.236333	0.112667	1.266	0.176	0.128	0.155333	Tissue-Enriched	synthase
MS.gene50712	chr4.3	33861249	33863978	-	157.356	93.8213	965.865	1.004	169.199	0.904667	Tissue-Enriched	fructose-bisphosphate aldolase
MS.gene61973	chr1.4	35423318	35425093	-	0	1.29033	2.69067	0.00733333	0.0886667	0	Group-Enriched	Belongs to the class I-like SAM-binding methyltransferase superfamily. Cation-independent O- methyltransferase family
MS.gene85788	chr6.4	13639420	13645043	-	0.129	0.165333	1.77433	0.0313333	0.313333	0.00566667	Tissue-Enriched	LRR receptor-like serine threonine-protein kinase
MS.gene060982	chr2.3	23943616	23947397	+	4.89833	42.1917	82.8287	1.337	9.886	2.814	Group-Enriched	Belongs to the FPP GGPP synthase family
MS.gene052823	chr4.3	23768139	23771134	-	0.245333	0.607	7.04667	0.0283333	1.44033	0.00566667	Group-Enriched	Cytochrome p450
MS.gene056487	chr8.3	32397065	32399777	+	2.34533	26.6667	18.7357	0.13	2.344	0.0653333	Group-Enriched	Aldo-keto reductase family 4 member
MS.gene005633	chr1.1	65428964	65429263	+	1.465	2.77933	56.1183	0	6.90833	0	Tissue-Enriched	Monothiol
MS.gene061718	chr8.1	16727365	16728021	-	0.0383333	0.138333	4.03867	0	0	0	Tissue-Enriched	Myb-related protein 306-like(MYB31)
MS.gene005114	chr1.1	59965288	59967249	-	0.373	17.1143	14.3007	0	1.20867	0	Group-Enriched	At2g34160-like
MS.gene21514	chr5.3	6713738	6715350	+	10.1297	1.615	54.3327	3.00367	7.54933	1.218	Tissue-Enriched	Divergent CCT motif
MS.gene028133	chr5.3	16163754	16165396	+	1.35667	1.644	10.5563	0.428667	1.71233	0.337333	Tissue-Enriched	Nodulin-like
MS.gene027412	chr4.4	53073640	53088629	+	0.178667	4.207	42.944	0.259333	2.21967	21.8203	Group-Enriched	Belongs to the multi antimicrobial extrusion (MATE) (TC 2.A.66.1) family
MS.gene88785	chr5.4	55178716	55179180	-	0.414667	11.6843	78.473	0	5.81433	0	Tissue-Enriched	Belongs to the UPP synthase family
MS.gene07126	chr7.1	5389222	5395217	+	0.019	0.0853333	1.144	0	0.0986667	0.00633333	Tissue-Enriched	Potassium transporter
MS.gene034756	chr1.1	44240154	44241374	-	0.0943333	0.0916667	1.29767	0.139667	0.190667	0.0273333	Tissue-Enriched	RING-type E3 ubiquitin transferase
MS.gene024605	51733	16599	18980	-	0.0126667	1.24767	4.321	0	0	0.0376667	Group-Enriched	Benzyl alcohol
MS.gene07820	chr8.3	72302402	72302728	+	0.079	0.142	1.80467	0.0916667	0.111667	0	Tissue-Enriched	Domain of unknown function (DUF3511)
MS.gene57140	chr6.2	4146509	4148283	+	0.310667	0.247333	27.9473	0.051	4.57867	0.00666667	Tissue-Enriched	Belongs to the cytochrome P450 family
MS.gene57239	chr1.4	6086399	6093509	-	78.7503	87.088	589.916	37.1963	115.872	13.5097	Tissue-Enriched	The glycine cleavage system catalyzes the degradation of glycine
MS.gene038266	chr5.4	71575909	71580114	-	0.917	4.497	10.2163	0.0973333	0.981333	0.0333333	Group-Enriched	Phytoene synthase
MS.gene02249	chr2.1	72977043	72977531	-	1.03867	0.447	2.34733	0.439333	0.599	8.58467	Group-Enriched	Basic form of pathogenesis-related protein 1-like
MS.gene008427	chr3.3	56833786	56840267	+	0.457333	7.945	4.19567	0.517667	0.370667	0.00333333	Group-Enriched	Belongs to the protein kinase superfamily. Ser Thr protein kinase family
MS.gene026198	chr1.2	23569532	23572798	-	0.788333	0.824	7.75367	0.0353333	2.75733	0.209333	Group-Enriched	4Fe-4S single cluster domain of Ferredoxin I
MS.gene018023	chr7.1	13881705	13882295	+	0	0.122	9.556	0.276	0.804667	0.223667	Tissue-Enriched	Dirigent proteins impart stereoselectivity on the phenoxy radical-coupling reaction, yielding optically active lignans from two molecules of coniferyl alcohol in the biosynthesis of lignans, flavonolignans, and alkaloids and thus plays a central role in plant secondary metabolism
MS.gene52696	chr7.2	15705146	15705727	+	0.626333	0.348667	1.68067	6.19733	0.544	0.409333	Group-Enriched	Dirigent proteins impart stereoselectivity on the phenoxy radical-coupling reaction, yielding optically active lignans from two molecules of coniferyl alcohol in the biosynthesis of lignans, flavonolignans, and alkaloids and thus plays a central role in plant secondary metabolism
MS.gene66774	chr4.3	46712450	46714787	-	0.371	1.05033	35.109	0.0453333	2.25667	0	Tissue-Enriched	UDP-D-apiose UDP-D-xylose synthase
MS.gene20856	chr1.3	61577737	61578132	+	51.4107	30.7173	1151.25	0.0176667	144.092	0.124	Tissue-Enriched	Calvin cycle protein(CP12-1)
MS.gene049396	chr3.1	75217774	75218512	-	2.59733	94.0023	367.115	0.152667	10.3143	0.0476667	Group-Enriched	-
MS.gene22583	chr5.2	4023558	4031675	-	0.015	0.126667	2.78733	0.00466667	0.132	0	Tissue-Enriched	Subtilisin-like serine protease
MS.gene20512	chr6.3	5398535	5399794	-	0.176333	3.64967	2.61767	0.170667	0.219	0.0426667	Group-Enriched	Plant protein of unknown function
MS.gene070206	chr3.4	12742857	12745443	-	13.1443	12.212	169.034	0	33.692	0	Tissue-Enriched	-
MS.gene010250	chr5.1	47981065	47985456	+	0.0936667	0.116	68.867	0.00433333	0.776333	0	Tissue-Enriched	( )-delta-cadinene synthase
MS.gene04014	chr3.3	51104043	51105425	+	0.231333	0.00766667	1.42733	0.0166667	0.221	0	Tissue-Enriched	Ammonium transporter
MS.gene040963	chr1.1	38146263	38147612	+	1.39133	6.26167	7.666	0.285667	1.09867	0.166	Group-Enriched	Ribulose bisphosphate carboxylase oxygenase activase
MS.gene82488	chr5.2	15773195	15774439	-	0.196	4.46233	6.829	0.829	0.138333	1.052	Group-Enriched	Heavy metal-associated isoprenylated plant protein
MS.gene09694	chr5.2	5643639	5645824	-	0.371667	0.445667	12.3257	0.0216667	0.722333	0	Tissue-Enriched	Beta-amylase
MS.gene83508	chr2.2	149718	160116	+	0.1	1.221	8.05133	0.111667	0.307333	0.0613333	Tissue-Enriched	-
MS.gene08019	chr6.3	33309379	33314875	-	0.354667	0.637	5.67833	0.112333	1.004	0.0143333	Tissue-Enriched	Leucine Rich Repeat
MS.gene015358	chr5.4	7493277	7495446	-	0.994667	1.32733	33.7163	0.0216667	1.83	0	Tissue-Enriched	Beta-amylase
MS.gene003369	chr4.1	28022530	28023629	-	0.415333	0.395667	11.7707	0.029	2.69067	0.0616667	Group-Enriched	Belongs to the glycosyl hydrolase 17 family
MS.gene94356	chr3.2	43704603	43705541	-	0.315333	6.85833	14.1747	0	0.587333	0	Group-Enriched	Fatty acid desaturase 4
MS.gene47843	chr2.3	2175884	2178566	+	0.628667	0.776667	29.2903	1.43867	4.22067	1.34367	Tissue-Enriched	lysine histidine transporter
MS.gene031498	chr4.2	27845925	27848274	-	3.01433	23.9363	7.26033	2.77133	1.688	2.195	Group-Enriched	Cyclic dof factor
MS.gene044280	chr3.3	68788757	68790911	+	0.0756667	1.45633	1.982	0	0.0623333	0.274	Group-Enriched	Glycosyltransferase
MS.gene47503	chr4.3	25940961	25942006	+	0.0776667	0.296667	2.30233	0.379	0.0956667	0.156667	Tissue-Enriched	Belongs to the iron ascorbate-dependent oxidoreductase family
MS.gene044030	chr1.2	3988701	3988976	-	0.606667	0.659667	2.34533	0.473333	4.645	0.057	Group-Enriched	calcium ion binding
MS.gene66549	chr6.2	62544809	62546353	+	0.0326667	0.0363333	1.34733	0.140667	0.150333	0	Tissue-Enriched	Cysteine-rich receptor-like protein kinase
MS.gene010041	chr5.4	52583436	52587142	-	1.02867	13.9543	9.98933	0.725	2.121	1.139	Group-Enriched	Histidine phosphatase superfamily (branch 1)
MS.gene43679	chr5.1	53083242	53085875	-	0.073	0.0606667	4.3	0	0.490333	0.012	Tissue-Enriched	Cysteine-rich receptor-like protein kinase
MS.gene45913	chr7.2	45766243	45768220	-	1.225	9.16967	3.09433	0	0.641667	0	Group-Enriched	Transcription factor HY5-like
MS.gene34389	chr1.2	76521482	76522398	+	1.54033	201.073	317.313	0.0273333	5.67	0	Group-Enriched	Early light-induced protein(ELIP)
MS.gene05413	chr6.1	73207982	73209238	-	0.625333	0.262	4.82967	0	0.790333	0	Tissue-Enriched	Pathogenesis-related protein
MS.gene62775	chr6.2	59509492	59510199	+	0.038	0.101667	1.35767	0	0.0533333	0.1	Tissue-Enriched	Zinc finger CCCH domain-containing protein
MS.gene47728	chr5.3	72981839	72983269	+	0.226333	0.286	2.80133	0.240333	0.322	0.114333	Tissue-Enriched	Belongs to the UDP-glycosyltransferase family
MS.gene34874	chr4.1	15502853	15505462	-	0.409667	0.462	8.18033	0.208	1.64067	0.626	Group-Enriched	Ankyrin repeats (3 copies)
MS.gene48263	chr4.2	77209158	77209845	+	0.0333333	0.466	4.20767	0.0153333	0.046	0.0426667	Tissue-Enriched	Belongs to the cytochrome P450 family(CYP83A1)
MS.gene83251	chr4.3	67598184	67599609	+	2.15467	4.945	48.88	0.0433333	6.516	0.0326667	Tissue-Enriched	DnaJ homolog subfamily B member
MS.gene006510	chr4.1	27470895	27473952	+	16.0707	157.107	224.695	0.716	31.9133	0.0903333	Group-Enriched	Lipase (class 3)
MS.gene54716	chr6.1	4078817	4080942	+	0.561333	0.036	5.74567	0.355667	3.28467	0.0876667	Group-Enriched	Belongs to the cytochrome P450 family
MS.gene037476	33164	33811	34446	-	0.548667	1.53633	33.9157	0.0616667	8.037	0	Group-Enriched	-
MS.gene53868	chr3.1	52688110	52694801	+	0.460333	8.18	3.57767	0.689333	0.193667	0.03	Group-Enriched	Belongs to the protein kinase superfamily. Ser Thr protein kinase family
MS.gene91139	chr1.3	22528654	22529308	-	0.354667	0.135333	6.78167	0	1.21833	0	Tissue-Enriched	Receptor protein kinase-like protein
MS.gene061154	chr1.4	77848418	77852736	-	6.01633	6.379	48.6683	0.016	15.3083	0.365667	Group-Enriched	Belongs to the short-chain dehydrogenases reductases (SDR) family
MS.gene028695	chr2.1	8474841	8479564	-	3.619	2.20933	27.6933	0.011	3.37967	0.0826667	Tissue-Enriched	Cytokinin-activating enzyme working in the direct activation pathway. Phosphoribohydrolase that converts inactive cytokinin nucleotides to the biologically active free-base forms
MS.gene039171	chr2.1	28446982	28448215	-	2.97567	138.251	122.528	0.488333	21.865	12.0023	Group-Enriched	Glutathione S-transferase(GSTU1)
MS.gene072188	chr8.1	82505645	82512372	+	1.192	1.302	43.327	0.017	7.20467	0	Tissue-Enriched	-
MS.gene52189	chr7.4	29115671	29119800	-	0.314	0.0813333	7.04667	1.12067	0.243333	0.596667	Tissue-Enriched	SPX domain-containing membrane protein
MS.gene00481	chr1.3	4578727	4580184	+	0.575667	0.244667	3.53033	0.014	0.550333	0.012	Tissue-Enriched	3-oxo-Delta(4,5)-steroid 5-beta-reductase-like
MS.gene29083	chr3.4	73817402	73818515	+	5.002	6.988	61.5027	4.78067	10.2973	1.99633	Tissue-Enriched	Peptide methionine sulfoxide reductase-like
MS.gene068029	chr4.3	20826070	20826947	+	7.00333	7.324	57.5443	0.285	11.0933	0.243	Tissue-Enriched	Magnesium-dependent phosphatase
MS.gene61969	chr1.4	35278180	35278722	-	0.0146667	1.27033	2.74767	0	0.224333	0	Group-Enriched	Belongs to the class I-like SAM-binding methyltransferase superfamily. Cation-independent O- methyltransferase family
MS.gene09695	chr5.2	5617416	5619651	-	0.695667	0.728	20.9043	0.02	0.93	0	Tissue-Enriched	Beta-amylase
MS.gene86584	chr6.1	51365991	51367733	-	0.802333	0.602667	5.267	0	0.703	0	Tissue-Enriched	-
MS.gene31009	chr3.3	79146913	79148842	+	0.0496667	3.26933	1.88433	0.0296667	0.0466667	0.0726667	Group-Enriched	WAT1-related protein
MS.gene01273	chr2.2	70887202	70887693	-	8.268	2.41	452.262	0.014	66.186	0.0176667	Tissue-Enriched	Belongs to the CRISP family
MS.gene24117	chr1.2	421285	424031	+	0.198	0.634333	3.31433	0.0833333	0.166667	0	Tissue-Enriched	-
MS.gene048856	chr4.2	5821597	5822175	-	1.41833	2.652	55.5583	8.28167	9.05767	35.0453	Group-Enriched	Homeobox protein BEL1 homolog
MS.gene44639	chr7.3	83497274	83498526	-	0.515	0.564	4.68833	0	0.316667	0	Tissue-Enriched	Isoflavonoid malonyl transferase
MS.gene055962	chr7.4	15239259	15239840	+	0.480333	0.431333	3.782	8.71133	0.690667	0.418	Group-Enriched	Dirigent proteins impart stereoselectivity on the phenoxy radical-coupling reaction, yielding optically active lignans from two molecules of coniferyl alcohol in the biosynthesis of lignans, flavonolignans, and alkaloids and thus plays a central role in plant secondary metabolism
MS.gene031736	chr4.3	30973258	30976549	+	0.132	0.289333	2.15867	0.011	0.107333	0.0153333	Tissue-Enriched	Belongs to the cytochrome P450 family
MS.gene048791	chr4.3	6147406	6147977	+	1.07633	0.461667	9.06033	0.812667	1.49267	0.602667	Tissue-Enriched	Protein FAR1-RELATED SEQUENCE 5-like
MS.gene007692	chr4.3	42848619	42850969	-	0.0613333	0.0426667	2.34267	0.449	0.356333	0.381667	Tissue-Enriched	Bifunctional monodehydroascorbate reductase and carbonic anhydrase nectarin-3-like
MS.gene54413	50630	23611	25763	-	0.206333	6.808	142.736	0	0.256333	0	Tissue-Enriched	flowering locus(FT)
MS.gene44642	chr7.3	83460530	83461969	-	0.0833333	1.62533	6.24967	0.028	0.118667	0.139333	Group-Enriched	Isoflavonoid malonyl transferase
MS.gene47678	chr5.3	72815794	72815943	-	18.3133	16.9197	90.9543	17.7643	7.81033	108.957	Group-Enriched	-
MS.gene93812	chr1.2	78581645	78584649	-	0.0683333	0.183333	1.63	0.291667	0.109333	0.223333	Tissue-Enriched	Cysteine-rich receptor-like protein kinase
MS.gene017095	chr5.1	72783201	72789842	+	1.17667	19.6743	56.5497	0.005	4.64567	0	Group-Enriched	Belongs to the glycosyltransferase 1 family
MS.gene77049	chr4.3	70783513	70784655	+	0.0296667	2.51067	7.85133	0.874667	0.236333	0.243	Group-Enriched	DNA-binding domain
MS.gene007576	chr7.1	9479813	9481336	+	0.0616667	11.631	13.9903	0.0143333	0.457333	0.0173333	Group-Enriched	Belongs to the UDP-glycosyltransferase family(DOGT1)
MS.gene47729	chr5.3	72979161	72980413	-	0.465	0.898	6.80767	0.566	0.452667	0.290667	Tissue-Enriched	Belongs to the UDP-glycosyltransferase family
MS.gene058176	chr2.1	57689156	57689789	-	0.221	2.87533	83.904	31.6553	1.96033	4.82167	Group-Enriched	Major allergen Pru
MS.gene008088	chr3.3	61335111	61338056	+	79.3017	52.3443	825.702	0.02	130.216	0	Tissue-Enriched	Sedoheptulose-1,7-bisphosphatase(SBPase)
MS.gene54200	chr5.1	6511875	6514601	-	2.29067	2.572	52.844	0.0476667	4.388	0.0106667	Tissue-Enriched	Beta-amylase
MS.gene018571	chr7.1	7020270	7025008	+	0.329	1.24	22.6853	0.0266667	1.295	0	Tissue-Enriched	Fusaric acid resistance protein-like
MS.gene042252	chr8.2	3380178	3384892	+	16.7273	5.82933	93.4073	0.00433333	18.3763	0	Tissue-Enriched	This protein plays a role in synthesis of starch. It catalyzes the synthesis of the activated glycosyl donor, ADP- glucose from Glc-1-P and ATP(APL1)
MS.gene37695	chr1.1	73762435	73763288	+	3.88267	293.753	173.192	0.117333	11.2253	0.0416667	Group-Enriched	Early light-induced protein(ELIP)
MS.gene28088	chr4.4	10586258	10588676	+	0.23	0.151333	4.284	0	0.316	0	Tissue-Enriched	Stress responsive A/B Barrel Domain
MS.gene052506	chr4.3	23739669	23741645	-	0.005	0.156333	2.11933	0.00966667	0.0313333	0.01	Tissue-Enriched	Cytochrome p450
MS.gene015999	chr1.4	8399674	8400174	+	0.290333	0.0246667	4.997	0.0163333	1.92667	0	Group-Enriched	14 kDa proline-rich protein
MS.gene56490	chr4.4	30142236	30142460	-	51.8673	252.07	584.724	4.06	63.0263	1.02733	Group-Enriched	-
MS.gene97154	chr3.2	5652283	5663579	-	1.074	1.60167	11.5993	0.654	1.11233	0.765667	Tissue-Enriched	ABC transporter C family member
MS.gene020619	chr7.2	10285119	10285469	+	0.586	0.378	8.453	0.563667	0.524333	0.73	Tissue-Enriched	G-type lectin S-receptor-like serine threonine-protein kinase
MS.gene27105	chr1.1	197813	201281	-	0.213667	0.611	15.067	0.416333	0.221667	9.33867	Group-Enriched	Prolyl endopeptidase-like
MS.gene89231	chr1.2	83677426	83678742	+	0.101333	0.0643333	4.043	0.0486667	0.492333	0.0633333	Tissue-Enriched	Ribosomal RNA small subunit methyltransferase NEP1-like
MS.gene41487	chr3.1	51637117	51641076	-	0.08	0.362	4.678	0	0.224333	0	Tissue-Enriched	Belongs to the cytochrome P450 family
MS.gene023673	chr4.3	12734576	12738071	-	16.1613	12.4	94.2167	0.168333	17.2777	0.474333	Tissue-Enriched	-
MS.gene51292	chr6.3	78038645	78039143	-	0.244333	0.164333	2.79267	0	0.265333	0.0423333	Tissue-Enriched	Plastocyanin-like domain
MS.gene059368	chr4.2	13460930	13462309	-	0.162333	0.428333	7.16733	0.054	0.373	0.494333	Tissue-Enriched	Belongs to the UDP-glycosyltransferase family
MS.gene008935	chr8.2	34408325	34414234	+	0.479	8.86233	2.52367	0.136	0.205667	0.911	Group-Enriched	Belongs to the class I-like SAM-binding methyltransferase superfamily. Cation-independent O- methyltransferase family
MS.gene45274	chr4.2	54734253	54734669	-	0.144	0.0546667	1.70067	0.0166667	0.147	0	Tissue-Enriched	amine oxidase
MS.gene37919	chr3.3	83107210	83109763	+	0.105667	16.2987	10.276	0	0.559667	0.073	Group-Enriched	Transferase family
MS.gene044091	chr1.2	4770847	4772262	+	0.778667	0.41	4.80933	0.0406667	0.640667	0.0116667	Tissue-Enriched	3-oxo-Delta(4,5)-steroid 5-beta-reductase-like
MS.gene44671	chr7.3	82946125	82948782	+	0.088	0.0713333	1.17	0.00266667	0.143333	0.00333333	Tissue-Enriched	receptor-like protein kinase
MS.gene74452	chr6.4	47275	47703	-	0.02	0.0776667	7.20067	0.334333	0.227667	0	Tissue-Enriched	calcium-binding protein
MS.gene015501	chr5.4	5841183	5844701	-	0.0436667	0.200333	2.07533	0	0.394667	0.0103333	Tissue-Enriched	Subtilisin-like serine protease
MS.gene87770	chr7.1	29948186	29949866	-	0.331667	0.355667	2.769	0.160667	0.121667	0.173	Tissue-Enriched	LURP-one-related
MS.gene08001	chr6.3	32791406	32794096	-	0.0536667	0.0873333	1.02133	0.0363333	0.133333	0.00433333	Tissue-Enriched	LRR receptor-like serine threonine-protein kinase
MS.gene39429	chr4.2	21957722	21960708	-	0.2	0.450333	4.386	0.0196667	1.13867	0.02	Group-Enriched	Cytochrome p450
MS.gene029726	chr1.2	47572647	47573875	-	13.628	4.59467	190.899	0.252	14.6727	1.313	Tissue-Enriched	Thaumatin-like protein
MS.gene018755	chr7.1	11493727	11496832	-	11.4647	43.2033	75.921	0.679	5.19333	0.622	Group-Enriched	Phospholipase A1-Igamma2, chloroplastic-like
MS.gene31955	chr4.3	23712866	23713099	-	0	0	1.213	0	0	0	Tissue-Enriched	Cytochrome p450
MS.gene52794	chr3.1	90976709	90978594	-	0.308667	0.214	2.97667	0.0683333	0.587333	0.00866667	Tissue-Enriched	High mobility group B protein
MS.gene87744	chr7.1	29633798	29635186	-	3.10967	87.222	26.7547	10.1757	4.80167	3.18233	Group-Enriched	Non-specific serine threonine protein kinase(CIPK2)
MS.gene06451	chr3.2	79767932	79769901	+	0.0243333	2.66533	1.707	0.033	0.034	0.062	Group-Enriched	WAT1-related protein
MS.gene054927	chr7.3	63158449	63164200	+	1.403	2.34533	12.468	0.256	2.44133	0.455333	Tissue-Enriched	yrdC domain-containing protein
MS.gene51937	chr7.3	23433523	23434881	-	0.495	14.8833	7.13367	1.34033	2.00333	0.721667	Group-Enriched	NAC transcription factor
MS.gene022679	chr8.4	78812578	78813108	-	0.166	2.99167	61.605	0.437333	3.43	0.059	Tissue-Enriched	Belongs to the iron ascorbate-dependent oxidoreductase family
MS.gene32575	chr8.4	48476572	48477851	+	0.435333	11.4827	7.691	0.502	0.223333	0.962	Group-Enriched	-
MS.gene04617	chr7.3	17505644	17507141	+	0.326333	2.087	10.4697	0.0256667	0.881333	0.0773333	Tissue-Enriched	18 kDa seed maturation
MS.gene048352	chr8.3	34466530	34470533	+	0.722667	13.3833	4.90267	0.0623333	0.193333	1.08767	Group-Enriched	Belongs to the class I-like SAM-binding methyltransferase superfamily. Cation-independent O- methyltransferase family
MS.gene41435	chr1.4	78335699	78336487	+	0.082	2.85167	23.367	0.0523333	1.03133	2.53233	Tissue-Enriched	isoform X1
MS.gene013425	chr3.4	85726352	85727090	-	2.66533	101.035	388.623	0.152667	10.855	0.0476667	Group-Enriched	-
MS.gene60360	chr8.2	19257705	19259917	+	4.04867	3.90833	35.6107	0.385667	7.93167	0.640333	Group-Enriched	Histidine phosphatase superfamily (branch 1)
MS.gene024597	51752	10022	13214	+	9.34967	9.00167	68.838	0	12.3717	0.0176667	Tissue-Enriched	Benzyl alcohol
MS.gene02010	chr2.2	59108244	59113267	+	1.75867	52.714	111.674	0.086	10.122	0.279333	Group-Enriched	Ferric reduction oxidase
MS.gene029019	chr2.3	11712491	11716515	+	0.175667	0.401	2.90967	0	0.479	0.197667	Tissue-Enriched	G-type lectin S-receptor-like serine threonine-protein kinase
MS.gene06752	chr3.3	75825352	75828955	-	4.304	51.5063	83.7547	0	7.48533	0	Group-Enriched	RNA polymerase sigma factor
MS.gene04037	chr3.3	50573989	50578937	-	4.489	5.90567	35.5053	0.034	6.247	0.094	Tissue-Enriched	Sodium-dependent phosphate transport protein
MS.gene024908	chr5.3	764626	768587	-	3.859	89.648	110.992	0.0923333	10.305	0.021	Group-Enriched	Tryptophan synthase
MS.gene36775	chr8.2	79038332	79038919	-	0.323	0.668667	14.873	0	2.07633	0	Tissue-Enriched	Protein of unknown function (DUF1677)
MS.gene07605	chr1.4	64512338	64513891	-	0.0113333	0.043	1.93533	0.125	0.117667	1.566	Group-Enriched	Ammonium transporter
MS.gene030794	chr4.2	11011886	11014881	+	1.046	0.565333	9.056	0	1.69067	0.0183333	Tissue-Enriched	Stress responsive A/B Barrel Domain
MS.gene70526	chr3.1	67357503	67360407	+	0.0553333	0.0693333	3.958	0	0.357	0	Tissue-Enriched	Belongs to the AB hydrolase superfamily. Lipase family
MS.gene026808	chr4.1	84454507	84456819	-	1.26333	0.353667	10.6593	0.0266667	1.458	0.00633333	Tissue-Enriched	Belongs to the NPH3 family
MS.gene026723	chr4.1	86015437	86017137	+	0.531333	0.199	10.312	0.0903333	0.438667	0.013	Tissue-Enriched	UPF0481 protein
MS.gene59980	chr6.1	71851155	71853758	-	0.265667	11.3023	2.87567	0.00633333	0.291	0.081	Group-Enriched	N-terminal C2 in EEIG1 and EHBP1 proteins
MS.gene029026	chr2.3	11833476	11838565	-	2.10267	0.0926667	1.078	0.019	0.185	0	Group-Enriched	synthase
MS.gene35779	chr2.1	13005125	13009855	-	1.94933	1.145	34.946	0.281667	1.462	0.0923333	Tissue-Enriched	Beta-amylase
MS.gene041104	chr5.2	9698958	9699524	+	0.194	4.498	5.20633	0.589	0.563333	0.504667	Group-Enriched	Calmodulin-like protein
MS.gene76721	chr4.1	71020993	71028278	-	0.321	0.0723333	2.85333	12.1977	1.325	1.46933	Group-Enriched	Serine threonine-protein kinase(WNK5)
MS.gene71651	chr1.4	82585164	82586732	-	1.33	13.4243	42.296	0	3.97967	0	Group-Enriched	-
MS.gene22994	chr7.2	6542821	6550331	+	0.018	0.149667	1.021	0.00333333	0.063	0.0173333	Tissue-Enriched	Potassium transporter
MS.gene016422	chr8.2	58206130	58210142	+	0.594333	1.07167	18.7247	0.0553333	0.247333	0.280667	Tissue-Enriched	Protein ZINC INDUCED
MS.gene86535	chr5.1	15111141	15112283	-	0.212333	0.146667	2.39033	0.0773333	0.265333	0.014	Tissue-Enriched	Belongs to the protein kinase superfamily. Ser Thr protein kinase family
MS.gene21534	chr5.3	6209941	6212227	-	2.828	5.04567	29.3293	0.149667	4.888	0.115667	Tissue-Enriched	Zeaxanthin epoxidase
MS.gene053574	chr4.4	21344186	21345063	+	6.99233	7.30933	57.7193	0.287333	11.231	0.272667	Tissue-Enriched	Magnesium-dependent phosphatase
MS.gene009991	chr5.3	54560124	54562874	-	0.153	0.119667	6.35933	0.00533333	0.856	0	Tissue-Enriched	Cysteine-rich receptor-like protein kinase
MS.gene052469	chr6.1	75839052	75843582	+	5.80167	71.1483	44.179	0.885	9.041	2.281	Group-Enriched	chlorophyll(ide) b reductase NYC1(NYC1)
MS.gene31769	chr1.1	13602663	13603667	+	0.177667	0.222333	1.154	0.0153333	0.201	0.048	Tissue-Enriched	receptor-like protein kinase
MS.gene022682	chr8.4	78794723	78796399	-	0.263333	2.07567	18.4247	0	2.04367	0	Tissue-Enriched	Belongs to the iron ascorbate-dependent oxidoreductase family
MS.gene045465	chr4.2	29676410	29681940	-	9.454	24.0253	159.317	0.362333	18.6843	0.806	Tissue-Enriched	4Fe-4S single cluster domain of Ferredoxin I
MS.gene060485	chr8.1	75941092	75942231	-	2.1	1.186	33.3527	0	10.6583	0	Group-Enriched	subtilisin-like
MS.gene29250	chr1.1	23054294	23057563	-	1.467	1.667	15.9733	0.108	4.62533	0.499	Group-Enriched	4Fe-4S single cluster domain of Ferredoxin I
MS.gene017497	chr5.2	83334970	83336397	-	3.54867	25.9687	11.8907	0.0146667	0.872	0.0233333	Group-Enriched	Belongs to the UDP-glycosyltransferase family
MS.gene54998	chr7.2	24275758	24281965	-	1.20033	19.0383	5.21267	1.62967	2.26933	0.226	Group-Enriched	Heavy metal-associated isoprenylated plant protein
MS.gene017785	chr7.3	18819284	18822930	-	0	0	4.22933	0	0	0	Tissue-Enriched	Strictosidine synthase
MS.gene81689	chr5.1	66476839	66480031	-	1.95267	2.46433	20.054	0	7.38567	0	Group-Enriched	Glycine-Rich
MS.gene21993	chr3.3	40952432	40953874	+	0.268667	0.556	7.67633	0.252667	1.17067	0.0823333	Tissue-Enriched	Belongs to the UDP-glycosyltransferase family
MS.gene76490	chr2.3	2269821	2274318	-	0.707667	0.851667	32.169	1.35	4.06033	1.55367	Tissue-Enriched	lysine histidine transporter
MS.gene033767	chr1.4	65646072	65647441	-	0.373	17.279	14.491	0	1.334	0	Group-Enriched	At2g34160-like
MS.gene86099	chr6.3	8746893	8748795	-	0.109333	16.136	45.0683	0.00966667	0.486667	0	Group-Enriched	Belongs to the UDP-glycosyltransferase family
MS.gene02282	chr2.1	72613930	72627894	+	0.0256667	0.0846667	2.467	0.00966667	0.0853333	0.00566667	Tissue-Enriched	G-type lectin S-receptor-like Serine
MS.gene062769	chr1.4	3391453	3394963	+	0.231667	0.638	6.03767	15.147	0.711	1.084	Group-Enriched	Lipolytic acyl hydrolase (LAH)
MS.gene052318	chr4.4	34012525	34013430	-	14.9237	10.246	310.383	0.027	76.109	0.0193333	Group-Enriched	Belongs to the glycosyl hydrolase 17 family
MS.gene24141	chr1.2	638690	643830	-	0.112333	0.522	8.14167	3.48267	0.809333	0.145667	Group-Enriched	Protein of unknown function (DUF668)
MS.gene059192	chr4.1	73616111	73616641	+	27.6137	13.1197	353.048	0.949667	44.7347	1.16033	Tissue-Enriched	Thaumatin family
MS.gene029364	chr1.4	85324643	85328876	-	3.42267	7.93333	55.2787	1.00833	6.43967	2.281	Tissue-Enriched	ATPase family associated with various cellular activities (AAA)
MS.gene98810	chr8.1	48308096	48312932	-	0.130667	0.136	3.136	0.0106667	0.424	0.0216667	Tissue-Enriched	serine threonine-protein kinase
MS.gene87963	chr6.1	10890046	10891532	+	4.11833	1.86933	66.8207	6.847	27.6787	7.34133	Group-Enriched	-
MS.gene81010	23421	67805	76698	-	1.528	15.3723	10.5863	1.021	1.73133	1.018	Group-Enriched	ATP-dependent protease La (LON) substrate-binding domain
MS.gene055587	chr3.2	24640445	24641286	-	0.160667	0.633667	3.44033	0.278	0.327333	0.138667	Tissue-Enriched	Glyco_18
MS.gene45816	chr4.4	76498585	76499115	+	28.0053	13.186	313.672	0.804	40.3393	0.929333	Tissue-Enriched	Thaumatin family
MS.gene31178	chr2.4	6926936	6929807	-	0.122333	1.72867	17.0023	0.00533333	0.862	0	Tissue-Enriched	riboflavin biosynthesis protein(RIBA3)
MS.gene80757	chr4.4	80428534	80434461	-	3.02867	9.279	21.597	3.023	2.44433	1.98033	Group-Enriched	Aldo-keto reductase family 4 member
MS.gene90052	chr3.4	35982907	35985161	-	1.62333	4.665	25.05	1.69367	4.31	1.001	Tissue-Enriched	Hydroxymethylglutaryl-CoA lyase
MS.gene59867	chr8.3	53576313	53577584	+	4.288	27.649	30.6447	3.23133	5.09433	0.727667	Group-Enriched	MLP-like protein
MS.gene40274	chr3.3	91025211	91025768	-	0.0416667	0	2.094	0	0.14	0	Tissue-Enriched	Protein of unknown function (DUF1677)
MS.gene09865	chr7.3	12832199	12836620	-	0.337667	1.27067	23.7877	0.033	1.223	0	Tissue-Enriched	Fusaric acid resistance protein-like
MS.gene030962	chr4.3	12110900	12113445	-	2.56433	80.91	17.7307	0.00566667	7.212	0	Group-Enriched	Cytochrome p450
MS.gene059234	chr4.1	72794918	72802024	+	0.034	4.01233	1.526	0.055	0.277	0.110667	Group-Enriched	Belongs to the cytochrome P450 family(CYP83A1)
MS.gene024576	chr7.2	2301977	2309939	+	5.95433	10.832	56.3073	4.5	9.734	8.585	Tissue-Enriched	aldo-keto reductase
MS.gene062205	chr1.1	57872518	57872925	-	0	0	1.427	0	0	0	Tissue-Enriched	Agamous-like MADS-box protein
MS.gene45669	chr4.4	37785060	37785522	-	0.0886667	0.214667	3.05367	0.477	0.288	0.0953333	Tissue-Enriched	GRF zinc finger
MS.gene050171	51677	4849	6701	+	1.02467	12.7633	30.289	0.0543333	3.10467	0.987	Group-Enriched	-
MS.gene65597	chr8.2	37430155	37436449	+	4.337	3.64033	24.0887	1.52267	4.205	1.44567	Tissue-Enriched	Radical SAM superfamily
MS.gene024679	chr5.1	3058517	3059491	+	1.23133	6.89733	5.45867	0.0736667	1.11633	0.131667	Group-Enriched	Transcription factor
MS.gene021913	chr7.1	81782644	81784050	-	0.348	0.486333	3.467	0	0.355333	0	Tissue-Enriched	Isoflavonoid malonyl transferase
MS.gene004111	chr4.2	42355883	42357298	+	1.26267	14.7093	3.04167	0	0.467	0.0206667	Group-Enriched	3-ketoacyl-CoA synthase(KCS3)
MS.gene003167	chr2.1	62902182	62906006	+	0.238	2.138	2.921	0.235667	0.484333	0.068	Group-Enriched	Serine aminopeptidase, S33
MS.gene070962	chr1.4	79507317	79508196	+	0.185667	12.238	14.679	0	0.492	0	Group-Enriched	Early light-induced protein(ELIP)
MS.gene56508	chr4.2	27353906	27354760	-	0.00933333	0.475	4.228	0.188333	0.385	0.0576667	Tissue-Enriched	-
MS.gene019792	chr6.2	26092601	26099650	+	18.5747	16.412	137.203	0.314	26.463	1.558	Tissue-Enriched	Belongs to the FBPase class 1 family
MS.gene82725	chr3.1	38348435	38351484	-	0.143333	0.180667	3.05267	0.00366667	0.0956667	0	Tissue-Enriched	Serine threonine-protein kinase
MS.gene35422	chr2.1	15550860	15551660	-	0.200333	0.718	10.538	0.029	1.69	0.0306667	Tissue-Enriched	Protein FANTASTIC FOUR 3
MS.gene22673	chr7.2	2506881	2509283	-	1.77267	2.33267	24.7917	0.256	4.079	0.378667	Tissue-Enriched	Transferase family
MS.gene97816	chr3.4	17109763	17112450	-	0	0.0206667	1.33867	0.22	0.0106667	0.0273333	Tissue-Enriched	Belongs to the cytochrome P450 family(F3'H)
MS.gene020666	chr5.4	73905965	73911532	-	0.869667	1.029	9.38967	0.705333	0.736667	0.0513333	Tissue-Enriched	Fimbrin-1-like
MS.gene72745	chr5.1	16304249	16306105	-	1.498	1.2	14.0677	1.16167	7.18567	0.537333	Group-Enriched	Long-chain-alcohol oxidase
MS.gene81877	chr6.4	54662985	54665725	-	0.143	0.284333	1.58833	0	0.0203333	0.0133333	Tissue-Enriched	Belongs to the multi antimicrobial extrusion (MATE) (TC 2.A.66.1) family
MS.gene35721	chr2.1	14107823	14114534	+	0.811333	40.002	15.7997	0	0.0846667	0	Group-Enriched	YABBY protein
MS.gene39326	chr8.2	81241142	81242974	-	2.39833	4.18833	23.0757	0.0146667	3.98167	0	Tissue-Enriched	2-alkenal reductase (NADP( )-dependent)-like
MS.gene04387	chr3.4	57213025	57215430	-	0.299	4.83933	1.19967	0.412	0.317333	0.461	Group-Enriched	Amino acid permease
MS.gene71420	chr1.3	54226914	54228983	+	14.7807	22.5017	193.76	3.39	34.4683	2.53067	Tissue-Enriched	plastid-lipid-associated protein 6(HrBP1)
MS.gene023339	chr4.3	16904630	16904908	-	2.692	33.12	73.189	0.083	5.344	0.0493333	Group-Enriched	-
MS.gene59760	chr8.3	55441820	55445772	+	0.615333	0.973	18.9393	0.051	0.238333	0.333333	Tissue-Enriched	Protein ZINC INDUCED
MS.gene015141	chr5.1	9708426	9708992	-	0.223333	5.251	8.033	0.702667	0.692333	0.165333	Group-Enriched	Calmodulin-like protein
MS.gene70134	chr4.1	7361953	7362531	+	0.374	3.08767	3.50067	0.207667	0.230667	0.147	Group-Enriched	VQ motif
MS.gene045027	chr7.2	86685219	86690973	-	0.00533333	6.514	22.236	0	0.240667	0.00533333	Group-Enriched	(E,E)-alpha-farnesene
MS.gene024769	chr5.3	2440211	2440666	+	0.039	0.209667	1.13667	0	0.08	0.095	Tissue-Enriched	Belongs to the chalcone stilbene synthases family(CHS3)
MS.gene78531	chr5.1	60603977	60609091	+	5.57867	55.9527	55.2357	2.00867	8.777	3.33067	Group-Enriched	leaf senescence
MS.gene45866	chr4.4	75526553	75527161	+	0.074	2.57667	2.84633	0.375667	0.460333	0.169667	Group-Enriched	Belongs to the cytochrome P450 family(CYP83A1)
MS.gene021479	chr1.4	11142226	11144092	-	0.120333	0.0633333	3.00333	0	0.469333	0	Tissue-Enriched	BURP domain-containing protein
MS.gene042199	chr8.2	2429866	2430396	-	5.65233	44.795	130.886	2.22033	13.567	4.63467	Group-Enriched	Senescence regulator
MS.gene47414	chr1.4	51428132	51429292	-	19.3503	6.55533	263.184	0.363	19.7943	2.00467	Tissue-Enriched	Thaumatin-like protein
MS.gene031821	chr4.3	31980023	31980928	-	12.8707	7.92233	280.615	0.0523333	71.564	0.118	Group-Enriched	Belongs to the glycosyl hydrolase 17 family
MS.gene036670	chr8.3	9818717	9821279	+	0.338	1.85067	1.85833	0.028	0.244	0.159333	Group-Enriched	Calcium uptake protein 1
MS.gene038853	chr2.1	36856278	36859284	+	0.0413333	4.02967	1.09033	0	0.200333	0.117667	Group-Enriched	deSI-like protein
MS.gene066239	chr1.1	71473926	71479954	+	2.51033	2.71267	14.52	0.798333	2.63967	0.787333	Tissue-Enriched	ABC transporter C family member
MS.gene064758	chr3.4	97873495	97874381	-	0.279333	0.325667	20.212	0	0	21.4987	Group-Enriched	-
MS.gene98166	chr8.2	69083992	69086154	+	7.05867	9.441	132.051	0.011	15.1133	0.0276667	Tissue-Enriched	Protein of unknown function (DUF2996)
MS.gene018594	chr7.4	11291834	11293309	-	0.986	1.05667	45.5123	0.67	1.90133	18.9983	Group-Enriched	-
MS.gene52875	chr6.1	20689619	20691832	-	0.0973333	0.0736667	1.06833	0.0303333	0.211	0.004	Tissue-Enriched	Leucine Rich Repeat
MS.gene059305	chr2.2	11298039	11303710	+	0.963333	2.50433	16.7237	0.004	1.35167	1.37233	Tissue-Enriched	Belongs to the glycosyltransferase 2 family
MS.gene69772	chr3.4	77470499	77473000	+	5.006	1.71467	79.618	1.185	12.338	1.48633	Tissue-Enriched	Zinc transporter
MS.gene81388	chr5.2	79844991	79845894	-	0.718	5.41967	37.8943	0	3.68733	0	Tissue-Enriched	-
MS.gene019598	chr8.1	71540017	71541396	-	0.363667	0.338	18.1713	0.442	2.738	0.258333	Tissue-Enriched	-
MS.gene04314	chr3.4	56147338	56153211	-	0.343333	0.866	5.163	0.00633333	0.789333	0.126667	Tissue-Enriched	Belongs to the glycosyltransferase 2 family
MS.gene057857	chr4.4	84506457	84509575	+	0.0573333	0.234333	4.19333	0.008	1.34467	0.01	Group-Enriched	GDSL esterase lipase
MS.gene34898	chr4.1	15836910	15837188	-	3.09067	34.6427	79.792	0.0833333	5.12967	0	Group-Enriched	-
MS.gene016602	chr8.2	61160156	61161733	-	0.441	0.773	8.22433	0.368	1.166	0.796667	Tissue-Enriched	Solute carrier family 22 member
MS.gene37647	chr4.2	90691883	90693583	+	0.526333	0.193	10.597	0.0946667	0.431333	0.005	Tissue-Enriched	UPF0481 protein
MS.gene061217	chr8.2	2396716	2400078	+	0.0376667	0.0483333	1.17667	0.04	0.00766667	0.0626667	Tissue-Enriched	Calcium-dependent protein kinase(CPK15)
MS.gene98803	chr8.1	48253017	48256680	-	0.11	0.169667	2.599	0.008	0.471	0.00933333	Tissue-Enriched	serine threonine-protein kinase
MS.gene82428	chr5.2	16671957	16674910	+	0.116	3.94067	1.06733	0.0426667	0.123	0.0273333	Group-Enriched	Belongs to the protein kinase superfamily. Ser Thr protein kinase family
MS.gene013261	chr3.4	87733761	87739464	+	2.57833	2.294	26.0117	0.507333	3.38433	56.8157	Group-Enriched	CBS domain-containing protein
MS.gene76945	chr7.2	90439885	90442834	+	0.947667	0.718	5.09467	0.167333	0.853	0.0183333	Tissue-Enriched	Encoded by
MS.gene44654	chr7.3	83202563	83203618	-	0.391333	13.7013	5.33767	0.0143333	0.902333	0	Group-Enriched	TCP family transcription factor
MS.gene020322	chr7.2	14056931	14060585	-	16.054	73.3307	121.228	2.32233	10.601	1.72633	Group-Enriched	Phospholipase A1-Igamma2, chloroplastic-like
MS.gene91544	chr1.2	60586019	60591439	+	0.286	1.29333	3.13967	0.044	0.318667	0.0123333	Group-Enriched	Belongs to the protein kinase superfamily
MS.gene72055	chr3.1	43149386	43155412	+	0.0733333	0.122	2.49233	0.145333	0.196667	0.0373333	Tissue-Enriched	ABC transporter C family member
MS.gene062925	chr4.2	35902735	35905428	-	87.1517	53.739	760.662	0.201333	93.064	0.187333	Tissue-Enriched	fructose-bisphosphate aldolase
MS.gene98564	chr5.2	72703699	72706270	-	6.625	6.423	81.8	1.259	8.44433	2.16233	Tissue-Enriched	Belongs to the iron ascorbate-dependent oxidoreductase family(ACO1)
MS.gene053040	chr6.2	1125446	1126120	-	0.023	0.126333	1.30767	0.132	0.0343333	0.0393333	Tissue-Enriched	U-box domain-containing protein
MS.gene42627	chr3.4	91914145	91915256	+	18.117	9.204	141.329	0	25.5287	0	Tissue-Enriched	DnaJ molecular chaperone homology domain
MS.gene023219	chr4.3	18136985	18139075	+	0.00533333	0.0226667	13.9107	0.0453333	0.538333	0.286	Tissue-Enriched	Belongs to the cytochrome P450 family
MS.gene54624	chr5.3	6666138	6667926	+	0.835	0.499667	6.49933	0.0933333	0.596	0.046	Tissue-Enriched	TIFY 10a-like
MS.gene80378	chr6.3	28114293	28115082	+	0.156	0.0396667	2.47533	0.0116667	0.388333	0	Tissue-Enriched	Belongs to the protein kinase superfamily. Ser Thr protein kinase family
MS.gene29214	chr1.1	23753557	23754458	-	0.146	0.295333	3.77333	0	0.742333	0	Tissue-Enriched	Receptor protein kinase-like protein
MS.gene044118	24189	19241	19996	+	6.71233	34.669	37.696	0.179	5.57567	0.181667	Group-Enriched	Plant lipoxygenase may be involved in a number of diverse aspects of plant physiology including growth and development, pest resistance, and senescence or responses to wounding
MS.gene91581	chr7.4	84460164	84461219	-	0.333667	11.494	4.21767	0.00766667	0.704667	0	Group-Enriched	TCP family transcription factor
MS.gene25478	chr8.3	43022873	43024342	-	0.011	0.0466667	3.43167	0	0	0	Tissue-Enriched	Protein PHYTOCHROME KINASE SUBSTRATE
MS.gene009882	chr5.3	55915740	55916361	-	0.482	11.2943	75.005	0	5.54667	0	Tissue-Enriched	Belongs to the UPP synthase family
MS.gene046779	chr1.2	13949053	13951114	-	0.471	0.740333	12.8227	0.00466667	2.587	0.013	Group-Enriched	receptor-like protein kinase
MS.gene83462	chr5.4	17305126	17311182	+	1.26833	1.531	10.035	0.427333	1.836	0.306	Tissue-Enriched	Nodulin-like
MS.gene046792	chr1.2	14206840	14208117	+	0.247	0.372333	3.754	0.00533333	1.03367	0.0796667	Group-Enriched	receptor-like protein kinase
MS.gene065299	chr1.2	46966309	46968778	-	0.0643333	1.757	11.495	0.0153333	0.0343333	0.00833333	Tissue-Enriched	Sulfite exporter TauE/SafE
MS.gene40110	chr4.3	21453771	21457333	+	10.6887	105.113	40.0617	2.704	6.022	2.588	Group-Enriched	Squalene monooxygenase-like
MS.gene059511	chr4.4	27518737	27520236	+	2.86133	3.14967	21.607	1.25967	2.822	0.498667	Tissue-Enriched	ADP-ribosylation factor GTPase-activating protein
MS.gene37681	chr1.1	73602165	73603026	-	7.54467	494.435	310.95	0.25	24.7017	0.0416667	Group-Enriched	Early light-induced protein(ELIP)
MS.gene02547	chr3.2	75599204	75600338	+	12.8283	13.961	125.786	0.079	25.92	0	Group-Enriched	NAD(P)H-quinone oxidoreductase subunit M(ndhM)
MS.gene98112	chr7.2	71323383	71323567	-	0.243	4.606	2.082	0.319333	0.134333	0.148667	Group-Enriched	-
MS.gene024340	chr7.2	22831975	22832967	-	1.232	12.976	12.019	0.0976667	1.795	0.633	Group-Enriched	Pentatricopeptide repeat-containing protein
MS.gene053384	chr1.4	27112622	27116970	+	2.24367	0.0973333	10.923	0.355333	1.20667	0.390333	Group-Enriched	Aldo/keto reductase family
MS.gene07349	chr1.2	65031671	65036669	+	6.41033	6.85067	38.2887	2.206	6.669	2.504	Tissue-Enriched	Polyketide cyclase / dehydrase and lipid transport
MS.gene066865	16764	26714	29101	-	0.239	0.209333	1.272	0.0143333	0.219	0.205667	Tissue-Enriched	Protein CHUP1, chloroplastic-like
MS.gene64899	chr5.3	14175450	14178741	-	0.279333	0.199	3.15867	0.0773333	0.458333	0.0183333	Tissue-Enriched	Belongs to the protein kinase superfamily. Ser Thr protein kinase family
MS.gene20364	chr5.1	4800543	4802573	-	0.0886667	0.485333	4.303	0	0.852667	0.00566667	Tissue-Enriched	Subtilisin-like serine protease
MS.gene041086	chr5.2	9441774	9450795	+	2.824	74.0933	16.821	5.11467	4.54767	3.60267	Group-Enriched	Converts zeaxanthin into antheraxanthin and subsequently violaxanthin(ZEP)
MS.gene80942	chr7.3	90306724	90309357	+	0.137	0.125333	2.12	0.0483333	0.349667	0.0473333	Tissue-Enriched	Encoded by
MS.gene90501	chr8.3	23763044	23764057	+	0.576	1.10367	15.946	5.09367	2.04467	0.528	Group-Enriched	Belongs to the protein kinase superfamily
MS.gene33769	chr4.4	23689422	23693132	-	0.268333	0.73	8.64433	0.0193333	1.99467	0.00566667	Group-Enriched	Cytochrome p450
MS.gene71674	chr1.1	77068754	77070199	-	5.75833	3.36	66.8797	0.666667	6.658	0.0746667	Tissue-Enriched	Belongs to the UDP-glycosyltransferase family
MS.gene071944	chr2.4	74614179	74617638	-	0.038	0.212	5.28933	2.38	0.210333	0.0296667	Group-Enriched	Aminotransferase(ALD1)
MS.gene005944	chr1.3	65814541	65814863	-	0	0	1.186	0	1.44233	0	Group-Enriched	-
MS.gene48777	chr4.4	73271088	73285639	+	0.519333	0.231667	4.24333	0.268	2.08633	0.0396667	Group-Enriched	-
MS.gene87038	chr7.4	32419782	32421126	-	0.355	0.542333	2.842	0.130333	0.2	0.196667	Tissue-Enriched	LURP-one-related
MS.gene007228	chr7.4	7600106	7600648	+	1.604	21.168	13.4037	0	1.05267	0	Group-Enriched	-
MS.gene29156	chr5.3	21850634	21856485	+	1.115	17.055	27.3787	1.639	1.374	3.50733	Group-Enriched	Belongs to the multi antimicrobial extrusion (MATE) (TC 2.A.66.1) family
MS.gene04975	chr3.3	58960604	58963521	-	1.24267	0.390333	10.8907	0	2.147	0.793333	Tissue-Enriched	-
MS.gene028453	chr4.1	19742419	19745585	-	2.26233	2.12767	66.5957	0.028	4.42467	0.0293333	Tissue-Enriched	ABC transporter G family member
MS.gene30310	chr8.3	71391821	71392546	-	0.681333	0.517667	6.28467	0.0126667	5.00033	0	Group-Enriched	Domain of unknown function
MS.gene019129	chr3.3	35776277	35780021	-	53.6883	64.561	499.462	0.467	96.8653	0.21	Tissue-Enriched	Serine--glyoxylate
MS.gene82473	chr5.2	15961796	15963541	+	9.14133	14.0853	144.868	0.486667	17.275	0.374333	Tissue-Enriched	carotenoid cleavage dioxygenase 4(NCED4)
MS.gene001455	chr5.2	25783598	25784781	+	0.219667	0.246	5.17	0.143	0.726	0.185333	Tissue-Enriched	-
MS.gene043320	chr2.2	10654437	10658449	-	0.0436667	3.53167	62.963	0	0.135333	0	Tissue-Enriched	synthase
MS.gene80539	chr6.3	36103430	36105085	+	1.84633	1.07433	11.9427	1.101	1.13533	1.57867	Tissue-Enriched	UDP-glucosyltransferase family
MS.gene52055	chr3.3	7373787	7385180	-	0.825	1.29467	9.051	0.531333	0.919	0.571667	Tissue-Enriched	ABC transporter C family member
MS.gene39535	chr4.2	23164016	23165841	+	1.12767	2.48633	28.4123	96.3227	2.99	11.2063	Group-Enriched	Belongs to the cytochrome P450 family
MS.gene94424	chr7.1	86682709	86688825	+	0.0863333	0.106	1.56133	0.0196667	0.147	0.0243333	Tissue-Enriched	-
MS.gene037480	33162	2741	5958	-	0.670667	1.33	29.387	0.0373333	7.57933	0.0293333	Group-Enriched	-
MS.gene79903	chr3.1	65311028	65317049	+	0.121	0.781667	18.3687	0.00666667	0.3	0	Tissue-Enriched	acyl-activating enzyme 16(AAE15)
MS.gene043136	chr4.2	72093672	72094917	+	1.96167	1.70833	20.363	0	3.078	0	Tissue-Enriched	-
MS.gene30475	chr6.4	41129826	41134365	+	0.109333	0.115667	3.89967	0.459	0.317333	0.00333333	Tissue-Enriched	protein serine/threonine kinase activity
MS.gene42076	chr7.2	31825345	31826733	-	2.89067	79.6333	24.0327	9.157	4.28267	2.814	Group-Enriched	Non-specific serine threonine protein kinase(CIPK2)
MS.gene06963	chr7.1	5333592	5339517	+	0.0406667	0.217	1.13433	0.014	0.151667	0.066	Tissue-Enriched	Potassium transporter
MS.gene041812	chr8.3	6886965	6887411	-	0.113667	0.225	1.41167	0	0.0546667	0	Tissue-Enriched	Dirigent proteins impart stereoselectivity on the phenoxy radical-coupling reaction, yielding optically active lignans from two molecules of coniferyl alcohol in the biosynthesis of lignans, flavonolignans, and alkaloids and thus plays a central role in plant secondary metabolism
MS.gene29623	chr5.1	64479865	64508692	+	0.014	0.0333333	1.12867	0.005	0.219	0.00466667	Tissue-Enriched	Belongs to the protein kinase superfamily. Ser Thr protein kinase family
MS.gene75726	chr3.3	70056296	70056502	+	3.20733	15.0883	46.6883	0.14	4.07133	2.54233	Group-Enriched	F-box LRR-repeat protein
MS.gene049602	chr3.2	58800736	58811422	+	1.05567	17.598	8.11533	1.295	0.750333	0.0286667	Group-Enriched	Belongs to the protein kinase superfamily. Ser Thr protein kinase family
MS.gene44290	chr5.4	23111311	23112086	-	0.110333	1.795	4.85133	0.514	0.584667	0.0333333	Group-Enriched	PB1 domain
MS.gene024606	51733	30757	31599	-	0.855333	12.2737	72.0883	0	1.53533	0	Tissue-Enriched	Benzyl alcohol
MS.gene81747	chr1.3	43476954	43482205	-	4.76	6.95967	41.159	0.958667	7.461	1.77567	Tissue-Enriched	Glutathione S-transferase, N-terminal domain
MS.gene34392	chr1.2	76500763	76501643	+	0.242667	17.1203	19.6853	0	0.574667	0	Group-Enriched	Early light-induced protein(ELIP)
MS.gene33768	chr4.4	23673974	23675959	-	0.005	0.141333	3.13667	0.00533333	0.147667	0.00866667	Tissue-Enriched	Cytochrome p450
MS.gene063906	chr8.1	61528358	61532442	+	0.336	0.696	13.694	0.0503333	0.273	0.198	Tissue-Enriched	Protein ZINC INDUCED
MS.gene005192	chr1.4	66566828	66571986	-	0.246667	1.083	2.629	0.0403333	0.328667	0.0163333	Group-Enriched	-
MS.gene49612	chr5.1	28560230	28560837	-	2.60867	76.2523	98.15	0.227667	10.442	2.28	Group-Enriched	Belongs to the thioredoxin family
MS.gene047385	chr2.3	70014867	70015265	-	19.3523	19.68	127.434	2.10933	24.0857	0.283333	Tissue-Enriched	Pathogenesis-related genes transcriptional activator PTI5-like
MS.gene049805	chr2.2	64450890	64453370	+	3.84267	1.41167	24.376	0	3.37167	0	Tissue-Enriched	-
MS.gene013159	chr3.3	81584810	81585758	-	3.576	70.2647	24.3313	6.36467	4.23333	2.93533	Group-Enriched	HVA22-like protein
MS.gene89058	chr2.4	2159368	2163698	-	0.833	0.683333	9.96233	0	1.40867	0.124667	Tissue-Enriched	Biotin carboxyl carrier protein of acetyl-CoA carboxylase
MS.gene055511	chr3.2	82412093	82413039	-	3.641	70.1497	24.2223	6.51967	4.12833	2.876	Group-Enriched	HVA22-like protein
MS.gene83688	chr5.4	16745784	16755762	-	1.27267	0.809333	15.4823	0.726	7.423	0.324333	Group-Enriched	Long-chain-alcohol oxidase
MS.gene20093	chr7.3	60697009	60700516	-	0.309333	0.644667	2.511	10.241	0.540667	0.904	Group-Enriched	Lysine histidine transporter
MS.gene025039	chr4.3	57618529	57619245	-	1.06933	1.41433	12.7847	0.0193333	2.757	0	Group-Enriched	Peroxisomal membrane protein
MS.gene72908	chr5.1	19016195	19021164	+	1.174	1.20767	6.48433	0.854333	1.27733	0.883333	Tissue-Enriched	Protein of unknown function (DUF760)
MS.gene022386	chr3.1	62739621	62741325	-	0.135	0.162333	2.27233	0.0196667	0.23	0	Tissue-Enriched	Cytochrome p450
MS.gene023778	chr5.4	53362752	53365168	-	0.151333	0.135333	5.97033	0	0.74	0	Tissue-Enriched	Cysteine-rich receptor-like protein kinase
MS.gene01274	chr2.2	70881783	70882262	-	3.39167	4.913	108.312	0	2.82467	0	Tissue-Enriched	Belongs to the CRISP family
MS.gene32865	chr3.1	81790639	81793117	+	1.09667	10.6787	8.33867	0.0606667	1.76967	0.212333	Group-Enriched	Lecithin-cholesterol acyltransferase-like
MS.gene59184	chr1.3	68405497	68406150	+	3.452	7.733	129.717	2.29967	9.25767	1.655	Tissue-Enriched	Belongs to the glycosyl hydrolase 18 family
MS.gene038259	chr5.4	71545418	71546854	+	0.445667	1.11733	17.256	3.279	0.527333	0.726667	Tissue-Enriched	Belongs to the UDP-glycosyltransferase family
MS.gene83460	chr5.4	17288188	17288592	-	0.801	6.06467	11.5433	0	0.329667	0.225	Group-Enriched	-
MS.gene002757	chr2.1	67353765	67354073	+	1.26933	19.8727	116.569	0.0263333	15.3877	0.0443333	Tissue-Enriched	Glutaredoxin
MS.gene41634	chr3.4	88361453	88362435	+	0.551	0.449333	6.153	0	0.971667	0	Tissue-Enriched	At4g14100-like
MS.gene41256	chr1.4	35060033	35061911	+	0.00766667	1.19267	2.293	0.00666667	0.0796667	0	Group-Enriched	Belongs to the class I-like SAM-binding methyltransferase superfamily. Cation-independent O- methyltransferase family
MS.gene91098	chr1.3	21688119	21691299	-	1.35467	1.419	15.5827	0.0883333	4.326	0.368	Group-Enriched	4Fe-4S single cluster domain of Ferredoxin I
MS.gene028866	chr2.3	9672184	9676060	+	7.77933	1.45333	62.438	0.332667	5.539	2.03233	Tissue-Enriched	transcription(GLK2)
MS.gene62031	41983	7766	10927	-	2.73333	22.5323	31.6177	1.47	3.856	1.92733	Group-Enriched	-
MS.gene005479	chr1.1	64133844	64137865	+	5.96167	6.329	34.8707	2.02333	5.87167	2.38133	Tissue-Enriched	Polyketide cyclase / dehydrase and lipid transport
MS.gene010373	chr5.4	10675965	10676531	+	0.511667	17.3767	18.673	2.251	2.044	0.581333	Group-Enriched	Calmodulin-like protein
MS.gene56418	chr4.4	28796128	28798291	+	9.153	16.1263	84.1687	4.53567	14.959	8.719	Tissue-Enriched	UPF0047 protein
MS.gene033125	chr8.2	17356582	17357238	-	0.0383333	0.192333	5.53933	0	0	0	Tissue-Enriched	Myb-related protein 306-like(MYB31)
MS.gene59187	chr1.3	68387334	68388477	+	1.10533	0.873667	9.78633	1.218	1.283	0.615667	Tissue-Enriched	Belongs to the glycosyl hydrolase 18 family
MS.gene063206	chr1.2	26847982	26852521	+	1.769	0.0723333	8.024	0.382333	0.844	0.407	Group-Enriched	Aldo/keto reductase family
MS.gene46414	chr1.2	43825176	43825445	-	0.844	7.15033	3.78467	0.912667	0.574667	0.784667	Group-Enriched	Catalyzes the third of the four reactions of the long- chain fatty acids elongation cycle. This endoplasmic reticulum- bound enzymatic process, allows the addition of two carbons to the chain of long- and very long-chain fatty acids VLCFAs per cycle. This enzyme catalyzes the dehydration of the 3-hydroxyacyl-CoA intermediate into trans-2,3-enoyl-CoA, within each cycle of fatty acid elongation. Th…
MS.gene047992	chr2.4	58429303	58430700	+	1.08033	2.79233	17.988	0.291	0.505667	0.11	Tissue-Enriched	Belongs to the oxygen-dependent FAD-linked oxidoreductase family
MS.gene22515	chr7.3	540535	542132	+	0.412333	13.2417	8.36	0.674667	1.203	0.467333	Group-Enriched	3-ketoacyl-CoA synthase(KCS1)
MS.gene031583	chr4.4	31228684	31230627	+	0.0336667	0.192333	5.527	0.147	1.24867	0	Group-Enriched	Belongs to the peptidase C1 family
MS.gene011097	chr8.3	73834265	73840837	+	1.33467	1.40567	48.5643	0.022	8.21067	0.0316667	Tissue-Enriched	LRR receptor-like serine threonine-protein kinase
MS.gene059230	chr4.1	72896470	72898963	+	0.025	1.188	3.84933	0	0.247	0.0216667	Group-Enriched	Belongs to the cytochrome P450 family(CYP83A1)
MS.gene65420	chr4.3	87860922	87861630	+	0.0143333	0.642333	6.23133	0	0	0	Tissue-Enriched	-
MS.gene023473	chr4.3	15711634	15713052	-	0.328667	0.573	9.473	0.062	0.621667	0.799667	Tissue-Enriched	Belongs to the UDP-glycosyltransferase family
MS.gene58269	chr8.4	64778927	64791320	+	1.80767	2.56033	21.2673	0.198	1.97867	0.0216667	Tissue-Enriched	Enoyl-(Acyl carrier protein) reductase
MS.gene45273	chr4.2	54724020	54725151	-	0.171333	0.0163333	1.777	0	0.112333	0	Tissue-Enriched	amine oxidase
MS.gene25265	chr8.2	7903610	7904170	+	0.346333	0.675667	6.18	0.085	0.505	0	Tissue-Enriched	Probable protein Pop3
MS.gene67137	chr1.3	4095863	4098942	-	0.0503333	1.48133	6.80867	0.119333	0.279667	0.083	Group-Enriched	Belongs to the cytochrome P450 family
MS.gene41483	chr3.1	51711439	51712759	-	0.0396667	1.465	2.76633	0	0.0783333	0	Group-Enriched	Salicylate
MS.gene022391	chr3.1	62792371	62792991	+	0.0653333	0.236	2.84767	0.0223333	0.566	0	Tissue-Enriched	Cytochrome p450
MS.gene66611	chr4.3	49686909	49692201	-	0	0.00633333	11.6043	0	0	1.98533	Tissue-Enriched	Belongs to the glycosyltransferase 2 family
MS.gene68178	chr3.1	92429157	92432197	+	8.01	0.340333	1.71133	0.0143333	0.858	0	Group-Enriched	Belongs to the iron ascorbate-dependent oxidoreductase family
MS.gene29014	chr3.2	66466916	66472715	-	3.821	4.20933	25.7187	1.13367	4.87833	0.153667	Tissue-Enriched	low affinity sulfate transporter
MS.gene00529	chr1.2	5361379	5361852	-	0.252333	0.321667	11.3793	0.529333	1.31167	0.565	Tissue-Enriched	-
MS.gene38427	chr3.4	63487427	63491258	-	0.046	0.243667	3.39233	0	0.105	0	Tissue-Enriched	Belongs to the cytochrome P450 family
MS.gene60374	chr8.1	23796011	23797945	+	0.387333	0.0976667	5.234	1.81267	0.499	0.396333	Group-Enriched	Type I inositol 1,4,5-trisphosphate 5-phosphatase
MS.gene060401	chr2.1	53547709	53550835	-	0.198333	2.85367	3.602	0	0.073	0	Group-Enriched	Transferase family
MS.gene95598	chr7.4	35097667	35100389	+	207.162	5.037	172.294	11.1843	16.9567	13.4557	Group-Enriched	lipid catabolic process
MS.gene051399	chr1.1	47136190	47137347	-	19.2047	6.737	251.532	0.368	17.0257	1.49667	Tissue-Enriched	Thaumatin-like protein
MS.gene92042	chr3.2	36945609	36949300	-	49.0807	59.24	456.776	0.41	89.4497	0.146	Tissue-Enriched	Serine--glyoxylate
MS.gene41247	chr1.4	35456701	35458360	+	0	1.56733	2.692	0	0.072	0	Group-Enriched	Belongs to the class I-like SAM-binding methyltransferase superfamily. Cation-independent O- methyltransferase family
MS.gene056022	chr5.3	59182602	59183165	-	0.0143333	0.780333	4.41667	0.0556667	0.153	0	Tissue-Enriched	Belongs to the class I-like SAM-binding methyltransferase superfamily. Cation-independent O- methyltransferase family
MS.gene43782	chr5.1	54434444	54434764	-	8.99267	34.3283	172.581	0.158333	16.6877	5.137	Tissue-Enriched	Thylakoid soluble phosphoprotein TSP9
MS.gene24414	chr1.1	3663513	3666780	-	0.051	1.686	7.79167	0.138333	0.292667	0.0913333	Group-Enriched	Belongs to the cytochrome P450 family
MS.gene65765	chr3.2	8101772	8102095	-	0.131333	0.0986667	2.982	0.093	0.497667	0.027	Tissue-Enriched	-
MS.gene063563	chr1.1	25092625	25097615	-	2.37933	0.134333	10.086	0.458	1.20967	0.510333	Group-Enriched	Aldo/keto reductase family
MS.gene073825	chr1.3	47378510	47380555	-	0.014	0.0416667	1.049	0.0193333	0.00666667	0	Tissue-Enriched	exocyst complex component
MS.gene92761	chr7.4	31080480	31083305	-	0.746667	0.514667	6.51833	0	1.50867	0	Group-Enriched	Serine threonine-protein kinase STN8
MS.gene73339	chr2.4	52702130	52705257	-	0.404667	4.18167	6.82133	0.012	0.175	0.00666667	Group-Enriched	Transferase family
MS.gene69756	chr3.4	77216917	77219772	+	0.0676667	1.541	2.16633	0	0.110333	0.358333	Group-Enriched	Glycosyltransferase
MS.gene80025	16768	3012	5399	-	0.239	0.209333	1.25733	0.01	0.219	0.214	Tissue-Enriched	Protein CHUP1, chloroplastic-like
MS.gene039469	chr4.3	35176941	35177584	-	0.178667	2.28	2.936	0	0.253667	0.19	Group-Enriched	isoflavone
MS.gene064996	chr1.2	83714072	83715417	-	0.180333	0.105333	4.413	0.103333	0.382667	0.037	Tissue-Enriched	Ribosomal RNA small subunit methyltransferase NEP1-like
MS.gene006717	chr4.1	26040950	26050510	+	9.95867	26.4117	173.956	0.373333	20.435	1.02767	Tissue-Enriched	4Fe-4S single cluster domain of Ferredoxin I
MS.gene36293	chr2.2	1714017	1714946	-	0.841333	28.1	7.91733	0.754667	2.758	2.7	Group-Enriched	Transcriptional repressor, ovate
MS.gene62755	chr1.4	35436709	35438490	+	0.00833333	1.30167	2.76967	0	0.0503333	0	Group-Enriched	-
MS.gene053824	chr5.1	44182514	44188284	+	2.38667	4.48133	30.2993	0.0723333	4.30033	2.74167	Tissue-Enriched	Alpha/beta hydrolase family
MS.gene061214	chr7.3	73920148	73926104	-	0.234333	0.120333	5.39367	0.045	1.34033	0.044	Group-Enriched	-
MS.gene056514	chr8.3	31905189	31913016	-	1.687	1.54967	14.6453	0.312667	4.73067	0.0903333	Group-Enriched	Belongs to the protein kinase superfamily. Ser Thr protein kinase family
MS.gene58268	chr8.4	64769894	64773420	+	0.0976667	0.182667	2.701	0.058	0.231	0.0153333	Tissue-Enriched	Belongs to the short-chain dehydrogenases reductases (SDR) family
MS.gene49610	chr5.1	28567476	28568141	-	1.766	45.5007	72.3487	0.249	5.923	1.77867	Group-Enriched	Belongs to the thioredoxin family
MS.gene08305	chr4.3	17102517	17106113	+	0.134	0.191333	8.265	0	0.312	0	Tissue-Enriched	Peroxisomal (S)-2-hydroxy-acid oxidase
MS.gene02254	chr2.1	72927623	72928114	-	8.28667	2.431	453.211	0.014	66.361	0.0176667	Tissue-Enriched	Belongs to the CRISP family
MS.gene042980	chr6.4	60296651	60301245	+	4.603	64.1603	33.289	0.799333	7.55467	2.03567	Group-Enriched	chlorophyll(ide) b reductase NYC1(NYC1)
MS.gene39129	chr7.4	18487796	18491616	-	0	0	4.01467	0	0	0	Tissue-Enriched	Strictosidine synthase
MS.gene066868	16769	992	3379	-	0.239	0.209333	1.272	0.0143333	0.219	0.205667	Tissue-Enriched	Protein CHUP1, chloroplastic-like
MS.gene73660	chr1.4	49054567	49057257	+	6.347	8.88	55.322	1.08767	10.1387	1.42667	Tissue-Enriched	-
MS.gene73545	chr1.4	48987254	48991889	-	5.524	7.52067	47.7763	0.928667	7.97033	1.592	Tissue-Enriched	Glutathione S-transferase, N-terminal domain
MS.gene006397	chr1.3	70559976	70560793	+	4.68133	542.819	440.142	0.012	15.3447	0	Group-Enriched	Early light-induced protein(ELIP)
MS.gene29002	chr3.1	62765875	62767579	+	0.128667	0.184333	2.326	0.01	0.318	0	Tissue-Enriched	Cytochrome p450
MS.gene72036	chr3.4	95476679	95477236	-	0.0386667	0.047	3.44133	0	0.112	0	Tissue-Enriched	Protein of unknown function (DUF1677)
MS.gene02717	chr2.3	58766207	58767415	-	0.042	0.215333	1.34667	0.0583333	0.172667	0.00733333	Tissue-Enriched	Belongs to the oxygen-dependent FAD-linked oxidoreductase family
MS.gene067501	chr2.4	145010	156249	+	0.101667	1.12633	7.759	0.0876667	0.283667	0.08	Tissue-Enriched	This magnesium-dependent enzyme catalyzes the hydrolysis of ATP coupled with the transport of calcium
MS.gene96795	chr4.3	28490687	28493763	-	0.025	0.00566667	2.157	0	0.333667	0	Tissue-Enriched	protein serine/threonine kinase activity
MS.gene053916	chr5.3	43014785	43019657	+	3.30667	39.7747	32.0343	0.0776667	6.86967	0.0206667	Group-Enriched	Protein CHUP1, chloroplastic-like
MS.gene032179	chr2.3	4495319	4497296	+	10.1	16.4227	117.539	6.39567	14.1113	1.922	Tissue-Enriched	Salt tolerance protein-like
MS.gene63494	chr3.1	56480090	56481295	+	2.32467	29.0917	15.0293	3.08733	3.628	3.08833	Group-Enriched	phosphatase 2c
MS.gene039318	chr2.2	19453130	19454623	+	1.49367	0.917	47.62	0.109333	8.67	0	Tissue-Enriched	Neprosin
MS.gene90766	chr8.1	36735001	36738854	-	0.175667	0.462667	18.9053	0	0.201667	0	Tissue-Enriched	Dehydrogenase
MS.gene32656	chr3.1	84592832	84593224	+	13.2783	16.0593	154.532	0.0206667	6.436	0	Tissue-Enriched	Hydrophobic seed protein
MS.gene039187	chr2.1	28216532	28218782	-	30.284	24.659	220.992	0.255333	38.0867	0.128	Tissue-Enriched	peroxisomal (S)-2-hydroxy-acid oxidase
MS.gene061973	chr6.2	20658239	20659739	+	3.491	1.65133	56.9487	5.79167	20.55	6.37633	Group-Enriched	-
MS.gene028571	chr4.3	22252299	22255377	+	0.277667	51.6337	28.5453	0.0316667	1.042	0.0173333	Group-Enriched	(3S,6E)-nerolidol synthase(LIS)
MS.gene016226	chr7.1	27978681	27979193	-	0	0.0483333	1.00467	0.07	0.120333	0.0306667	Tissue-Enriched	calcium-binding protein
MS.gene40943	chr3.2	80948464	80954163	+	2.678	2.32267	26.2183	0.512667	3.47067	57.3883	Group-Enriched	CBS domain-containing protein
MS.gene68293	chr5.2	26255693	26257061	+	0.215333	0.224667	5.81867	0.151	0.704667	0.142	Tissue-Enriched	BEST Arabidopsis thaliana protein match is Protein of
MS.gene02438	chr5.3	11914749	11917719	+	21.126	11.0667	117.332	4.86667	20.9407	4.999	Tissue-Enriched	Belongs to the glucose-6-phosphate 1-epimerase family
MS.gene008669	chr3.4	60149487	60149744	+	0.098	1.626	2.447	0	0.0933333	0	Group-Enriched	-
MS.gene37093	chr1.1	40954439	40954908	+	0.307	2.03967	15.915	19.428	0.167667	2.87467	Group-Enriched	Belongs to the peroxidase family. Classical plant (class III) peroxidase subfamily
MS.gene76268	chr1.1	78641833	78646617	+	3.37733	7.5	52.552	1.019	5.99033	2.22633	Tissue-Enriched	ATPase family associated with various cellular activities (AAA)
MS.gene052553	chr4.3	23039538	23040295	-	3.602	2.75533	21.7373	30.8323	4.69433	4.97167	Group-Enriched	f-box protein
MS.gene025169	chr2.4	49736312	49738863	-	1.17767	0.787333	28.9917	0.467333	5.64667	0.165667	Tissue-Enriched	phosphatase 2C
MS.gene22737	chr7.4	602387	604097	-	0.0173333	1.419	2.64	0	0	0	Group-Enriched	subtilisin-like
MS.gene024731	chr5.3	2758224	2760119	+	4.978	43.976	11.315	1.629	3.94933	3.32033	Group-Enriched	Electron carrier protein. The oxidized form of the cytochrome c heme group can accept an electron from the heme group of the cytochrome c1 subunit of cytochrome reductase. Cytochrome c then transfers this electron to the cytochrome oxidase complex, the final protein carrier in the mitochondrial electron-transport chain
MS.gene031584	chr4.4	31235567	31241209	+	8.72233	24.0923	147.744	0.499	17.8537	0.741667	Tissue-Enriched	4Fe-4S single cluster domain of Ferredoxin I
MS.gene73405	chr1.4	84030071	84032370	+	0.45	0.221333	3.361	0.0463333	1.16567	0.056	Group-Enriched	serine threonine-protein kinase
MS.gene22374	chr7.3	11123721	11124419	-	0.0113333	0.03	27.455	0	3.30167	0	Tissue-Enriched	Thaumatin-like protein
MS.gene76430	chr8.1	30726856	30729010	+	8.283	42.848	332.913	0.155333	16.178	0.372333	Tissue-Enriched	Salicylate
MS.gene22593	chr5.2	3931971	3933567	+	9.43067	127.203	39.7013	2.627	7.74233	0.978667	Group-Enriched	Protein STAY-GREEN, chloroplastic-like(SGR1)
MS.gene017561	chr8.3	28815095	28818435	+	0.0176667	0.118	6.72367	0.126	0.223	0.0336667	Tissue-Enriched	Endochitinase-like
MS.gene36079	chr8.1	53093323	53094592	+	0.487	11.888	7.71167	0.528	0.366333	1.12633	Group-Enriched	NAC domain-containing protein
MS.gene065487	chr5.2	78034792	78035644	+	1.38567	0.364333	23.516	0.228667	3.64067	0	Tissue-Enriched	-
MS.gene066802	chr3.1	68925961	68926401	+	0.849	8.38233	71.997	0	5.94567	0.0356667	Tissue-Enriched	Belongs to the small heat shock protein (HSP20) family
MS.gene002972	chr2.2	62160410	62161660	-	0.255333	0.155667	1.219	4.813	0.194667	0.467	Group-Enriched	f-box protein
MS.gene026035	chr7.2	2462960	2465192	-	1.92767	2.39733	25.257	0.26	4.32733	0.411667	Tissue-Enriched	-
MS.gene025431	chr4.2	61186604	61187290	-	1.522	1.80667	16.7313	0.01	3.54033	0	Group-Enriched	Peroxisomal membrane protein
MS.gene76418	chr8.1	30528756	30532827	+	5.49033	17.2713	52.2143	1.35167	6.43333	0.566667	Group-Enriched	Alpha/beta hydrolase family
MS.gene010374	chr5.4	10683835	10684402	+	0.445667	11.0913	12.749	1.41667	1.49733	0.957667	Group-Enriched	Calmodulin-like protein
MS.gene41035	chr1.2	44953702	44954817	-	0.11	0.149	1.90567	0.16	0.326667	0.0733333	Tissue-Enriched	RING-type E3 ubiquitin transferase
MS.gene88499	chr8.3	58330571	58332148	+	0.375667	0.483333	5.036	0.346667	0.996667	0.992	Tissue-Enriched	Solute carrier family 22 member
MS.gene059188	chr4.1	73714363	73714893	+	31.88	15.2757	372.594	1.25233	47.821	1.33033	Tissue-Enriched	Thaumatin family
MS.gene019852	42685	5807	6444	+	0.202	0.297667	2.08033	0.0236667	0.153333	0	Tissue-Enriched	-
MS.gene95716	chr4.1	55030332	55031976	-	0.456667	0.134	1.83733	0	0.774333	6.749	Group-Enriched	Belongs to the class I-like SAM-binding methyltransferase superfamily. Cation-independent O- methyltransferase family
MS.gene51357	chr4.1	51219443	51230042	+	0.295333	6.25333	26.4497	0	0.944333	0	Group-Enriched	Encoded by
MS.gene021657	chr7.4	89770484	89773216	+	0.512667	0.225667	7.53633	0.023	2.32367	0.00333333	Group-Enriched	Leucine rich repeat
MS.gene05052	chr3.4	65854136	65869159	+	0.933667	1.12167	11.2617	2.12567	1.239	0.622667	Tissue-Enriched	Cysteine-rich receptor-like protein kinase
MS.gene063444	chr2.3	25632869	25635131	-	40.6783	43.0843	304.411	0.185333	51.6067	0.143667	Tissue-Enriched	peroxisomal (S)-2-hydroxy-acid oxidase
MS.gene69620	chr5.3	17744121	17744732	+	0.476333	0.543667	4.292	0.0113333	0.298333	0	Tissue-Enriched	protein ubiquitination
MS.gene056280	chr1.3	76699314	76701263	-	0.167	0.0676667	4.26933	0.07	0.613	0.0343333	Tissue-Enriched	Ribosomal RNA small subunit methyltransferase NEP1-like
MS.gene46980	chr3.1	31513722	31516583	+	1.83133	16.909	5.65667	0.736667	2.032	0.403333	Group-Enriched	Zinc-binding RING-finger
MS.gene038793	chr8.3	14659583	14662511	+	8.703	5.05167	61.4217	0.177333	10.0313	0.167667	Tissue-Enriched	calcium sensing receptor
MS.gene08062	chr3.3	49179714	49183512	-	2.15767	36.6437	9.99167	2.16333	3.61533	2.82267	Group-Enriched	Amino acid permease
MS.gene074268	chr6.2	14181588	14184517	-	0.705667	1.81933	16.4827	0	3.888	0	Group-Enriched	Rhomboid family
MS.gene006929	chr4.3	27525906	27527431	-	2.911	2.67167	20.1037	1.23067	2.35033	0.522	Tissue-Enriched	ADP-ribosylation factor GTPase-activating protein
MS.gene048952	chr4.1	4369296	4370396	-	1.93833	119.143	116.118	0.0473333	10.945	0.0696667	Group-Enriched	Glutaredoxin
MS.gene014974	chr3.2	86716919	86718030	+	18.3887	9.081	141.271	0	24.6853	0	Tissue-Enriched	DnaJ molecular chaperone homology domain
MS.gene026613	chr1.1	16288477	16289885	+	0.741	195.944	211.255	0.220333	3.984	0	Group-Enriched	Pathogenesis-related protein Bet v I family
MS.gene79637	chr7.3	88464288	88471516	+	0.142	0.0803333	3.21767	0.00766667	1.772	0	Group-Enriched	receptor-like protein 12
MS.gene067761	chr4.2	49720810	49722568	+	0.779667	0.0673333	5.58233	0.249667	1.01133	0.0646667	Tissue-Enriched	NAC domain-containing protein
MS.gene031826	chr4.3	32019031	32019975	-	0.407667	0.428667	15.164	0.0146667	3.51933	0.065	Group-Enriched	Belongs to the glycosyl hydrolase 17 family
MS.gene044660	21784	14511	18219	-	0.284667	0.115667	3.10167	0.0293333	0.529	0.00366667	Tissue-Enriched	Serine threonine-protein kinase
MS.gene52734	chr7.2	15191518	15195281	-	0.0466667	0.180667	2.93633	0.126	0.549667	0.0786667	Tissue-Enriched	Belongs to the SKP1 family
MS.gene82561	chr2.4	115666	128351	+	0.076	1.08267	6.655	0.0783333	0.187333	0.0446667	Tissue-Enriched	This magnesium-dependent enzyme catalyzes the hydrolysis of ATP coupled with the transport of calcium
MS.gene82630	chr3.1	36662699	36664141	+	0.156667	0.670333	5.12067	0.189333	0.981	0.05	Tissue-Enriched	Belongs to the UDP-glycosyltransferase family
MS.gene88619	chr1.4	23969531	23970297	-	0.382	0.305	5.111	0.0286667	1.20167	0.0483333	Group-Enriched	Receptor protein kinase-like protein
MS.gene36920	chr8.2	64606072	64606422	+	0.124667	0	1.68933	0	0.313667	0	Tissue-Enriched	LysM domain
MS.gene015223	chr5.4	9590685	9593562	+	7.464	58.598	67.5783	0.0516667	10.1713	0.348333	Group-Enriched	Sigma factor sigB regulation protein
MS.gene31606	chr1.1	10964330	10966162	-	0.124333	0.0683333	4.66867	0	0.528667	0	Tissue-Enriched	BURP domain-containing protein
MS.gene62427	chr8.2	14261010	14262629	+	0.193	0.361333	4.144	0	0.609333	0	Tissue-Enriched	Adenine nucleotide transporter BT1, chloroplastic
MS.gene24771	chr8.4	9898894	9899442	-	1.435	0.287333	5.376	0.04	0.220667	10.6087	Group-Enriched	-
MS.gene52889	chr6.1	21020138	21023605	-	0.171	0.23	3.956	0.024	0.632	0.00266667	Tissue-Enriched	Leucine Rich Repeat
MS.gene058378	chr3.2	2570444	2573610	-	1.026	0.644	7.88233	0.472333	3.043	0	Group-Enriched	May be involved in the degradation of misfolded endoplasmic reticulum (ER) luminal proteins
MS.gene74697	chr6.3	23891752	23894065	-	0.153	0.157667	1.85933	1.84833	0.274	0.0636667	Group-Enriched	Heat shock cognate 70 kDa
MS.gene023357	chr4.4	16830315	16832927	+	0.631667	0.774667	13.8177	0.447	2.57767	0.852667	Tissue-Enriched	Ankyrin repeats (3 copies)
MS.gene67306	42684	8120	11482	-	0.172667	0.259333	1.38967	0.0253333	0.22	0.0113333	Tissue-Enriched	LRR receptor-like serine threonine-protein kinase
MS.gene014029	chr7.2	18379291	18383107	-	0	0	6.50267	0	0	0	Tissue-Enriched	Strictosidine synthase
MS.gene005052	chr1.4	64594594	64596153	+	0.144667	0.207333	9.604	0.319	0.612	7.514	Group-Enriched	Ammonium transporter
MS.gene41211	chr1.2	45035245	45035929	-	0.0653333	0.125333	1.767	0.162333	0.267667	0.0686667	Tissue-Enriched	RING-type E3 ubiquitin transferase
MS.gene044804	chr7.2	72093843	72096213	+	0.00566667	0.0463333	1.122	0.00566667	0.0173333	0.096	Tissue-Enriched	Belongs to the cytochrome P450 family
MS.gene031914	chr3.4	71071440	71077499	+	2.305	10.8967	17.2133	0.878333	2.68067	0.412667	Group-Enriched	Haem-binding uptake, Tiki superfamily, ChaN
MS.gene037299	chr1.1	79958915	79960962	-	0.108	0.110333	2.909	0.0806667	0.142	0.046	Tissue-Enriched	Ribosomal RNA small subunit methyltransferase NEP1-like
MS.gene019697	chr8.1	73055319	73057959	+	2.57033	4.78933	33.0967	0.032	5.753	0.391667	Tissue-Enriched	Uncharacterized conserved protein (DUF2358)
MS.gene037484	33156	48873	51334	-	0.105	0.301333	6.78467	0	1.77033	0.012	Group-Enriched	GDSL esterase lipase
MS.gene27778	chr7.3	30580222	30583325	-	0.043	0.045	6.43833	0.126667	0.173667	0.387333	Tissue-Enriched	Encoded by
MS.gene003645	chr4.1	31295019	31297778	-	91.5683	55.2883	777.815	0.168333	101.358	0.199667	Tissue-Enriched	fructose-bisphosphate aldolase
MS.gene033007	chr8.4	17438852	17442146	+	19.429	11.614	136.306	0.275333	20.4063	0.335	Tissue-Enriched	calcium sensing receptor
MS.gene35604	chr3.3	64072059	64074346	-	2.02833	2.27267	12.0393	0.825667	1.76233	0.927667	Tissue-Enriched	methyltransferase At1g78140, chloroplastic-like
MS.gene024222	chr7.1	21975239	21978004	-	1.34833	20.5873	5.396	1.73867	2.242	0.228	Group-Enriched	Heavy metal-associated isoprenylated plant protein
MS.gene88498	chr8.3	58307222	58308874	-	0.437667	1.186	9.456	0	0.443333	0	Tissue-Enriched	NADPH quinone
MS.gene73909	51730	22330	22881	+	0.682667	10.667	63.3647	0	1.72533	0	Tissue-Enriched	Benzyl alcohol
MS.gene46942	chr3.2	38021772	38024814	-	5.54533	39.616	32.3703	0	5.95033	0	Group-Enriched	Phytoene synthase
MS.gene86355	chr2.3	1702755	1707586	-	0.270667	0.197333	3.22733	0	0.321333	0.021	Tissue-Enriched	Biotin carboxyl carrier protein of acetyl-CoA carboxylase
MS.gene80624	chr5.4	64164145	64171784	+	0.0453333	0	4.01767	0.172667	0.259333	0.0366667	Tissue-Enriched	expressed protein
MS.gene46152	chr7.2	40617295	40619878	-	0.056	0.00966667	3.70467	4.56633	0.0223333	0.761333	Group-Enriched	Belongs to the iron ascorbate-dependent oxidoreductase family
MS.gene025893	chr7.1	694213	694713	-	4.92033	1.036	9.53833	0	0.634667	0.076	Group-Enriched	ethylene-responsive transcription factor
MS.gene004829	chr1.4	61935216	61937276	+	16.2023	23.4877	202.811	3.47733	37.0963	2.90967	Tissue-Enriched	plastid-lipid-associated protein 6(HrBP1)
MS.gene93725	chr3.2	7107335	7108033	-	0.0113333	0.015	9.779	0	1.13733	0	Tissue-Enriched	Thaumatin-like protein
MS.gene31159	chr2.4	6663174	6665789	-	0.350667	3.00967	5.61433	0.823	0.621667	0.302	Group-Enriched	AarF domain-containing protein kinase
MS.gene063564	chr1.3	25666639	25667006	+	0.224667	0	1.72267	0.026	0.183	0	Tissue-Enriched	aldo-keto
MS.gene03474	chr6.2	36903102	36904505	+	1.364	0.480667	6.02933	0.442	0.567	0.653333	Group-Enriched	UDP-glucosyltransferase family
MS.gene035053	chr1.3	45933525	45933827	+	0.395333	0.112	2.372	0	0.240667	0.104	Tissue-Enriched	auxin-induced protein
MS.gene21509	chr5.3	6794479	6797429	-	1.68833	1.722	41.621	0.0163333	3.26633	0	Tissue-Enriched	Beta-amylase
MS.gene016822	chr5.2	73910203	73914670	-	0.433	0.435333	6.38433	0.0246667	1.307	0.0393333	Group-Enriched	Receptor-like protein
MS.gene86482	chr5.1	15738540	15740285	-	0.868667	0.827333	6.73633	0.026	0.901667	0.009	Tissue-Enriched	carotenoid cleavage dioxygenase 4(NCED4)
MS.gene83880	chr6.1	9294290	9294826	+	1.141	1.06467	15.2237	0.0636667	3.16133	0	Group-Enriched	ubiquitin-protein transferase activity
MS.gene48560	chr7.2	82664649	82667288	+	0.203333	0.113667	3.369	0.00266667	0.324	0.00333333	Tissue-Enriched	receptor-like protein kinase
MS.gene32652	chr3.1	84638213	84638707	-	142.147	92.8163	725.124	4.57967	143.457	7.14367	Tissue-Enriched	Belongs to the ATPase B chain family
MS.gene61497	chr8.3	13261875	13263498	+	0.25	0.562667	4.68233	0	0.577	0	Tissue-Enriched	Adenine nucleotide transporter BT1, chloroplastic
MS.gene062839	chr2.4	25047707	25051728	-	206.323	202.848	1498.84	0.856	289.105	0.161333	Tissue-Enriched	Peroxisomal (S)-2-hydroxy-acid oxidase
MS.gene070968	chr1.4	79443398	79444224	-	2.78133	334.35	268.664	0	10.2737	0	Group-Enriched	Early light-induced protein(ELIP)
MS.gene06750	chr3.2	76725578	76728550	+	4.77867	56.9733	92.3747	0	7.709	0	Group-Enriched	RNA polymerase sigma factor
MS.gene62033	42989	6637	10044	-	3.64833	30.8393	45.0533	2.062	4.669	2.62667	Group-Enriched	Belongs to the sterol desaturase family
MS.gene37505	chr8.3	60255146	60256690	-	0	1.048	1.83567	0.064	0.0386667	0.0376667	Group-Enriched	alpha/beta hydrolase fold
MS.gene019318	chr5.4	4520704	4522633	+	3.85533	2.053	31.8363	0	7.84667	0	Group-Enriched	Histidine phosphatase superfamily (branch 1)
MS.gene071265	chr2.1	35347626	35349044	+	0.229	4.339	3.14167	0.063	0.238	0.0563333	Group-Enriched	Belongs to the UDP-glycosyltransferase family
MS.gene006791	chr4.1	25282093	25284629	-	3.56167	28.3687	8.63333	3.41333	1.785	2.68067	Group-Enriched	Cyclic dof factor
MS.gene065215	chr8.1	36391538	36395545	+	0.643667	11.87	4.42567	0.0413333	0.192333	1.05633	Group-Enriched	Belongs to the class I-like SAM-binding methyltransferase superfamily. Cation-independent O- methyltransferase family
MS.gene23638	chr8.1	67542830	67544370	-	0	1.24	2.08067	0.0713333	0.0386667	0.0376667	Group-Enriched	alpha/beta hydrolase fold
MS.gene005516	chr1.1	64487307	64487702	+	29.047	16.7663	653.247	0.134333	82.3563	0.0743333	Tissue-Enriched	Calvin cycle protein(CP12-1)
MS.gene97935	chr8.4	33700172	33701308	-	0.836667	1.63967	16.1153	0	2.828	0.07	Tissue-Enriched	F-box kelch-repeat protein
MS.gene33726	chr4.4	23171326	23172097	-	3.58433	3.048	21.1277	30.8253	4.288	4.86833	Group-Enriched	f-box protein
MS.gene022153	chr7.3	77897609	77900112	+	0.513333	2.24767	18.85	1.55333	2.03367	0.994333	Tissue-Enriched	reductase
MS.gene22386	chr7.3	11238945	11240801	-	0.501	5.098	8.551	0	1.178	0	Group-Enriched	transmembrane transport
MS.gene032314	chr8.2	47998390	47999186	+	0.413	10.047	6.53933	0.427333	0.459667	0.73	Group-Enriched	NAC domain-containing protein
MS.gene52653	chr7.2	16203876	16204073	+	0.213667	2.03533	7.53633	0	0.308	0.124	Group-Enriched	Late embryogenesis abundant (LEA) group 1
MS.gene98807	chr8.1	48280773	48284367	-	0.089	0.08	1.67167	0	0.216	0.0133333	Tissue-Enriched	serine threonine-protein kinase
MS.gene20121	chr7.2	57043790	57049676	+	0.564667	4.51433	15.661	0.608	1.35867	0.332	Group-Enriched	AarF domain-containing protein kinase
MS.gene41481	chr3.1	51732182	51735646	-	0.191333	0.098	1.856	0	0.116	0	Tissue-Enriched	Belongs to the cytochrome P450 family
MS.gene25858	chr3.2	69941485	69944833	-	4.07067	41.2397	9.19467	0.317	2.01033	1.49633	Group-Enriched	Belongs to the UDP-glycosyltransferase family
MS.gene82330	chr4.2	27238747	27239604	+	0.106333	0.14	4.34233	3.727	0.656	0.541667	Group-Enriched	-
MS.gene46960	chr3.2	37422236	37422546	+	0.0546667	5.62467	4.70567	0	0.0786667	0	Group-Enriched	-
MS.gene39277	chr8.2	80753817	80756101	+	6.98233	13.458	119.431	1.833	16.1537	2.34	Tissue-Enriched	NAD(P)H-binding
MS.gene89600	chr8.3	27192990	27194955	-	0.086	2.41767	14.8133	1.675	0.0153333	2.08833	Tissue-Enriched	Belongs to the cytochrome P450 family
MS.gene08906	chr4.4	16813392	16816004	+	0.587333	0.827	13.8137	0.436	2.42833	0.860333	Tissue-Enriched	Ankyrin repeats (3 copies)
MS.gene88781	chr5.4	55086552	55087145	-	0.432667	9.28567	64.0093	0	5.09067	0	Tissue-Enriched	Belongs to the UPP synthase family
MS.gene21508	chr5.3	6805408	6807563	-	0.797667	1.031	25.8503	0.0216667	1.15733	0	Tissue-Enriched	Beta-amylase
[truncated: 445 more rows]
