# Supplementary material for: Combining QTL mapping and RNA-Seq Unravels candidate genes for Alfalfa (Medicago sativa L.) leaf development
Source: BMC Plant Biol. 2022 Oct 11;22:485. doi: 10.1186/s12870-022-03864-7 (PMC9552516; doi:10.1186/s12870-022-03864-7)
Supplement: Supplementary file 5 — Additional file 5: Table S3. List of 2,061 up-regulated genes (‘sativa’ Vs ‘falcata’). [file 12870_2022_3864_MOESM5_ESM.xlsx]

## Sheet: Sheet1
Table S3. List of 2,061 up-regulated genes (‘sativa’ Vs ‘falcata’).
GeneID	Chr.	Start_Pos	End_Pos	Stand	log2FoldChange	pvalue	Beaver	PI 641381	Description
MS.gene41065	chr1.3	42113617	42114246	+	8.25741	7.06741e-86	8369.67	37.6667	Late embryogenesis abundant protein
MS.gene026967	chr6.2	2272887	2276035	+	7.10296	1.34154e-58	16838.7	173.667	Reversible hydration of carbon dioxide
MS.gene55826	chr4.3	4302050	4304046	+	9.30452	7.62389e-57	4604.33	10.3333	30S ribosomal protein S6 alpha
MS.gene065473	chr7.3	24989086	24990405	-	10.154	1.68841e-48	2942.67	3.66667	eukaryotic translation initiation factor(EIF5)
MS.gene006500	chr4.1	27669033	27685405	-	8.18338	3.67426e-45	2208.33	10.6667	Belongs to the class-I aminoacyl-tRNA synthetase family
MS.gene062931	chr4.2	35800339	35802007	+	6.69919	1.20232e-44	2490.67	34	ATP synthase subunit C
MS.gene91444	chr1.2	77557846	77558451	-	8.39325	1.58109e-44	2795.67	11.6667	Photosystem I reaction center subunit II(psaD)
MS.gene25756	chr3.2	71135977	71136729	+	9.02799	2.72085e-42	1129.33	3	-
MS.gene028006	chr5.2	19174309	19178676	-	7.0746	4.72886e-40	1388	14	regulation of histone H3-K36 trimethylation
MS.gene004708	chr1.1	55077202	55088540	-	5.50352	1.57791e-38	1106	33.6667	GTP-binding protein OBGM, mitochondrial
MS.gene057757	chr4.4	36328093	36338821	-	11.4357	1.72673e-38	5574.67	2.66667	source UniProtKB
MS.gene52199	chr7.4	29046810	29047463	-	6.25996	2.61253e-38	643	11.6667	-
MS.gene85119	chr2.4	3096438	3096755	+	8.46203	6.53029e-38	837	3.33333	Belongs to the universal ribosomal protein uS17 family(RPS17)
MS.gene40834	chr1.2	59904982	59906266	-	9.5566	1.52728e-37	1284	2.33333	60S ribosomal protein
MS.gene067724	chr4.2	48991816	48998103	+	11.3188	1.94938e-37	2443	1.33333	ABC transporter A family member
MS.gene006462	chr1.2	77328833	77336324	-	6.50677	7.19064e-37	1880.33	29.6667	TPL-binding domain in jasmonate signalling
MS.gene062836	chr2.4	25028872	25031136	-	5.82414	1.51488e-35	1285	32	peroxisomal (S)-2-hydroxy-acid oxidase
MS.gene55825	chr4.3	4305534	4308035	-	5.74565	2.0866e-35	1045	27.3333	Belongs to the beta-ketoacyl-ACP synthases family
MS.gene020090	chr8.3	77276690	77281261	-	6.05521	4.83015e-35	802	16.6667	Peptidyl-prolyl cis-trans isomerase(FKBP15-2)
MS.gene022733	chr8.3	78639962	78643109	+	6.09496	6.05018e-35	631	13	Accessory subunit of the mitochondrial membrane respiratory chain NADH dehydrogenase (Complex I), that is believed not to be involved in catalysis. Complex I functions in the transfer of electrons from NADH to the respiratory chain. The immediate electron acceptor for the enzyme is believed to be ubiquinone
MS.gene013348	chr3.4	86755621	86757027	-	5.45768	1.209e-33	1078	34.3333	Belongs to the actin family(ACT1)
MS.gene34082	chr1.2	74342408	74358355	-	5.3526	6.47292e-33	711.667	24.3333	Belongs to the STXBP unc-18 SEC1 family
MS.gene70772	chr3.3	67343228	67346644	+	6.81233	9.78719e-33	1188	15	5-methyltetrahydropteroyltriglutamate-- homocysteine
MS.gene20932	chr1.3	60738778	60741914	-	7.00383	1.21067e-32	558	6	Polyketide cyclase / dehydrase and lipid transport
MS.gene54561	chr4.3	37229065	37229859	+	10.7318	1.68252e-32	1950.67	1.66667	Tetrapyrrole-binding protein
MS.gene065840	chr2.2	26811621	26816290	+	6.44304	6.1111e-32	745	12	-
MS.gene006464	chr1.2	77350756	77353968	-	8.95387	3.68537e-31	1607.67	4.66667	Serine threonine-protein kinase
MS.gene20133	chr4.4	3557230	3558736	-	6.92404	5.12066e-31	472.667	5.33333	Binds to actin and affects the structure of the cytoskeleton. At high concentrations, profilin prevents the polymerization of actin, whereas it enhances it at low concentrations
MS.gene056607	chr4.3	36756962	36759473	+	7.67159	9.06358e-31	817.333	5.66667	Peptidyl-prolyl cis-trans isomerase
MS.gene34469	chr1.2	75570174	75571157	+	7.25717	1.26751e-30	821.333	7.66667	Heat Stress Transcription Factor
MS.gene34851	chr8.2	38812867	38821108	+	7.33437	1.7928e-30	1295	11	The pyruvate dehydrogenase complex catalyzes the overall conversion of pyruvate to acetyl-CoA and CO(2)(IAR4)
MS.gene43194	chr7.2	78694791	78699188	+	7.70601	3.82259e-30	560.667	3.66667	Belongs to the disease resistance NB-LRR family
MS.gene61353	chr6.3	80825426	80831949	-	8.90264	5.58012e-30	672.333	2	Membrane-bound transcription factor site-1(MBTPS1)
MS.gene71981	chr8.1	22610019	22613597	+	7.46144	6.29643e-30	764.667	6	dual specificity protein phosphatase
MS.gene021058	chr4.3	40595074	40597097	-	7.72999	7.05043e-30	1222	8	60S ribosomal protein
MS.gene87285	chr2.2	14203555	14203752	+	7.22138	8.39859e-30	712.667	6.66667	40S ribosomal protein
MS.gene51599	chr7.2	28142874	28144813	-	5.95065	8.93201e-30	1192.67	27.6667	-
MS.gene76845	chr1.1	76819386	76820735	+	6.13398	1.45332e-29	1723	33	Peptidase of plants and bacteria
MS.gene072409	chr1.1	69496374	69498515	-	5.45639	2.08362e-29	991	32	50S ribosomal protein L21
MS.gene07719	chr2.4	51265467	51267789	+	10.1676	3.49493e-29	1404	1.66667	60S ribosomal Protein
MS.gene76014	chr7.3	81153100	81155838	+	15.6964	4.06984e-29	7366	0	The proteasome is a multicatalytic proteinase complex which is characterized by its ability to cleave peptides with Arg, Phe, Tyr, Leu, and Glu adjacent to the leaving group at neutral or slightly basic pH(PAE1)
MS.gene02238	chr2.1	73077531	73080026	+	7.14417	1.13947e-28	2302.67	23.3333	Soluble inorganic pyrophosphatase
MS.gene067863	chr7.1	18985401	18990430	+	6.07105	2.8579e-28	1652	33.6667	zinc metalloprotease EGY1, chloroplastic(EGY1)
MS.gene34150	chr1.2	75194857	75198598	-	5.43306	3.65492e-28	489.333	15.6667	RWP-RK domain
MS.gene48986	chr4.3	74186908	74188386	-	5.44631	4.30379e-28	781.667	25	Belongs to the universal ribosomal protein uS15 family
MS.gene66280	chr6.4	63921775	63924949	+	8.23035	4.32489e-28	1250.67	6	-
MS.gene026474	chr1.1	18156141	18159588	+	7.89009	5.31083e-28	456.333	2.66667	-
MS.gene054314	chr6.1	24511183	24512751	-	7.12014	6.06701e-28	717.333	7	Heat shock 70 kDa protein
MS.gene59347	chr5.4	12047416	12050083	-	6.91179	6.79747e-28	646	7.66667	phosphatase 2c
MS.gene006501	chr4.1	27660434	27665072	+	7.36999	9.88413e-28	592	5	Biotin synthase
MS.gene024661	chr5.1	3280898	3285806	+	6.38083	1.19988e-27	620.333	10.6667	V-type proton ATPase subunit
MS.gene34085	chr1.2	74383565	74384626	-	7.75189	2.19133e-27	934.667	6	BLOC-1-related complex sub-unit 8
MS.gene051149	chr8.2	63323033	63326779	-	7.12248	5.77797e-27	334.667	3.33333	NADH dehydrogenase ubiquinone 1 alpha subcomplex subunit
MS.gene017865	chr7.3	17902646	17906677	+	5.91306	3.35288e-26	436	10	Transcription initiation factor
MS.gene95038	chr8.2	70556	79682	+	5.57312	6.55774e-26	261	7.66667	-
MS.gene90765	chr2.2	28203825	28213328	+	5.30163	2.02572e-25	1459.33	50.3333	NAD(P)-binding Rossmann-like domain
MS.gene073902	chr1.3	26887054	26890680	-	6.02176	2.29724e-25	766	16	TraB domain-containing protein
MS.gene070853	chr1.1	41466994	41473804	+	6.96553	3.27594e-25	796.333	8.66667	-
MS.gene070073	chr5.3	66138080	66139173	+	6.87835	1.44921e-24	1285.33	15	RIBOSOMAL protein
MS.gene42530	chr7.1	16085899	16099342	-	8.9711	2.22153e-24	480.667	1.33333	Structural maintenance of chromosomes protein
MS.gene43195	chr7.2	78752049	78754975	-	8.29373	3.24418e-24	527.667	2.33333	-
MS.gene018643	chr7.1	10224230	10225668	+	5.73324	3.30965e-24	684.667	17.6667	-
MS.gene057763	chr4.4	36390604	36400007	+	13.6917	4.07289e-24	1811.33	0	-
MS.gene044284	chr3.3	68850848	68851239	+	7.87682	6.53012e-24	342.333	2	-
MS.gene38222	chr5.3	78495472	78497694	-	5.34877	6.72703e-24	497.333	17	Belongs to the eukaryotic ribosomal protein eS26 family
MS.gene09267	chr4.1	14555272	14557707	+	5.65842	9.45678e-24	312	8.66667	Microfibrillar-associated protein
MS.gene84465	chr8.3	67869872	67874803	+	6.38201	1.30845e-23	1136.67	19	Non-specific serine threonine protein kinase(CIPK12)
MS.gene042817	chr6.3	65866539	65869414	+	6.06539	1.58856e-23	1691	36	Small nuclear ribonucleoprotein
MS.gene016553	chr8.2	60389739	60416057	+	5.865	1.85775e-23	422.667	10	ABC transporter C family member
MS.gene25749	chr3.2	71240732	71241551	-	12.8952	2.81365e-23	998	0	-
MS.gene041181	chr5.1	10893921	10896570	-	9.58851	3.17037e-23	902	1.66667	Belongs to the eukaryotic ribosomal protein eS4 family
MS.gene036455	chr4.4	42950868	42952926	+	6.40998	5.51556e-23	878.333	14.3333	60S ribosomal Protein
MS.gene057608	chr5.4	27206739	27208423	+	5.64606	7.4462e-23	1355.33	36.3333	-
MS.gene74671	chr6.3	23128532	23130733	-	6.18398	7.56614e-23	1013	18.6667	inactive shikimate kinase like 1
MS.gene015255	chr5.4	9139789	9140229	+	8.22171	1.43428e-22	501	2.33333	60S ribosomal Protein
MS.gene020116	chr8.3	77404245	77406339	-	13.3012	1.46995e-22	1293.33	0	TMV resistance protein N-like
MS.gene55117	chr2.2	49707874	49712175	-	6.06597	1.65008e-22	523.333	10.6667	Domain in Tre-2, BUB2p, and Cdc16p. Probable Rab-GAPs.
MS.gene37333	chr8.4	75097953	75104468	-	10.4401	2.02448e-22	961	1	RESISTANCE protein
MS.gene069854	chr2.1	3752576	3753373	-	6.75203	2.13767e-22	256	3.33333	-
MS.gene07262	chr1.3	61929522	61933874	+	12.5183	2.44516e-22	776.667	0	Belongs to the protein disulfide isomerase family
MS.gene029400	chr1.4	84592407	84593897	-	5.74986	2.46737e-22	417	11	3-ketoacyl-CoA synthase
MS.gene55844	chr4.3	4038404	4041221	+	6.4025	2.52859e-22	344	5.66667	Serine threonine-protein kinase
MS.gene81230	chr5.2	81649802	81650921	+	7.10902	3.81569e-22	84582	807.667	The light-harvesting complex (LHC) functions as a light receptor, it captures and delivers excitation energy to photosystems with which it is closely associated(Lhcb2-1)
MS.gene004222	chr2.4	69312565	69315055	-	5.37212	6.44274e-22	585	19.3333	THO complex subunit
MS.gene065841	chr2.2	26823751	26827742	+	7.41346	6.63218e-22	377.667	3	-
MS.gene66279	chr6.4	63985470	63988504	+	9.34564	9.08766e-22	599.667	1.33333	Replication factor A
MS.gene91921	chr5.3	27202491	27203506	+	7.14765	1.1913e-21	236	2.33333	-
MS.gene029402	chr1.4	84527430	84529145	-	5.41834	1.61131e-21	612.667	19.6667	Zinc finger protein CONSTANS-like
MS.gene81627	chr5.1	67305053	67307209	+	5.37134	2.12259e-21	275	9.33333	Vacuolar protein sorting-associated protein
MS.gene054379	chr7.4	4655092	4655610	+	11.0107	2.35162e-21	1006.33	0.666667	DUF538 domain containing protein
MS.gene85576	chr1.3	54778553	54779312	+	6.96164	3.76501e-21	622.667	6.66667	Aux IAA proteins are short-lived transcriptional factors that function as repressors of early auxin response genes at low auxin concentrations
MS.gene38189	chr5.3	78875843	78876955	-	5.9817	6.00577e-21	197	4.33333	Protein of unknown function (DUF568)
MS.gene049973	chr5.3	52251543	52261587	+	12.5849	7.2947e-21	784	0	Converts zeaxanthin into antheraxanthin and subsequently violaxanthin(ZEP)
MS.gene030471	chr4.4	7045701	7047818	+	6.14354	8.47106e-21	238.667	4.66667	-
MS.gene01711	chr2.4	72500985	72501989	+	5.70702	9.03478e-21	490.667	12.6667	BEST Arabidopsis thaliana protein match is glycine-rich protein (TAIR AT3G29075.1)
MS.gene66278	chr6.4	64001117	64018039	+	12.7004	9.15091e-21	845.667	0	Belongs to the helicase family
MS.gene86073	chr6.3	8532231	8532986	+	5.47863	1.19029e-20	180.667	5.66667	EID1-like F-box protein
MS.gene016716	chr5.3	68834906	68845825	+	5.28337	1.64231e-20	371	13	E3 ubiquitin-protein ligase
MS.gene20953	chr1.3	60566891	60571009	-	5.66969	2.2977e-20	500	13.3333	Regulatory photoreceptor which exists in two forms that are reversibly interconvertible by light the Pr form that absorbs maximally in the red region of the spectrum and the Pfr form that absorbs maximally in the far-red region(PHYA)
MS.gene039231	chr2.3	24711583	24712050	+	5.36473	3.06935e-20	1224	42.3333	-
MS.gene014302	chr3.1	91731531	91733342	+	7.25882	3.40522e-20	754	7	psbP domain-containing protein 3
MS.gene004886	chr1.4	62679344	62680657	-	5.27829	3.83039e-20	358	13	Non-specific serine threonine protein kinase(CIPK7)
MS.gene37430	chr3.4	91387631	91389314	-	8.41616	4.41649e-20	469.667	2	Belongs to the complex I 20 kDa subunit family
MS.gene006392	chr1.3	70521691	70523771	-	8.9689	5.31884e-20	889	2.33333	Transmembrane emp24 domain-containing protein
MS.gene030644	chr4.3	8552116	8554641	-	8.20642	7.26995e-20	284.333	1.33333	Protein kinase domain
MS.gene69758	chr3.4	77296962	77297352	+	8.92037	7.51005e-20	346.333	1	-
MS.gene34456	chr1.2	75716095	75718423	-	6.91686	8.04724e-20	373.333	4.33333	Dihydrodipicolinate reductase, C-terminus
MS.gene047355	chr2.3	70348014	70350145	-	6.51856	8.79743e-20	217	3.33333	DnaJ homolog subfamily B member
MS.gene041128	chr5.2	10094244	10096115	-	6.63858	9.35076e-20	245.667	3.33333	Myb-like DNA-binding domain
MS.gene030588	chr4.2	8696352	8702099	-	8.46407	1.07252e-19	407	1.66667	Core-2/I-Branching enzyme
MS.gene013385	chr3.4	86277099	86278169	+	5.74413	1.16351e-19	276	7.33333	F-box kelch-repeat protein
MS.gene61764	chr8.4	58537787	58541185	+	12.1219	1.21295e-19	604	0	NADH dehydrogenase ubiquinone 1 alpha subcomplex subunit
MS.gene028366	chr4.2	18145863	18155442	+	5.44339	1.43507e-19	208.333	6.66667	Belongs to the protein kinase superfamily
MS.gene26053	chr7.4	54124205	54125228	+	11.8278	1.64162e-19	472	0	DNA recombination
MS.gene005756	chr1.2	67893338	67898245	+	12.131	1.69418e-19	1176.67	0.333333	Belongs to the disease resistance NB-LRR family
MS.gene70668	chr3.1	63435650	63436132	+	6.82601	1.99647e-19	429.667	5.33333	Belongs to the universal ribosomal protein uL15 family
MS.gene95856	chr4.3	1106545	1106967	+	13.1321	2.3768e-19	1148.33	0	Belongs to the universal ribosomal protein uS9 family
MS.gene01199	chr2.4	73757443	73760490	-	6.06644	2.9029e-19	178	3.66667	Belongs to the NPH3 family
MS.gene005636	8683	30339	33227	-	11.9579	3.93512e-19	540.667	0	Paired amphipathic helix protein
MS.gene004451	chr2.4	66843159	66843467	+	12.006	5.54205e-19	1094.67	0.333333	Glutaredoxin
MS.gene83457	chr5.4	17252439	17256488	-	7.54565	5.5545e-19	417.333	3	RING-like zinc finger
MS.gene25760	chr3.2	71090256	71099637	-	11.4876	5.81916e-19	748.333	0.333333	Heat shock 70 kDa protein
MS.gene36518	chr4.1	17939190	17955836	-	6.09824	6.02703e-19	659.667	13.3333	E3 ubiquitin-protein ligase(UPL1)
MS.gene76520	chr2.3	2645257	2646054	-	11.453	7.51281e-19	368.667	0	-
MS.gene044282	chr3.3	68799527	68800309	+	6.48764	1.29391e-18	278.333	4.33333	-
MS.gene49039	chr1.3	70013394	70027759	-	5.53614	1.42718e-18	683	20.3333	Belongs to the class-I aminoacyl-tRNA synthetase family
MS.gene046785	chr1.2	14041117	14042818	+	5.5666	1.51544e-18	196.333	5.66667	receptor-like protein kinase
MS.gene005003	chr1.3	56152238	56156030	+	6.27005	1.72548e-18	202	3.66667	SUZ domain
MS.gene007374	chr7.4	8434578	8436049	+	5.84475	1.78684e-18	8124.67	198	Belongs to the MIP aquaporin (TC 1.A.8) family
MS.gene003023	chr2.2	61557990	61559865	+	5.5308	2.03051e-18	2416.33	69.3333	Plastid-lipid-associated protein(PAP2)
MS.gene61052	chr8.1	38375587	38377509	+	5.83117	2.15009e-18	443.667	10.6667	Phosphatidylinositol 4-kinase
MS.gene98038	chr5.1	57916757	57920896	-	10.2511	2.75207e-18	598	0.666667	UDP-glycosyltransferase 87A1-like
MS.gene31615	chr1.1	11091233	11093985	+	5.55119	3.22755e-18	250.333	7.66667	xenobiotic transmembrane transporting ATPase activity
MS.gene30263	chr7.3	64512383	64517012	-	11.4061	3.66829e-18	351.667	0	tRNA (adenine(58)-N(1))-methyltransferase non-catalytic subunit
MS.gene064850	chr3.3	94416039	94417349	+	6.4443	3.98068e-18	249.667	4	hmg beta 1,hmgb2,nfd02,nfd2
MS.gene33955	chr1.4	75020575	75022730	-	8.68784	4.91765e-18	3776	13.6667	50S ribosomal protein L21
MS.gene027724	chr5.2	23110713	23117819	-	5.94802	4.94864e-18	336.333	7.33333	recQ-mediated genome instability protein(RMI1)
MS.gene49612	chr5.1	28560230	28560837	-	8.01961	5.69342e-18	611.333	3.33333	Belongs to the thioredoxin family
MS.gene58581	chr5.3	24958337	24959755	-	11.8179	5.76857e-18	494.333	0	-
MS.gene98449	chr5.4	18706104	18710439	-	5.80668	5.79897e-18	510	12.3333	Extra-large guanine nucleotide-binding protein 3(XLG3)
MS.gene017768	chr7.4	18748912	18752800	+	9.88418	6.57875e-18	446	0.666667	Transcription elongation factor that enhances transcription elongation by RNA polymerase II (RNAPII)
MS.gene49993	chr1.1	75664751	75668329	+	5.69142	6.69934e-18	229	6	Cysteine-rich receptor-like protein kinase
MS.gene005466	chr1.1	63976753	63982378	-	12.0686	7.06404e-18	1051.33	0.333333	ABC transporter A family member
MS.gene012452	chr8.3	2117257	2118289	+	6.46514	7.57515e-18	265	4.33333	tRNA (adenine-N6-)-methyltransferase activity
MS.gene58658	chr2.3	53680198	53681448	-	5.27609	7.9344e-18	166.667	6	termination of mitochondrial transcription
MS.gene051963	chr2.2	3369626	3371760	-	9.9553	8.95307e-18	471.333	0.666667	Belongs to the DEAD box helicase family
MS.gene37033	chr8.2	79992863	79997374	+	8.01815	1.19018e-17	419.333	2.33333	Peptidyl-prolyl cis-trans isomerase(FKBP15-2)
MS.gene05792	chr2.3	68062183	68065945	+	11.8163	1.33168e-17	469	0	Belongs to the eukaryotic initiation factor 4E family(eIF4E)
MS.gene60911	chr2.4	31176056	31181286	-	10.3191	1.38694e-17	596.333	0.666667	-
MS.gene014038	chr7.2	18252753	18254267	+	6.60092	1.53968e-17	407.667	6	calcium-binding protein
MS.gene59367	chr5.4	12312608	12319611	-	11.0686	1.84164e-17	286.667	0	Filamin/ABP280 repeat
MS.gene64006	chr1.4	811298	813040	+	5.27224	2.24991e-17	1075	40.3333	Protein disulfide-isomerase LQY1
MS.gene41182	chr4.1	36779944	36781598	+	10.9912	2.41172e-17	266.667	0	-
MS.gene48735	chr4.4	72469510	72472996	-	6.67193	2.43176e-17	593	8	-
MS.gene043066	chr4.2	73353792	73355242	-	8.05401	2.6316e-17	710.667	3.66667	Belongs to the UDP-glycosyltransferase family
MS.gene52488	chr7.2	61391158	61394538	+	5.45107	3.10428e-17	208.333	6.66667	Removes the formyl group from the N-terminal Met of newly synthesized proteins(PDF1B)
MS.gene48726	chr4.4	72205777	72207209	-	6.69605	3.56224e-17	387.667	5	Belongs to the UDP-glycosyltransferase family
MS.gene88839	chr1.1	69865746	69869471	-	5.48431	3.9474e-17	163	5	Protein-tyrosine-phosphatase PTP1-like(PTP1)
MS.gene017812	chr7.3	18458379	18458837	-	5.28812	4.14056e-17	249.667	9	Protein EARLY RESPONSIVE TO DEHYDRATION
MS.gene066269	chr1.1	71767334	71768344	-	6.39112	4.44402e-17	159	2.66667	Ornithine cyclodeaminase/mu-crystallin family
MS.gene028140	chr5.3	16065745	16070057	-	9.08397	4.45771e-17	486.333	1.33333	Belongs to the protein kinase superfamily. Ser Thr protein kinase family
MS.gene022197	chr3.3	67163427	67164855	-	10.9776	5.86146e-17	527.667	0.333333	translation initiation factor activity(TIF35)
MS.gene22370	chr7.3	11053015	11054154	-	9.8991	6.38322e-17	733.333	1	Belongs to the UDP-glycosyltransferase family(DOGT1)
MS.gene035382	32549	12990	13514	-	11.1572	7.04001e-17	297	0	-
MS.gene006073	chr1.3	67599060	67608291	-	5.64953	7.10527e-17	130.667	3.66667	1-phosphatidylinositol-3-phosphate 5-kinase FAB1D
MS.gene74575	chr2.3	60214588	60216171	-	7.16977	7.13597e-17	170	1.66667	Tyrosine dopa decarboxylase
MS.gene012684	chr8.1	1399949	1403965	+	5.41721	7.19224e-17	156	5	Acyl-protein thioesterase
MS.gene014718	chr3.1	86926653	86929229	-	8.64309	7.52666e-17	281	1	serine arginine-rich splicing factor
MS.gene59048	chr8.4	13827413	13829032	+	6.31996	7.93832e-17	210	3.66667	Adenine nucleotide transporter BT1, chloroplastic
MS.gene78365	chr2.3	4952980	4955168	-	8.02917	1.18894e-16	247.667	1.33333	-
MS.gene006857	chr4.1	24479494	24481058	+	8.34278	1.21595e-16	324.333	1.33333	U6 snRNA-associated Sm-like protein
MS.gene015933	chr1.2	9697690	9703811	+	5.48749	1.29175e-16	474.667	15.3333	Enhancer of polycomb-like
MS.gene55365	chr5.2	33460190	33463756	-	10.7942	1.30898e-16	231.667	0	Universal stress protein family
MS.gene54399	chr7.4	93130013	93132676	+	5.76738	1.64962e-16	144.333	3.66667	Vesicle transport protein
MS.gene30770	chr3.1	59869799	59878034	+	11.9211	1.71124e-16	488.667	0	Protein ZINC INDUCED
MS.gene028911	chr2.3	10230449	10233911	-	11.319	2.15069e-16	350.667	0	Encoded by
MS.gene40205	chr3.2	89053490	89053762	-	6.28442	2.16273e-16	232.667	4.33333	-
MS.gene54393	chr7.4	93187890	93188948	-	11.0728	2.61736e-16	276.667	0	-
MS.gene96613	chr6.3	57529090	57530909	+	11.2224	2.64423e-16	306.333	0	Mitochondrial Rho GTPase
MS.gene08298	chr4.3	17030795	17032124	+	10.7447	2.94313e-16	449.667	0.333333	Essential component of the vacuolar proton pump (V- ATPase), a multimeric enzyme that catalyzes the translocation of protons across the membranes. Required for assembly and activity of the V-ATPase
MS.gene21572	chr1.3	62945752	62952435	-	7.89526	2.98261e-16	286.333	1.66667	-
MS.gene004397	chr2.4	67311922	67313091	+	6.23444	3.15507e-16	225	4.33333	F-box protein At5g46170-like
MS.gene020132	chr8.3	77648961	77650678	+	10.8161	3.22203e-16	233.333	0	TMV resistance protein N-like
MS.gene070554	chr5.4	67085678	67099162	-	8.50492	3.31076e-16	270	1	E3 ubiquitin-protein ligase BRE1-like
MS.gene61762	chr8.4	58544847	58550779	-	6.79454	3.80762e-16	533.333	6.66667	transcription factor(OBF5)
MS.gene74563	chr2.3	59960250	59963266	-	8.17738	3.82568e-16	282.333	1.33333	-
MS.gene33972	chr1.4	74795941	74799123	-	7.64212	3.8465e-16	684.667	5	Tetratricopeptide repeat
MS.gene42702	chr8.2	53246353	53247768	+	5.71782	3.98945e-16	207.667	5.66667	-
MS.gene042128	chr8.3	1049956	1051640	+	6.11586	6.23474e-16	130.333	2.66667	f-box protein
MS.gene51109	chr5.1	65963030	65965787	-	8.23242	6.44861e-16	280.667	1.33333	MRN-interacting protein
MS.gene067794	chr7.1	19558425	19560548	+	11.0757	6.54983e-16	296	0	Binds to the signal sequence of presecretory protein when they emerge from the ribosomes and transfers them to TRAM (translocating chain-associating membrane protein)
MS.gene29594	chr5.2	69821741	69826429	-	5.97593	7.41098e-16	366.333	8	Belongs to the lyase 1 family. Adenylosuccinate lyase subfamily
MS.gene47865	chr4.4	12738539	12742648	-	5.82325	7.50642e-16	1041.67	26	translocase of chloroplast 159
MS.gene074154	chr6.1	5789384	5796573	-	6.31268	7.73562e-16	328	6	-
MS.gene25139	chr8.4	72983458	72984084	-	7.19798	8.0086e-16	9289	88.6667	Cupin
MS.gene88840	chr1.1	69880142	69880822	-	5.31814	8.25979e-16	112.667	4	-
MS.gene063433	chr2.3	25798693	25799582	+	6.13525	8.64191e-16	243.667	4.66667	Glutathione S-transferase
MS.gene74606	chr2.3	60627851	60632004	-	5.89519	8.61131e-16	139.667	3.33333	Belongs to the synaptobrevin family
MS.gene44076	chr1.3	58141863	58145161	-	6.10658	1.09093e-15	479.333	10	Serine threonine-protein kinase
MS.gene001115	chr5.2	17959198	17962396	+	5.61185	1.29586e-15	2289	65.3333	Encoded by
MS.gene43042	chr2.4	13817257	13818472	+	11.0581	1.34526e-15	271.667	0	-
MS.gene22990	chr7.2	6472660	6479839	+	8.40815	1.46029e-15	252.667	1	Serine hydroxymethyltransferase
MS.gene023919	chr7.1	25717838	25728425	-	5.60673	1.5164e-15	126.667	3.66667	ATP-dependent helicase
MS.gene029332	chr1.4	86051401	86052723	+	5.51392	1.57985e-15	203.333	6.33333	40S ribosomal protein
MS.gene92871	chr3.4	20483300	20488284	-	7.40529	1.64975e-15	1723.33	15	30S ribosomal protein 2
MS.gene78575	chr7.4	3627136	3627465	+	10.8265	1.9559e-15	244.333	0	Rapid ALkalinization Factor (RALF)
MS.gene69759	chr3.4	77306382	77309733	-	7.27013	2.13157e-15	151	1.33333	Belongs to the cytochrome b5 family
MS.gene036384	chr2.4	39082002	39097446	-	7.19354	2.41726e-15	180.333	1.66667	Belongs to the helicase family
MS.gene00142	chr2.1	58778423	58783243	+	6.28302	2.6673e-15	170.333	3	Serine hydroxymethyltransferase
MS.gene52990	chr1.1	56441989	56450537	+	7.2233	2.88983e-15	280.667	2.66667	DAG protein
MS.gene20998	chr1.3	60012572	60017320	-	5.70688	3.36734e-15	134	3.66667	Alkaline neutral invertase
MS.gene042372	chr6.2	80237249	80237683	-	8.42041	3.52445e-15	1528	6.33333	transposition, RNA-mediated
MS.gene012583	chr8.1	2453966	2455054	-	6.37717	3.54116e-15	321	5.66667	Protein RTF2 homolog
MS.gene058147	chr5.4	3342087	3351161	-	5.46698	3.82276e-15	228.333	7	Far upstream element-binding protein
MS.gene26052	chr7.4	54123282	54124194	+	10.3961	3.97369e-15	174.667	0	DNA recombination
MS.gene65260	chr4.3	41103927	41104133	-	6.35786	4.06386e-15	118	2	-
MS.gene019293	chr5.4	4779456	4784256	+	6.42881	4.32679e-15	342	5.33333	Auxin-induced in root cultures protein
MS.gene063979	chr5.2	36454008	36454430	-	10.5839	4.47452e-15	208.333	0	Belongs to the universal ribosomal protein uS9 family
MS.gene066155	chr2.3	26585293	26590645	-	5.56837	4.67103e-15	475.333	13.3333	Encoded by
MS.gene039647	chr3.4	10608694	10611151	-	11.3108	4.82044e-15	322.667	0	Encoded by
MS.gene060116	chr6.2	69575119	69575612	+	10.0027	5.82689e-15	689	1	-
MS.gene063821	chr8.1	63222221	63223213	-	10.3619	8.31961e-15	169.667	0	carboxylic ester hydrolase activity
MS.gene85590	chr1.3	55039188	55044592	+	6.76932	8.93578e-15	224.333	3	Belongs to the small GTPase superfamily. Arf family
MS.gene022799	chr8.1	85145757	85151879	-	5.32629	1.06393e-14	204.333	7.33333	phosphoinositide phosphatase
MS.gene49145	chr1.3	68785606	68786160	+	9.74879	1.10381e-14	658.333	1	-
MS.gene80105	chr8.4	69071945	69073942	+	10.2101	1.22486e-14	296	0.333333	Methionine gamma-lyase-like
MS.gene70516	chr3.1	67205634	67206407	-	10.0806	1.35065e-14	142	0	-
MS.gene60078	chr6.1	34874582	34883700	+	5.40379	1.35266e-14	1665.67	57.6667	4-coumarate--CoA ligase-like
MS.gene03073	chr2.1	61034286	61036697	+	10.4781	1.35849e-14	194.667	0	translocase of chloroplast 159
MS.gene63621	chr3.2	23827443	23827695	+	10.1467	1.39246e-14	147.333	0	Rhamnogalacturonate lyase
MS.gene029392	chr1.4	84700631	84701209	+	5.33426	1.56753e-14	96.3333	3.33333	protein kinase activity
MS.gene05117	chr3.4	64909078	64911713	-	10.5802	1.60244e-14	195.333	0	-
MS.gene000332	chr7.1	88260316	88260887	-	6.92587	1.96317e-14	116.667	1.33333	-
MS.gene072699	chr7.3	5457029	5457412	+	5.68943	2.01946e-14	755.333	21.3333	CP12(CP12-1)
MS.gene039862	chr3.1	12431716	12432270	+	6.12157	2.0272e-14	609.667	11.6667	Dirigent proteins impart stereoselectivity on the phenoxy radical-coupling reaction, yielding optically active lignans from two molecules of coniferyl alcohol in the biosynthesis of lignans, flavonolignans, and alkaloids and thus plays a central role in plant secondary metabolism
MS.gene044624	chr3.1	11189470	11193974	-	6.94517	2.1813e-14	4641	48.6667	isoform X1
MS.gene78572	chr7.4	3669198	3669473	-	10.0419	2.38316e-14	140.667	0	-
MS.gene28656	chr7.1	4054915	4060543	-	6.02949	2.74177e-14	246.667	5	DEAD-box ATP-dependent RNA helicase
MS.gene068225	chr1.2	32524670	32526789	+	5.47099	2.9137e-14	1597	52.3333	-
MS.gene72894	chr5.1	18797465	18802864	-	6.11203	3.00091e-14	202.667	4	Belongs to the DEAD box helicase family
MS.gene57208	chr5.3	8758712	8759800	-	10.1469	3.40272e-14	301	0.333333	-
MS.gene94245	chr7.3	40936501	40937859	+	6.17226	4.24857e-14	159.667	3	Belongs to the cyclin family
MS.gene88138	chr4.3	69220021	69221475	+	6.6209	4.70839e-14	598	8.33333	Belongs to the UDP-glycosyltransferase family
MS.gene062776	chr1.4	3469560	3469919	-	5.73462	5.5764e-14	89	2.33333	-
MS.gene003814	chr4.2	37797226	37800308	+	9.9913	5.8932e-14	135.333	0	Belongs to the globin family
MS.gene019292	chr5.4	4785330	4785746	+	10.1206	6.07996e-14	151	0	G-type lectin S-receptor-like serine threonine-protein kinase
MS.gene61255	chr8.2	22980264	22985227	+	5.82051	6.1981e-14	93.3333	2.33333	Coiled-coil domain containing protein (DUF2052)
MS.gene030951	chr4.3	11819760	11826695	+	5.43974	7.30361e-14	135.667	4.33333	Guanosine nucleotide diphosphate dissociation inhibitor
MS.gene034281	chr4.2	93527531	93533063	+	5.44627	9.16893e-14	94.3333	3	Eukaryotic family of unknown function (DUF1754)
MS.gene063359	chr2.4	26241898	26245400	-	5.28096	9.44426e-14	1490	53.3333	Elongation factor
MS.gene94853	chr6.1	29277907	29281773	+	8.27465	1.02145e-13	232.667	1	Pentatricopeptide repeat-containing protein
MS.gene013919	chr7.1	17926777	17929996	-	5.68303	1.07856e-13	250	6.66667	Cytochrome p450
MS.gene02915	chr2.4	62082257	62090381	-	9.78346	1.09814e-13	117	0	Heavy-metal-associated domain
MS.gene63880	chr5.1	75824170	75825841	+	8.86237	1.11352e-13	225.667	0.666667	Cytochrome p450
MS.gene044457	chr8.1	16024730	16025110	-	9.62981	1.13392e-13	201.667	0.333333	-
MS.gene008069	chr3.3	61516951	61519660	-	5.48919	1.21863e-13	74419.3	2438	The light-harvesting complex (LHC) functions as a light receptor, it captures and delivers excitation energy to photosystems with which it is closely associated
MS.gene46723	chr3.3	22348598	22350586	-	5.90987	1.28091e-13	118.333	2.66667	Ribonuclease H protein
MS.gene38593	chr3.3	81784591	81786580	+	5.26544	1.43441e-13	1190.67	45.3333	Belongs to the 14-3-3 family
MS.gene006276	chr1.1	72201089	72201970	+	7.34033	1.44657e-13	586	4.66667	Belongs to the eukaryotic ribosomal protein eL36 family
MS.gene56889	chr8.1	17879410	17880240	-	28.8319	1.58329e-13	4495.33	0	-
MS.gene88407	chr8.3	56926822	56928642	+	10.331	1.75812e-13	175.333	0	LRR receptor-like serine threonine-protein kinase
MS.gene26910	chr1.2	77737431	77738057	+	7.92536	1.86223e-13	170	1	Photosystem I reaction center subunit II(psaD)
MS.gene44108	chr1.3	58600270	58606346	-	9.8076	1.93232e-13	119.333	0	Sucrose nonfermenting 4-like
MS.gene004392	chr2.4	67421542	67424232	-	6.29529	1.95211e-13	127	2.33333	Electron transfer DM13
MS.gene78358	chr2.3	4870211	4880423	+	5.26143	2.05029e-13	82.3333	3	Component of the DNA topoisomerase VI involved in chromatin organization and progression of endoreduplication cycles. Relaxes both positive and negative superturns and exhibits a strong decatenase activity. The B subunit binds ATP(TOP6B)
MS.gene52757	chr7.2	14938223	14940364	-	6.80061	2.13055e-13	129	1.66667	protein trichome birefringence-like
MS.gene34471	chr1.2	75557135	75558496	+	6.0968	2.19191e-13	96.6667	2	Predicted transmembrane protein 161AB
MS.gene033388	chr8.4	22263366	22265073	+	9.55789	2.6484e-13	195	0.333333	f-box protein
MS.gene06816	chr3.1	74802478	74803365	-	6.38628	2.9011e-13	137.333	2.33333	-
MS.gene31556	chr2.4	11473172	11479687	-	11.5878	2.91012e-13	394.333	0	-
MS.gene70777	chr3.3	67256756	67258184	-	9.9999	3.41817e-13	136	0	translation initiation factor activity(TIF35)
MS.gene030687	chr4.3	9036752	9038271	-	9.71037	3.52841e-13	112.667	0	-
MS.gene046993	chr4.3	326206	327896	+	9.91338	3.56123e-13	130.667	0	FAD binding(ZEP)
MS.gene01699	chr2.4	72599569	72600069	+	7.16485	4.18572e-13	131.333	1.33333	Catalyzes the aldol cleavage of 4-hydroxy-4-methyl-2- oxoglutarate (HMG) into 2 molecules of pyruvate. Also contains a secondary oxaloacetate (OAA) decarboxylase activity due to the common pyruvate enolate transition state formed following C-C bond cleavage in the retro-aldol and decarboxylation reactions
MS.gene011178	chr8.3	72808950	72813475	+	9.58851	4.48639e-13	102.667	0	RNA recognition motif
MS.gene067630	chr4.1	69242378	69243832	-	6.30084	4.69589e-13	547.667	9.33333	Belongs to the UDP-glycosyltransferase family
MS.gene96484	chr3.4	9894277	9894938	-	7.14993	4.97865e-13	102.667	1	50S ribosomal protein(mtRPL27a)
MS.gene85554	chr1.3	54449991	54452389	-	9.57675	5.18223e-13	193	0.333333	Encoded by
MS.gene98845	chr6.1	74026409	74031722	+	9.62663	5.40574e-13	102.667	0	Carbon catabolite repressor protein 4 homolog
MS.gene42804	chr8.2	80646255	80659338	-	7.03867	5.48426e-13	164.667	1.66667	transport protein
MS.gene45761	chr8.3	58795971	58804573	+	5.3768	5.85046e-13	358.333	12.6667	Chaperone protein DNAj
MS.gene05161	chr6.4	51594176	51596729	+	9.93993	5.9508e-13	125.333	0	Cell division control protein 24, OB domain 1
MS.gene76012	chr7.3	81119913	81125461	-	10.1619	6.33642e-13	158.333	0	transcription factor
MS.gene97840	chr7.2	92552914	92554258	-	7.57456	6.50244e-13	189	1.33333	Phosphoenolpyruvate phosphomutase
MS.gene057745	chr4.4	36152187	36159151	+	5.60907	6.51274e-13	283.667	7.66667	Chromosome region maintenance protein 1 exportin
MS.gene051563	chr1.3	6576925	6577098	-	9.99657	6.52173e-13	136	0	RIBOSOMAL protein
MS.gene039237	chr2.3	24630371	24636299	-	9.82647	6.70404e-13	119	0	26S proteasome regulatory subunit
MS.gene006208	chr1.4	77375352	77376121	+	6.67105	7.25907e-13	119.667	1.66667	membrane-associated kinase regulator
MS.gene90025	chr7.4	72873879	72874088	+	6.09818	7.38211e-13	216.333	4.33333	Protein of unknown function (DUF3339)
MS.gene74530	chr2.3	59430473	59431678	-	11.2965	7.52391e-13	357	0	Belongs to the AAA ATPase family
MS.gene22026	chr3.3	40495131	40500576	+	5.33548	7.56243e-13	559.667	20.3333	Citrate synthase
MS.gene053661	chr4.4	22085538	22086439	-	7.26171	8.0908e-13	109	1	GTP1 OBG family protein
MS.gene05814	chr2.3	67799298	67803824	-	5.57906	1.01173e-12	1122.33	32	CSC1-like protein ERD4(ERD4)
MS.gene79007	chr5.2	26853021	26857169	-	9.99727	1.1003e-12	140.667	0	Belongs to the disease resistance NB-LRR family
MS.gene005755	chr1.2	67889704	67891734	-	9.48246	1.20127e-12	363.333	0.666667	Domain of unknown function (DUF4220)
MS.gene46280	chr4.4	40808946	40813145	-	6.22078	1.20018e-12	155.667	3	Ring finger
MS.gene75401	chr5.4	39270595	39273544	-	7.47239	1.26144e-12	125	1	Transcription factor bHLH49-like
MS.gene54805	chr1.2	73300845	73302737	-	9.31541	1.32835e-12	160.667	0.333333	Converts zeaxanthin into antheraxanthin and subsequently violaxanthin(ZEP)
MS.gene062901	chr4.2	36132009	36137061	-	6.46373	1.48605e-12	485.667	8	FGGY family of carbohydrate kinases, C-terminal domain
MS.gene06087	chr4.2	4236484	4239944	+	8.41887	1.62736e-12	167.333	0.666667	Plant pleckstrin homology-like region
MS.gene003102	chr2.2	60596573	60596963	+	9.04059	1.66027e-12	242.333	0.666667	NADH-ubiquinone oxidoreductase complex I, 21 kDa subunit
MS.gene003495	chr4.3	32830372	32835122	-	9.63956	1.73968e-12	102.333	0	Transcription initiation factor TFIID subunit
MS.gene043063	chr4.2	73404903	73408221	-	6.94716	1.79112e-12	114	1.33333	Belongs to the cytochrome P450 family
MS.gene85347	chr2.1	46915660	46918832	-	9.47855	1.86544e-12	93.6667	0	Beta-L-arabinofuranosidase, GH127
MS.gene30358	chr8.1	79081633	79082553	-	10.3375	1.88869e-12	181	0	Leucine Rich Repeat
MS.gene65037	chr7.1	44490033	44493153	-	7.03008	1.90361e-12	162	1.66667	G-type lectin S-receptor-like Serine
MS.gene06063	chr4.1	4716574	4717267	-	5.36287	1.95612e-12	155	5	-
MS.gene041791	chr1.1	68734571	68736850	+	5.60277	2.15083e-12	80	2.33333	Lipolytic acyl hydrolase (LAH)
MS.gene32527	chr5.1	62646056	62648317	-	5.39238	2.25414e-12	154.667	5	Transcription factor that specifically binds AT-rich DNA sequences related to the nuclear matrix attachment regions (MARs)
MS.gene39058	chr7.4	17676962	17683678	+	5.67198	2.62914e-12	152.667	4	Belongs to the TRAFAC class myosin-kinesin ATPase superfamily. Kinesin family
MS.gene65412	chr4.3	87977690	87981345	-	7.16868	2.65597e-12	101.667	1	-
MS.gene82713	chr3.1	38225851	38232945	-	9.37714	2.67716e-12	597	1.33333	Microtubule-associated protein
MS.gene37412	chr3.4	91630122	91630454	-	6.24532	2.83307e-12	88.3333	1.66667	Domain of unknown function (DUF3511)
MS.gene76011	chr7.3	81112835	81117689	+	5.63218	2.9186e-12	211.333	5.66667	GDP-fucose protein O-fucosyltransferase
MS.gene42847	chr2.3	8132141	8136002	-	5.40234	2.98486e-12	91.3333	3	Carbamoyl-phosphate synthase large(CARB)
MS.gene065185	chr2.4	18033510	18041014	-	5.3572	3.08307e-12	143.333	4.66667	Belongs to the glycosyl hydrolase 1 family
MS.gene069673	chr6.1	67036214	67041216	+	6.28584	3.20828e-12	93.3333	1.66667	cyclic nucleotide-gated ion channel
MS.gene02881	chr2.4	61523271	61526625	-	5.46594	3.27869e-12	111.667	3.66667	DNA-directed RNA polymerases IV and V subunit
MS.gene08233	chr3.2	65567026	65575408	-	7.07346	3.87424e-12	96	1	Exosome complex component
MS.gene028320	chr4.2	17661556	17662264	-	9.84638	3.89456e-12	127	0	-
MS.gene071147	chr5.4	40408335	40408784	+	9.46277	4.14135e-12	91	0	-
MS.gene82432	chr5.2	16629180	16630361	-	9.37637	4.18251e-12	89.6667	0	Belongs to the MIP aquaporin (TC 1.A.8) family
MS.gene055440	chr8.1	86081605	86081864	-	9.65155	4.1855e-12	216.667	0.333333	60S ribosomal Protein
MS.gene063785	chr8.1	63969837	63973228	+	9.39533	4.39909e-12	90.6667	0	NADH dehydrogenase ubiquinone 1 alpha subcomplex subunit
MS.gene66508	chr6.2	64014870	64016202	-	5.87643	4.42298e-12	110.333	2.66667	clathrin light chain binding
MS.gene058164	chr1.4	73547560	73547884	+	9.22585	4.60631e-12	79.6667	0	-
MS.gene97765	chr7.3	81883951	81889188	-	5.39624	4.63145e-12	968.333	34	Belongs to the major facilitator superfamily. Sugar transporter (TC 2.A.1.1) family
MS.gene065652	chr1.4	83162862	83165486	-	6.1182	4.68452e-12	259.333	5.33333	RNA-binding protein
MS.gene32742	chr3.1	83237669	83241327	-	5.54454	4.78016e-12	352	11	Component of the eukaryotic translation initiation factor 3 (eIF-3) complex, which is involved in protein synthesis and, together with other initiation factors, stimulates binding of mRNA and methionyl-tRNAi to the 40S ribosome
MS.gene055051	chr7.4	37877074	37878292	+	10.6455	5.78623e-12	389.667	0.333333	tRNA (adenine(58)-N(1))-methyltransferase non-catalytic subunit
MS.gene42586	chr7.1	16643237	16647581	-	8.10634	5.86262e-12	134.333	0.666667	Leucine Rich Repeat
MS.gene93384	chr4.1	81476294	81482231	+	9.03625	5.93914e-12	351.333	1	Ataxin-3 homolog
MS.gene038175	chr5.4	70286701	70288148	+	9.16569	6.05158e-12	76.3333	0	Prohibitin-3
MS.gene022568	chr8.4	80335273	80336688	+	9.00211	6.92624e-12	133.667	0.333333	Belongs to the UDP-glycosyltransferase family
MS.gene59111	chr1.4	16062015	16063133	+	5.82178	7.09394e-12	118.667	3	Uncharacterized protein At4g22758-like
MS.gene55974	chr2.3	56879219	56883189	+	5.82988	7.15412e-12	97	2.33333	Serine hydroxymethyltransferase
MS.gene052778	chr4.4	86115693	86118820	+	9.67083	7.43962e-12	201.333	0.333333	OTU domain-containing protein
MS.gene006845	chr4.1	24601540	24603013	+	6.97351	7.74128e-12	91	1	Transducin family protein WD-40 repeat family
MS.gene24989	chr4.1	82187533	82190181	-	10.8474	8.67196e-12	227.667	0	TMV resistance protein N-like
MS.gene70860	chr5.3	72049431	72054755	-	9.53231	9.23091e-12	181.333	0.333333	CRT-like, chloroquine-resistance transporter-like
MS.gene026796	chr4.1	84882367	84886911	+	8.22293	9.42673e-12	138.667	0.666667	Cytochrome C oxidase, subunit
MS.gene34393	chr1.2	76485535	76486379	+	6.05026	9.99655e-12	2736.33	58	Early light-induced protein(ELIP)
MS.gene039906	chr3.1	13331607	13333772	+	6.52716	1.01354e-11	115.333	1.66667	Pentatricopeptide repeat-containing protein
MS.gene027708	chr5.2	23239328	23243079	+	5.28953	1.03766e-11	73	2.66667	Ribose-phosphate pyrophosphokinase
MS.gene057077	chr5.3	73366052	73370720	+	6.99626	1.19759e-11	228.667	2.33333	Boron transporter(BOR4)
MS.gene32594	chr3.1	85329115	85331450	-	8.86496	1.22595e-11	121	0.333333	protein phosphatase 2C 22
MS.gene052402	chr6.1	74423048	74426143	+	8.30743	1.22667e-11	157.667	0.666667	Cytochrome p450
MS.gene21596	chr1.3	63158455	63160419	-	9.105	1.31272e-11	72	0	Belongs to the mitochondrial carrier (TC 2.A.29) family
MS.gene038571	56881	15058	19891	-	6.65353	1.33153e-11	93.3333	1.33333	-
MS.gene027266	chr7.2	48521847	48524805	+	5.99918	1.33273e-11	3567	74.6667	Cytochrome p450
MS.gene24215	chr1.2	1616087	1618128	-	11.2906	1.38933e-11	314	0	mediator of RNA polymerase II transcription subunit
MS.gene67346	chr7.3	38085676	38094688	+	5.46634	1.40622e-11	161.667	5.33333	mRNA-capping
MS.gene06020	chr4.1	5181433	5182353	+	5.53578	1.72003e-11	67.6667	2	LURP-one-related
MS.gene03267	chr6.2	29555322	29555804	-	7.13474	1.72192e-11	194.667	2	The light-harvesting complex (LHC) functions as a light receptor, it captures and delivers excitation energy to photosystems with which it is closely associated
MS.gene84444	chr7.4	49428027	49431642	-	10.5078	1.74832e-11	207.667	0	-
MS.gene54233	chr6.2	70262972	70265968	+	9.39417	1.79544e-11	86.3333	0	Belongs to the uridine kinase family
MS.gene30364	chr8.1	78974399	78976844	-	9.10316	1.82161e-11	74	0	EF hand
MS.gene015253	chr5.4	9155691	9160609	+	9.52053	1.87229e-11	93	0	This magnesium-dependent enzyme catalyzes the hydrolysis of ATP coupled with the transport of calcium
MS.gene043472	chr2.2	8554716	8555780	-	9.31567	1.90651e-11	81.3333	0	Pentatricopeptide repeat-containing protein
MS.gene72256	chr1.4	50923835	50926159	-	9.00428	1.97336e-11	67	0	-
MS.gene042126	chr8.3	1022258	1022611	-	6.6969	2.00874e-11	144	2	Belongs to the cystatin family. Phytocystatin subfamily
MS.gene038054	chr1.2	52510395	52511657	-	10.4601	2.18806e-11	6676	7	Photosystem II reaction center PSB28 protein
MS.gene86239	chr5.1	23091016	23096880	-	8.96829	2.33477e-11	66.6667	0	Catalyzes the phosphorylation of D-fructose 6-phosphate to fructose 1,6-bisphosphate by ATP, the first committing step of glycolysis
MS.gene024968	chr5.3	468853	471238	+	5.49626	2.34579e-11	159	4.66667	Somatic embryogenesis receptor kinase
MS.gene42952	chr6.3	62319993	62324682	-	12.6243	2.39374e-11	775	0	Lysyl-tRNA synthetase
MS.gene013958	chr7.2	19590932	19595381	+	6.90256	2.42935e-11	114.333	1.33333	nitrite transporter
MS.gene44931	chr8.1	28083325	28086966	-	7.55296	2.52212e-11	192.667	1.33333	50S ribosomal protein
MS.gene67972	chr6.4	10951435	10952193	+	9.66132	2.58665e-11	2128.67	4	The light-harvesting complex (LHC) functions as a light receptor, it captures and delivers excitation energy to photosystems with which it is closely associated
MS.gene60890	chr2.3	31975614	31979691	+	7.08669	2.90972e-11	133.333	1.33333	Splicing factor U2AF-associated protein
MS.gene34399	chr1.2	76444969	76447102	-	8.01327	3.02544e-11	291.667	1.66667	Transmembrane emp24 domain-containing protein
MS.gene069672	chr6.1	67045440	67046764	+	7.12217	3.09708e-11	101.667	1	cyclic nucleotide-gated ion channel
MS.gene066016	chr1.2	58118649	58122785	+	8.29045	3.15585e-11	216.667	1	DAG protein
MS.gene042462	chr7.2	21680201	21688193	-	6.07821	3.18393e-11	65	1.33333	Nucleolar MIF4G domain-containing protein
MS.gene021005	chr5.1	80276007	80278229	-	8.68694	3.22043e-11	106.333	0.333333	Belongs to the adaptor complexes small subunit family
MS.gene015177	chr5.1	9262677	9264797	-	6.96029	3.22367e-11	87	1	f-box protein
MS.gene81372	chr5.2	80004580	80005162	-	6.18544	3.28108e-11	106.333	2	Cytochrome p450
MS.gene035485	chr1.4	38274770	38279076	+	6.91583	3.50613e-11	84.6667	1	UDP-N-acetylglucosamine--dolichyl-phosphate N-acetylglucosaminephosphotransferase-like
MS.gene021546	chr1.4	10304418	10314815	+	5.69066	3.64168e-11	97	2.66667	-
MS.gene051535	chr1.3	7159307	7159756	+	9.61421	3.74768e-11	98	0	Protein of unknown function (DUF1677)
MS.gene39069	chr7.4	17758386	17760400	-	7.9528	3.75209e-11	122	0.666667	DNA topoisomerase 2-binding protein
MS.gene43320	chr1.4	33834834	33840125	-	6.38951	3.99471e-11	115	2	DNA recombination
MS.gene004983	chr1.4	63932381	63944270	-	5.71614	4.00124e-11	86	2.33333	-
MS.gene001191	15426	18392	18819	+	6.2872	4.06551e-11	109.667	2	-
MS.gene066035	chr1.2	58369991	58371399	+	7.88924	4.11504e-11	387.667	2.33333	60S ribosomal protein
MS.gene48011	chr5.2	76757166	76758575	-	9.8115	4.2686e-11	805.667	1.33333	Belongs to the UDP-glycosyltransferase family
MS.gene68806	chr3.2	92362332	92363871	-	8.38585	4.28775e-11	166.667	0.666667	Universal stress protein family
MS.gene80505	chr6.3	37048767	37052476	-	7.69681	4.30552e-11	144	1	Replication factor C subunit
MS.gene039578	chr3.1	8953969	8954963	+	5.61252	4.35425e-11	104	3	radialis-like
MS.gene32577	chr8.3	46192155	46192845	+	8.93648	4.51331e-11	64	0	CDPK-related kinase
MS.gene027442	chr4.2	53900169	53901763	-	7.9265	4.88449e-11	118.667	0.666667	traB domain-containing
MS.gene08445	chr4.3	16453601	16453882	+	9.01645	5.05965e-11	69.6667	0	signal peptidase complex subunit
MS.gene005166	chr1.1	60521854	60522699	-	9.24401	5.23039e-11	83	0	G-type lectin S-receptor-like serine threonine-protein kinase
MS.gene72716	chr5.4	16349131	16352239	+	6.42887	5.82972e-11	1744.67	27.3333	Ankyrin repeat domain-containing protein
MS.gene056606	chr4.3	36760182	36765315	-	6.0088	6.04881e-11	77	1.66667	TBC1 domain family member
MS.gene021619	chr1.4	9399278	9400003	-	6.87616	6.05695e-11	85.6667	1	Wall-associated receptor kinase
MS.gene028162	chr4.2	15853859	15856425	-	5.33996	6.18592e-11	85.3333	3	Mitochondrial ribosomal subunit protein
MS.gene98843	chr6.1	74008775	74009104	+	8.55315	6.18811e-11	171	0.666667	NADH dehydrogenase ubiquinone 1 beta subcomplex subunit
MS.gene84439	chr7.4	49162453	49166162	-	7.06472	6.24085e-11	184.333	2	quinone-oxidoreductase homolog, chloroplastic
MS.gene041613	32541	31736	37498	-	8.91176	6.30396e-11	64.6667	0	function
MS.gene030279	chr6.2	89076000	89079420	-	7.96225	6.37773e-11	508.333	3	ubiE/COQ5 methyltransferase family
MS.gene073439	chr2.4	53727445	53729883	+	8.96671	6.4768e-11	65.6667	0	Pentatricopeptide repeat-containing protein
MS.gene87408	chr8.3	26128312	26131528	+	8.69006	6.50174e-11	208.333	0.666667	G-box-binding factor(GBF1)
MS.gene048302	chr2.3	61551770	61557119	-	5.36167	6.98245e-11	144.667	4.66667	WD40 repeats
MS.gene80850	chr6.2	82936029	82941444	+	9.47073	7.06955e-11	98.3333	0	Carbon catabolite repressor protein 4 homolog
MS.gene057782	chr4.4	36554715	36554987	-	9.26382	7.2565e-11	82.3333	0	auxin-induced protein
MS.gene00623	chr2.1	75758948	75761146	+	7.28366	7.30581e-11	326.333	3	protein At3g15000, mitochondrial-like
MS.gene74536	chr2.3	59490071	59492638	-	5.36584	7.57592e-11	58.6667	2	receptor-like protein kinase
MS.gene002673	chr2.1	68437849	68441591	+	8.54072	7.64398e-11	95	0.333333	Belongs to the 'GDSL' lipolytic enzyme family
MS.gene38327	chr7.3	57716324	57716806	+	8.07892	8.25185e-11	133	0.666667	plastid-lipid-associated protein 11
MS.gene003031	chr2.2	61438857	61443512	-	8.88165	8.41287e-11	61.6667	0	Belongs to the TRAFAC class dynamin-like GTPase superfamily. Dynamin Fzo YdjA family
MS.gene43624	chr2.2	66573501	66575512	+	5.71256	8.48187e-11	153	4.33333	Belongs to the 'GDSL' lipolytic enzyme family
MS.gene006351	chr1.1	73246723	73249304	-	9.2144	9.44759e-11	75.3333	0	Prolyl 4-hydroxylase alpha subunit homologues.
MS.gene034209	chr4.4	90598522	90603215	-	8.60922	9.81325e-11	99.3333	0.333333	-
MS.gene91333	chr1.3	72597004	72603595	-	5.41216	1.00645e-10	275.667	9.33333	Belongs to the class-I aminoacyl-tRNA synthetase family
MS.gene41550	chr3.1	50690979	50691773	+	8.91883	1.01364e-10	63.3333	0	F-box protein At2g27310-like
MS.gene80291	chr6.1	59802760	59803410	-	7.07463	1.1234e-10	471.333	4.66667	Soybean trypsin inhibitor (Kunitz) family of protease inhibitors
MS.gene043275	chr7.2	88190021	88193919	-	9.58939	1.14901e-10	96	0	TMV resistance protein N-like
MS.gene024048	chr7.1	24117320	24120132	-	9.05899	1.25054e-10	2497.33	7	Thioredoxin
MS.gene029766	chr1.2	48095255	48096427	-	5.88121	1.25883e-10	243.333	5.33333	Catalyzes the formation of S-adenosylmethionine from methionine and ATP
MS.gene41772	chr7.4	21368849	21376876	-	7.57297	1.3467e-10	130.667	1	Nucleolar MIF4G domain-containing protein
MS.gene20497	42866	12325	14353	-	9.42554	1.34798e-10	95	0	-
MS.gene017043	chr5.1	72077878	72079314	+	6.38835	1.59165e-10	1113	17	Belongs to the UDP-glycosyltransferase family
MS.gene006210	chr1.4	77395191	77396830	+	8.70804	1.60901e-10	54.3333	0	FAR1-related protein
MS.gene21209	chr5.1	6148662	6149393	-	6.52281	1.62575e-10	90.6667	1.33333	-
MS.gene057758	chr4.4	36346753	36347118	-	9.70235	1.66485e-10	117.667	0	Phospholipase A-2-activating
MS.gene069543	chr2.3	42040351	42053639	+	6.55843	1.67026e-10	108.333	1.66667	subtilisin-like
MS.gene43628	chr2.2	66631608	66633236	+	8.69405	1.68619e-10	54.3333	0	Belongs to the 'GDSL' lipolytic enzyme family
MS.gene23165	chr7.2	50930206	50932998	-	8.39442	1.71981e-10	86.6667	0.333333	Alpha/beta hydrolase family
MS.gene06071	chr4.1	4614978	4617949	+	5.33878	1.74179e-10	375.667	12.3333	Nucleoside diphosphate kinase
MS.gene014378	chr3.2	90769292	90769795	-	8.44493	1.75407e-10	55110	234.333	Participates in electron transfer between P700 and the cytochrome b6-f complex in photosystem I(PETE)
MS.gene55856	chr4.3	3873753	3874637	-	6.74513	1.77851e-10	107.667	1.33333	-
MS.gene31280	chr2.4	7839300	7852917	+	5.87219	1.85797e-10	87.6667	2	Protein ENHANCED DISEASE RESISTANCE
MS.gene056087	chr1.4	67685102	67687147	+	5.51045	1.9715e-10	73.6667	2.33333	phosphatase 2C
MS.gene00585	chr2.1	76112697	76115374	-	5.81261	1.99523e-10	484.667	12.3333	Elongation factor
MS.gene98855	chr6.1	74172949	74174587	+	8.65846	2.06179e-10	53.3333	0	Heavy metal-associated isoprenylated plant protein
MS.gene59223	chr1.3	67818690	67822392	+	9.82682	2.10758e-10	221.333	0.333333	PAP2 superfamily C-terminal
MS.gene047574	chr2.1	71375899	71376618	-	8.42169	2.1989e-10	232	1	enoyl-CoA delta isomerase 2, peroxisomal-like
MS.gene069345	chr7.1	87469936	87475997	+	5.99363	2.21001e-10	907.333	20.6667	Glycine--tRNA ligase 1
MS.gene043630	chr3.2	45011076	45014431	-	8.90505	2.22348e-10	65.3333	0	zinc finger
MS.gene063387	chr2.3	26374134	26381357	+	8.94274	2.33756e-10	120.667	0.333333	U5 small nuclear ribonucleoprotein 200 kDa(SNRNP200)
MS.gene33449	chr4.2	86752232	86758131	+	8.16806	2.34211e-10	145	0.666667	Protein trichome birefringence-like 35
MS.gene70375	chr4.3	20226102	20230674	-	8.35361	2.39012e-10	84.6667	0.333333	isoform X1
MS.gene60996	chr8.1	37727204	37734463	-	8.41606	2.57181e-10	86.6667	0.333333	GWT1
MS.gene55562	chr6.2	18184617	18187662	+	6.70738	2.59289e-10	239	3.33333	14 kDa zinc-binding
MS.gene039393	chr6.1	35630298	35632026	+	9.55381	2.62007e-10	105.667	0	Required for maturation of ribosomal RNAs and formation of the large ribosomal subunit
MS.gene61174	chr1.1	8137840	8138208	-	8.59534	2.73689e-10	51.6667	0	-
MS.gene62314	chr6.1	8181253	8182528	+	8.81484	2.75157e-10	61.3333	0	3-hydroxyisobutyryl-CoA hydrolase activity
MS.gene94961	chr3.1	44721370	44723669	-	10.8362	2.75829e-10	226.667	0	Zinc finger BED domain-containing protein
MS.gene040716	chr1.2	34602469	34603857	+	5.31716	2.76224e-10	180.333	6	intron homing
MS.gene021357	chr6.3	55192613	55194075	-	6.69486	3.02717e-10	72.3333	1	-
MS.gene80143	chr5.1	42231696	42235999	+	8.11792	3.04981e-10	497	2.66667	transmembrane ascorbate ferrireductase
MS.gene89068	chr2.4	2248335	2252689	-	8.85113	3.23261e-10	62	0	Boron transporter(BOR4)
MS.gene016230	chr7.4	30250595	30253417	+	8.30092	3.28935e-10	80.6667	0.333333	Pentatricopeptide repeat-containing protein
MS.gene070819	chr8.1	49048175	49048396	-	9.1111	3.33428e-10	76.6667	0	Mitochondrial ribosomal subunit S27
MS.gene49114	chr1.3	69029629	69037865	-	7.23545	3.34064e-10	114.333	1	U-box domain-containing protein
MS.gene42014	chr6.4	17012519	17015511	-	8.92585	3.34453e-10	62.3333	0	Belongs to the uridine kinase family
MS.gene053361	chr1.4	26781469	26782920	-	6.79833	3.47134e-10	3118	41.3333	Core subunit of the mitochondrial membrane respiratory chain NADH dehydrogenase (Complex I) that is believed to belong to the minimal assembly required for catalysis. Complex I functions in the transfer of electrons from NADH to the respiratory chain
MS.gene26534	chr4.1	23254928	23259617	+	8.26062	3.71174e-10	79.3333	0.333333	U1 zinc finger
MS.gene29596	chr5.2	69837868	69842654	+	6.64196	3.73052e-10	97	1.33333	Lignin degradation and detoxification of lignin-derived products
MS.gene52214	chr7.4	28926718	28930723	+	5.69325	3.75468e-10	77	2	Belongs to the DEAD box helicase family
MS.gene44154	chr1.3	59220867	59230095	+	5.32634	4.08687e-10	438	16	Topless-related protein
MS.gene051741	chr7.3	50427171	50427827	+	8.87068	4.47616e-10	60.3333	0	RIBOSOMAL protein
MS.gene041968	chr8.2	50760952	50767295	+	5.83803	4.69315e-10	2538.33	65.3333	Hydrolyzes ATP, and can also hydrolyze GTP with lower efficiency. Has lower affinity for GTP
MS.gene057789	chr4.4	36646007	36646297	+	9.71211	4.83946e-10	119.333	0	-
MS.gene91575	chr7.1	38389653	38413186	-	8.7882	4.88515e-10	119.333	0.333333	Tropinone reductase homolog
MS.gene40055	chr1.4	60171811	60174320	+	5.55884	4.96161e-10	457	14.3333	Heterogeneous nuclear ribonucleoprotein
MS.gene042478	chr7.2	21533862	21538379	+	9.14189	5.0634e-10	293	0.666667	Microtubule-associated protein
MS.gene042989	chr6.4	60403840	60407921	+	7.31941	5.32245e-10	109.667	1	proline-rich receptor-like protein kinase(PERK1)
MS.gene017681	chr7.2	19691686	19696663	+	9.86434	5.59349e-10	132.667	0	nitrite transporter
MS.gene83812	chr3.2	16139342	16141511	+	8.2411	5.66555e-10	78	0.333333	At4g19900-like
MS.gene029957	chr6.2	67677589	67678561	-	6.33765	5.9243e-10	79.6667	1.33333	-
MS.gene39399	chr8.3	77723016	77723668	+	5.82834	6.22095e-10	92.6667	2.33333	Auxin-induced in root cultures protein
MS.gene016507	chr8.2	59496062	59500123	-	10.7786	6.89976e-10	216	0	Cysteine proteinase inhibitor
MS.gene05985	chr4.3	2973686	2974699	+	7.32293	7.47085e-10	77	0.666667	3-hydroxyisobutyrate dehydrogenase-like 1
MS.gene055981	chr7.1	14141521	14143693	+	5.29221	7.66906e-10	106	4	PMR5 N terminal Domain
MS.gene042087	chr8.3	580829	583921	+	5.89566	7.88518e-10	82.3333	2	Nudix hydrolase
MS.gene037678	chr4.3	79059061	79061559	-	9.88897	7.95826e-10	117	0	-
MS.gene041774	chr1.1	68929447	68932528	-	6.65665	8.24653e-10	116.333	1.66667	Endoplasmic reticulum-based factor for assembly of V-ATPase
MS.gene54367	chr7.4	93819126	93821211	+	6.20468	8.71458e-10	71.6667	1.33333	Belongs to the pirin family
MS.gene06140	chr4.1	2315561	2316205	+	6.32051	8.92537e-10	180.667	3	protein kinase activity
MS.gene036805	chr8.1	12507232	12509166	+	8.52349	9.39248e-10	90.6667	0.333333	-
MS.gene99581	chr8.3	29665027	29674774	-	6.93277	9.9974e-10	190.333	2	trafficking protein particle complex
MS.gene031739	chr4.3	30998653	31002483	-	7.18713	1.03383e-09	70.3333	0.666667	Mitochondrial import inner membrane translocase subunit
MS.gene063787	chr8.1	63952742	63958699	+	7.19225	1.06627e-09	70.6667	0.666667	PPIases accelerate the folding of proteins. It catalyzes the cis-trans isomerization of proline imidic peptide bonds in oligopeptides
MS.gene02765	chr2.3	59228360	59229538	-	8.37895	1.09539e-09	44.3333	0	helicase activity
MS.gene03071	chr2.1	61008660	61011844	-	8.00499	1.12581e-09	511.667	3	Ferredoxin-NADP reductase
MS.gene039360	chr6.3	43604789	43614610	+	5.33451	1.2624e-09	59.3333	2	Cleavage and polyadenylation specificity factor
MS.gene42035	chr6.4	16680043	16683197	-	8.08611	1.26352e-09	69.3333	0.333333	Replication factor C subunit
MS.gene81264	chr5.2	81250209	81254127	+	8.31323	1.35692e-09	42	0	Cytochrome c oxidase assembly protein
MS.gene44744	chr7.4	82903297	82907864	-	8.713	1.35913e-09	113.667	0.333333	-
MS.gene91431	chr1.3	71608126	71611030	-	8.58989	1.47003e-09	51.3333	0	receptor-like serine threonine-protein kinase
MS.gene80347	chr6.3	27311780	27312421	-	8.96333	1.64262e-09	69.6667	0	Belongs to the RecA family(DMC1)
MS.gene20506	chr6.3	5480353	5487885	-	9.08858	1.65593e-09	68.3333	0	Plant protein of unknown function
MS.gene52243	chr7.4	28704236	28704538	+	9.4881	1.69012e-09	99	0	Belongs to the Bowman-Birk serine protease inhibitor family
MS.gene058406	chr3.2	2955894	2956202	+	8.4565	1.72046e-09	45	0	Acts as a sulfur carrier required for molybdopterin biosynthesis. Component of the molybdopterin synthase complex that catalyzes the conversion of precursor Z into molybdopterin by mediating the incorporation of 2 sulfur atoms into precursor Z to generate a dithiolene group. In the complex, serves as sulfur donor by being thiocarboxylated (-COSH) at its C-terminus by MOCS3. After interaction with…
MS.gene94502	chr3.2	14743787	14744676	-	8.26062	1.74995e-09	40.3333	0	-
MS.gene004687	chr1.1	54717712	54718578	+	6.68728	1.88772e-09	72.3333	1	Adenylate isopentenyltransferase 3
MS.gene32573	chr5.1	61952687	61952971	-	8.9625	1.89096e-09	69.6667	0	-
MS.gene04713	chr7.4	14489555	14489959	-	7.06636	1.94937e-09	64	0.666667	protein trichome birefringence-like
MS.gene022169	chr6.1	65223947	65224156	+	8.99225	1.97358e-09	63.6667	0	-
MS.gene062564	chr4.3	42117857	42119649	+	6.08391	2.13627e-09	62.6667	1.33333	ZINC FINGER protein
MS.gene63868	chr5.1	75721330	75722672	+	6.88721	2.1936e-09	734.333	8.66667	-
MS.gene31572	chr2.4	11714285	11716121	-	5.38731	2.23156e-09	131.667	4.66667	Catalyzes xyloglucan endohydrolysis (XEH) and or endotransglycosylation (XET). Cleaves and religates xyloglucan polymers, an essential constituent of the primary cell wall, and thereby participates in cell wall construction of growing tissues
MS.gene021228	chr6.1	43382134	43383078	+	8.92232	2.24268e-09	67.6667	0	-
MS.gene30313	chr8.3	71363169	71363867	+	8.46479	2.28299e-09	47.6667	0	Domain of unknown function
MS.gene98635	chr4.2	50596390	50600789	+	6.40713	2.35167e-09	78.6667	1.33333	Ribosomal RNA-processing protein 7 (RRP7)
MS.gene006357	chr1.1	73294696	73297474	-	6.71444	2.52051e-09	79	1	Belongs to the carbohydrate kinase PfkB family
MS.gene038089	chr5.1	71814881	71815030	-	7.06494	2.58854e-09	92.3333	1	-
MS.gene88410	chr8.3	57127424	57129946	+	8.80464	2.66029e-09	61.3333	0	LRR receptor-like serine threonine-protein kinase
MS.gene46862	chr7.4	46724468	46727063	-	8.34559	2.6815e-09	44	0	Belongs to the uridine kinase family
MS.gene018223	chr6.3	11712541	11716485	-	5.79211	2.72146e-09	52	1.33333	ADP binding
MS.gene038045	chr1.2	52417931	52418258	+	8.26633	2.72368e-09	40.3333	0	Cytochrome c oxidase subunit VII
MS.gene44012	chr1.3	57438228	57439979	-	7.98815	2.74837e-09	64	0.333333	Trihelix transcription factor
MS.gene02298	chr2.1	72426509	72428598	+	8.65694	2.94202e-09	51	0	transposition, RNA-mediated
MS.gene77186	chr2.4	31664779	31666341	+	5.67909	3.00105e-09	62.6667	1.66667	Belongs to the AAA ATPase family
MS.gene49013	chr7.3	48476517	48478068	-	9.73217	3.06014e-09	105.333	0	F-box FBD LRR-repeat protein
MS.gene62312	chr6.1	8168385	8173937	-	5.88105	3.0965e-09	72.6667	1.66667	Alpha-L-arabinofuranosidase
MS.gene035194	chr7.2	12912936	12913951	+	7.49041	3.1278e-09	90	0.666667	60S ribosomal protein
MS.gene66281	chr6.4	63891181	63892773	-	7.3926	3.20629e-09	79	0.666667	methyl-CpG-binding domain-containing protein 2-like(MBD12)
MS.gene003412	chr4.1	28533161	28533679	+	7.09067	3.26753e-09	66.3333	0.666667	PPIases accelerate the folding of proteins. It catalyzes the cis-trans isomerization of proline imidic peptide bonds in oligopeptides(ROC1)
MS.gene63196	chr8.4	41212435	41213610	+	7.22487	3.28137e-09	72	0.666667	Belongs to the UDP-glycosyltransferase family
MS.gene57858	chr5.2	68413035	68414039	-	8.73914	3.34206e-09	59	0	Transcription factor that specifically binds AT-rich DNA sequences related to the nuclear matrix attachment regions (MARs)
MS.gene064570	chr3.1	41269358	41273581	+	8.74119	3.50246e-09	59.3333	0	Belongs to the disease resistance NB-LRR family
MS.gene86728	chr3.4	22800829	22802983	+	8.18691	3.69929e-09	39	0	Cold-inducible RNA-binding
MS.gene44948	chr8.1	28251288	28254647	+	8.23169	3.79624e-09	39.6667	0	clathrin light chain binding
MS.gene017239	chr5.2	63416723	63420266	-	9.98863	3.90531e-09	127	0	UDP-glycosyltransferase 87A1-like
MS.gene062793	chr5.2	52391382	52395226	-	7.90257	3.95364e-09	61	0.333333	Tubulin-folding cofactor B
MS.gene056604	chr4.3	36788038	36790667	+	8.14695	3.96813e-09	37.6667	0	-
MS.gene68664	chr2.3	39587070	39597808	+	5.52936	3.99774e-09	54	1.66667	proteinaceous RNase P
MS.gene51148	chr7.3	27255985	27261074	+	10.2451	4.12716e-09	1619	2	SANT SWI3, ADA2, N-CoR and TFIIIB'' DNA-binding domains
MS.gene89641	chr8.3	27724098	27724932	+	5.38028	4.14989e-09	57.3333	2	lactoylglutathione
MS.gene008215	chr3.1	55828808	55832551	+	7.20677	4.19236e-09	70.6667	0.666667	U-box domain-containing protein
MS.gene49630	chr5.1	28258137	28260477	+	8.03357	4.20747e-09	65.3333	0.333333	-
MS.gene26533	chr4.1	23264407	23265363	-	8.29639	4.28154e-09	40.6667	0	Protein of unknown function (DUF1645)
MS.gene60825	chr1.4	72837886	72838964	-	8.89853	4.45778e-09	67	0	Transcriptional activator
MS.gene33956	chr1.4	75015006	75018430	+	7.71147	5.37654e-09	187	1.33333	membrane protein At4g09580-like
MS.gene44538	chr8.1	26465141	26466955	-	5.29329	5.61801e-09	62.6667	2.33333	Involved in the synthesis of glucuronoxylan hemicellulose in secondary cell walls
MS.gene057951	chr3.4	15403792	15405376	+	9.9313	5.78682e-09	120.667	0	Cytochrome C biogenesis protein ccsA
MS.gene60568	chr1.2	69050610	69054553	-	5.57876	5.87196e-09	59	1.66667	Enhancer of polycomb-like protein
MS.gene020007	chr6.1	12099570	12101277	-	8.88814	6.02533e-09	58.6667	0	RNA polymerase II transcriptional coactivator
MS.gene017877	chr7.3	17698500	17702959	+	8.4424	6.05506e-09	47.6667	0	Pentatricopeptide repeat-containing protein
MS.gene014299	chr3.1	91746389	91748897	+	8.06933	6.09543e-09	35.6667	0	-
MS.gene000763	chr4.3	75889925	75891253	+	6.6684	6.13796e-09	135.333	2	HXXXD-type acyl-transferase family protein
MS.gene81745	chr1.3	43497178	43501883	-	11.4559	6.34872e-09	685	0.333333	Cell division protein ftsZ
MS.gene47866	chr4.4	12731009	12733071	-	7.96709	6.35593e-09	62.3333	0.333333	kxDL motif-containing protein
MS.gene79486	chr4.2	89126113	89129447	-	8.6915	6.42978e-09	924.667	3.33333	Isochorismatase family
MS.gene067648	chr4.1	68986277	68994886	-	5.27192	6.72304e-09	107.667	3.66667	Phospholipase A-2-activating
MS.gene79008	chr5.2	26867792	26869649	-	8.38627	7.16249e-09	46	0	-
MS.gene057783	chr4.4	36555842	36556105	+	8.29138	7.53573e-09	40.6667	0	auxin-induced protein
MS.gene24997	chr4.1	82041564	82044176	-	9.45807	7.62075e-09	86	0	TMV resistance protein N-like
MS.gene71753	chr1.1	77811061	77811505	+	8.01005	7.92484e-09	68.6667	0.333333	Paired amphipathic helix protein Sin3-like
MS.gene78002	chr3.4	13840875	13841429	+	6.10686	8.14566e-09	268.667	5	Dirigent proteins impart stereoselectivity on the phenoxy radical-coupling reaction, yielding optically active lignans from two molecules of coniferyl alcohol in the biosynthesis of lignans, flavonolignans, and alkaloids and thus plays a central role in plant secondary metabolism
MS.gene81673	chr5.1	66656694	66660851	+	8.20129	8.53714e-09	39.6667	0	Belongs to the 'GDSL' lipolytic enzyme family
MS.gene032833	chr5.2	29473700	29474156	+	8.62288	8.60723e-09	55	0	-
MS.gene76410	chr8.1	30428054	30428272	-	6.10021	8.63087e-09	98.3333	2	ubiquitin modification-dependent histone binding
MS.gene30807	chr6.4	38823271	38829970	+	5.85656	9.40845e-09	54	1.33333	This enzyme condenses acetyl-CoA with acetoacetyl-CoA to form HMG-CoA, which is the substrate for HMG-CoA reductase
MS.gene80106	chr8.4	69068609	69069265	+	8.24718	9.45298e-09	40.6667	0	Protein FAR1-RELATED SEQUENCE
MS.gene071870	chr2.2	53334188	53336327	-	9.74386	9.48826e-09	204.667	0.333333	Belongs to the CRISP family
MS.gene060210	chr2.3	20896599	20897025	+	8.12019	9.5267e-09	36.6667	0	-
MS.gene33687	chr4.3	84082183	84082863	-	6.24956	9.62957e-09	206.333	4	May be involved in both secretory and endocytic intracellular trafficking in the endosomal prevacuolar compartments
MS.gene42551	chr7.1	16313820	16314351	+	8.022	9.9274e-09	34.3333	0	Mitochondrial glycoprotein
MS.gene059389	chr6.3	42780648	42783684	+	8.22045	9.92579e-09	80.6667	0.333333	DNA recombination
MS.gene023822	chr7.1	26738079	26739620	-	6.25077	1.00424e-08	89.3333	1.66667	Splicing factor 3B subunit
MS.gene004342	chr2.4	68019832	68021819	+	8.04811	1.03036e-08	35	0	Belongs to the 'GDSL' lipolytic enzyme family
MS.gene08201	chr7.3	22918612	22918791	-	8.01767	1.03112e-08	286	1.66667	Arabinogalactan peptide
MS.gene60130	chr8.4	59037911	59042194	-	8.03215	1.05024e-08	35	0	hydroxyproline O-arabinosyltransferase activity
MS.gene54221	chr5.1	6844929	6845246	+	7.88765	1.07823e-08	59.3333	0.333333	13-prostaglandin reductase activity
MS.gene007882	chr8.3	47421679	47422115	+	7.31546	1.07945e-08	4527	42.3333	metallothionein-like protein(met2)
MS.gene67530	chr5.4	15010882	15011641	+	7.02024	1.12579e-08	63.3333	0.666667	-
MS.gene45283	chr4.3	52629791	52633254	+	6.33276	1.13838e-08	60.3333	1	G-type lectin S-receptor-like serine threonine-protein kinase
MS.gene035327	chr8.3	7367905	7371258	-	5.85617	1.16706e-08	54	1.33333	WD repeat-containing protein
MS.gene56673	chr5.1	64255327	64259058	-	7.00279	1.23311e-08	59.6667	0.666667	component of the eukaryotic translation initiation factor 3 (eIF-3) complex, which is involved in protein synthesis of a specialized repertoire of mRNAs and, together with other initiation factors, stimulates binding of mRNA and methionyl-tRNAi to the 40S ribosome. The eIF-3 complex specifically targets and initiates translation of a subset of mRNAs involved in cell proliferation
MS.gene31550	chr2.4	11388269	11389634	+	8.38536	1.30759e-08	42.3333	0	GPI-anchored protein
MS.gene071662	chr1.2	77717879	77718505	-	6.14245	1.32163e-08	49.3333	1	Photosystem I reaction center subunit II(psaD)
MS.gene25946	chr3.2	69013855	69015698	-	8.35821	1.36429e-08	45.3333	0	-
MS.gene34465	chr1.2	75626612	75630294	-	8.09107	1.39858e-08	35.6667	0	E3 ubiquitin-protein ligase
MS.gene99262	chr5.4	34728033	34730995	-	8.38709	1.44351e-08	46.3333	0	Folic acid synthesis protein
MS.gene038660	chr8.3	39277603	39281704	+	6.62479	1.47413e-08	3595	54.6667	PGR5-like protein 1A
MS.gene003477	chr4.2	34356706	34358028	+	5.44312	1.55187e-08	50.3333	1.66667	U11 U12 small nuclear ribonucleoprotein 25 kDa
MS.gene23365	chr4.4	36926955	36927275	+	5.94845	1.55894e-08	223	5.33333	Auxin-induced protein
MS.gene62317	chr6.1	8249629	8251852	+	8.37214	1.58693e-08	45.6667	0	transposition, RNA-mediated
MS.gene43364	chr1.4	33007115	33008915	+	10.18	1.6286e-08	145.333	0	Polygalacturonase(pgip)
MS.gene82676	chr3.1	37484058	37484802	+	7.3645	1.642e-08	111.667	1	-
MS.gene35661	chr3.3	63208868	63211286	-	8.065	1.65289e-08	34.3333	0	Protein ZINC INDUCED
MS.gene006206	chr1.4	77341207	77351312	-	7.96719	1.68865e-08	33.6667	0	G-type lectin S-receptor-like serine threonine-protein kinase
MS.gene74533	chr2.3	59455627	59456784	-	8.2838	1.71458e-08	85	0.333333	f-box protein
MS.gene08488	chr8.2	72156967	72162008	-	7.37245	1.71605e-08	117.333	1	Ribosome production factor
MS.gene060600	chr2.2	17382442	17383749	-	7.66925	1.77926e-08	52.3333	0.333333	Epidermis-specific secreted glycoprotein
MS.gene067625	chr4.1	69330221	69333736	-	8.09325	1.83543e-08	72.6667	0.333333	Belongs to the cytochrome P450 family
MS.gene97472	chr7.3	60312660	60315357	-	7.5889	1.9229e-08	49.3333	0.333333	Cysteine-rich repeat secretory protein
MS.gene58926	chr8.3	7592505	7594961	+	7.86881	1.93048e-08	31	0	Belongs to the small GTPase superfamily. Arf family
MS.gene80003	chr7.2	73698342	73699217	-	8.22692	1.9922e-08	41	0	phosphatase 2c
MS.gene052795	chr4.4	86285077	86285733	+	5.62091	2.12061e-08	124.333	3.66667	Abscisic acid receptor
MS.gene86346	chr2.3	1796187	1800577	-	8.0888	2.15165e-08	36.6667	0	Boron transporter(BOR4)
MS.gene010397	chr5.4	10949283	10951140	-	7.91554	2.2852e-08	32	0	Myb-like DNA-binding domain
MS.gene029388	chr1.4	84742263	84745837	-	8.43901	2.31413e-08	48.3333	0	eukaryotic translation initiation factor
MS.gene85382	chr2.1	47628141	47631854	+	8.02282	2.33825e-08	35.3333	0	disease resistance
MS.gene60727	chr1.2	71268503	71269022	-	7.85951	2.36104e-08	30.3333	0	-
MS.gene010763	chr7.2	56812170	56812521	-	8.16558	2.38608e-08	70	0.333333	-
MS.gene042032	32156	41551	42983	-	5.45661	2.39495e-08	70.6667	2.33333	ankyrin repeat protein
MS.gene67883	chr2.4	58017687	58018104	-	6.89089	2.47091e-08	91.3333	1	-
MS.gene043833	chr2.2	27497711	27498852	+	6.73739	2.4815e-08	52	0.666667	-
MS.gene019721	chr6.2	28114818	28115264	+	5.64301	2.61791e-08	49.6667	1.33333	The light-harvesting complex (LHC) functions as a light receptor, it captures and delivers excitation energy to photosystems with which it is closely associated
MS.gene014862	chr3.3	87464072	87464707	-	9.9678	2.65271e-08	122.333	0	-
MS.gene74829	23879	101345	102047	-	21.7178	2.79061e-08	22.6667	0	-
MS.gene037824	chr8.3	80221178	80230624	+	5.37159	2.86802e-08	445.667	16	eukaryotic translation initiation factor
MS.gene75629	chr3.3	71036800	71037075	-	5.82558	2.93899e-08	40.3333	1	protein polyubiquitination
MS.gene011253	chr8.2	75781599	75782903	+	8.22563	2.9512e-08	41	0	Plant lipoxygenase may be involved in a number of diverse aspects of plant physiology including growth and development, pest resistance, and senescence or responses to wounding(LOX2)
MS.gene55793	chr4.3	4646346	4650883	-	7.76168	3.02102e-08	689	4.66667	Endoglucanase(GH9C2)
MS.gene74453	chr6.4	39297	41172	-	8.45072	3.11111e-08	49	0	-
MS.gene040067	chr6.3	46540603	46541573	-	7.88631	3.20318e-08	31.3333	0	Decapping 5-like
MS.gene60829	chr1.4	72879265	72883319	-	6.71967	3.22727e-08	142.333	2	Enhancer of polycomb-like protein
MS.gene60002	chr6.1	72368373	72374956	+	5.39474	3.23571e-08	276.667	9.66667	PKHD-type hydroxylase
MS.gene03268	chr6.2	29555833	29556117	-	8.13923	3.29323e-08	684.667	3.66667	The light-harvesting complex (LHC) functions as a light receptor, it captures and delivers excitation energy to photosystems with which it is closely associated
MS.gene033480	chr7.2	25664563	25668716	+	5.82726	3.30761e-08	207.667	5.33333	Belongs to the peptidase S10 family
MS.gene063995	chr5.2	36747073	36752382	+	7.50895	3.33293e-08	46	0.333333	SAM dependent carboxyl methyltransferase
MS.gene060088	chr6.2	68447025	68447675	-	5.36127	3.35518e-08	264.333	9	Soybean trypsin inhibitor (Kunitz) family of protease inhibitors
MS.gene060971	chr2.3	24072328	24075707	-	5.9837	3.46072e-08	441.667	10.3333	Belongs to the cytochrome P450 family
MS.gene97843	chr7.2	92476531	92477573	-	9.03058	3.46431e-08	75	0	-
MS.gene002537	chr2.1	70090903	70100731	+	7.66749	3.49015e-08	50.6667	0.333333	Glutamate-gated receptor that probably acts as non- selective cation channel
MS.gene021616	chr1.4	9426969	9429904	+	6.9361	3.58799e-08	60.3333	0.666667	Wall-associated receptor kinase
MS.gene70645	chr3.1	63710402	63721488	+	5.32695	3.66773e-08	262	9.66667	-
MS.gene52517	chr7.2	62688786	62691742	-	5.32334	3.76588e-08	103	3.33333	DNA-directed RNA polymerase III subunit
MS.gene057517	chr7.2	84808800	84811315	+	9.13837	3.79621e-08	81	0	Belongs to the glycosyltransferase 8 family
MS.gene31411	chr2.4	9611281	9612345	-	7.8738	3.80246e-08	31.6667	0	Pentatricopeptide repeat-containing protein
MS.gene01180	chr2.1	73773243	73773780	+	8.19964	3.80147e-08	37.3333	0	Encoded by
MS.gene58506	chr8.4	12115225	12116592	-	6.69178	3.80442e-08	49.3333	0.666667	xyloglucan galactosyltransferase
MS.gene37835	chr5.3	70473185	70476359	+	7.83741	3.82016e-08	103	0.666667	-
MS.gene040230	chr7.1	64928729	64929833	-	7.76079	3.96591e-08	28.3333	0	-
MS.gene68434	chr1.1	66173288	66182024	+	9.56096	3.98168e-08	93	0	Belongs to the disease resistance NB-LRR family
MS.gene06037	chr4.1	4919423	4921565	+	5.36356	4.16462e-08	211.667	6.66667	Acyl-coenzyme A:6-aminopenicillanic acid acyl-transferase
MS.gene006465	chr1.2	77379255	77382996	-	7.93618	4.21904e-08	31.3333	0	Amino-transferase class IV
MS.gene38091	chr5.1	78280503	78287295	-	7.48183	4.22334e-08	125.333	1	Periodic tryptophan protein 1 homolog
MS.gene62241	chr3.2	62107571	62109445	-	7.7352	4.24293e-08	28	0	F-box LRR-repeat protein
MS.gene056445	chr8.2	33234165	33236672	+	7.75153	4.27244e-08	28.6667	0	GDSL/SGNH-like Acyl-Esterase family found in Pmr5 and Cas1p
MS.gene34464	chr1.2	75635184	75639361	-	5.6823	4.3701e-08	47	1.33333	START domain
MS.gene021358	chr6.3	55196774	55196926	-	8.86559	4.36964e-08	112.333	0.333333	ADP-ribosylation factor GTPase-activating protein
MS.gene021604	chr1.4	9527852	9528416	+	5.5691	4.39404e-08	120.667	3.66667	-
MS.gene70775	chr3.3	67291481	67292909	-	9.74964	4.57392e-08	118.667	0	RNA-binding component of the eukaryotic translation initiation factor 3 (eIF-3) complex, which is involved in protein synthesis of a specialized repertoire of mRNAs and, together with other initiation factors, stimulates binding of mRNA and methionyl-tRNAi to the 40S ribosome. The eIF-3 complex specifically targets and initiates translation of a subset of mRNAs involved in cell proliferation. Thi…
MS.gene040068	chr6.3	46536175	46536551	-	8.36045	4.62018e-08	42	0	-
MS.gene97066	chr4.4	70147666	70149936	-	5.70652	4.64906e-08	72.3333	2	Protein NRT1 PTR FAMILY 5.10-like
MS.gene49650	chr5.1	27999042	28000695	+	8.94546	4.72006e-08	70.6667	0	Translocon at the outer membrane of chloroplasts
MS.gene072106	chr2.4	76649605	76659442	-	5.7454	4.74556e-08	166	4.33333	-
MS.gene028862	chr2.3	9617909	9619078	-	6.70291	4.84657e-08	50.3333	0.666667	No apical meristem (NAM) protein
MS.gene80025	16768	3012	5399	-	7.98068	4.85292e-08	33.3333	0	Protein CHUP1, chloroplastic-like
MS.gene017176	chr5.3	74270294	74273793	-	5.626	4.97044e-08	61.6667	1.66667	-
MS.gene75294	chr3.3	90593016	90593403	+	9.56089	4.98684e-08	110	0	f-box protein
MS.gene38914	chr8.4	50635304	50637680	+	7.99865	5.32081e-08	35	0	Encoded by
MS.gene020933	chr5.4	77377810	77378598	+	8.0799	5.80145e-08	66.3333	0.333333	Fasciclin-like arabinogalactan protein
MS.gene052902	chr3.1	71893343	71893612	+	7.33632	5.96085e-08	126	1	-
MS.gene019583	chr8.1	71265298	71267917	-	5.35325	6.01735e-08	60	2	O-glucosyltransferase rumi homolog
MS.gene55824	chr4.3	4312487	4321084	-	7.96655	6.20224e-08	31.6667	0	Belongs to the beta-ketoacyl-ACP synthases family
MS.gene37665	chr1.1	73362958	73363977	-	5.71084	6.22931e-08	48.3333	1.33333	Carboxylesterase 1-like
MS.gene35264	chr5.4	19541997	19545105	-	10.5547	6.23833e-08	187	0	isoform X1
MS.gene001319	9341	2668	2939	+	7.95811	6.27177e-08	31.6667	0	ATP-dependent Clp protease proteolytic
MS.gene67033	chr6.2	23514721	23518883	-	7.93952	6.31969e-08	33.3333	0	Belongs to the helicase family
MS.gene030153	chr8.3	5422488	5427172	+	7.80333	6.34892e-08	28.6667	0	Novel plant snare
MS.gene057780	chr4.4	36551628	36551912	+	7.76209	6.3922e-08	28	0	Auxin-induced protein
MS.gene066161	chr2.3	26654470	26657398	+	7.65484	6.44578e-08	52.6667	0.333333	2-oxoglutarate (2OG) and Fe(II)-dependent oxygenase superfamily protein
MS.gene033750	chr7.4	22462292	22468488	+	5.78151	6.596e-08	53	1.33333	synthase
MS.gene046354	chr8.3	69119904	69122428	-	7.34945	6.59678e-08	82.3333	0.666667	54S ribosomal protein L51
MS.gene86482	chr5.1	15738540	15740285	-	7.83696	6.77645e-08	608.667	4	carotenoid cleavage dioxygenase 4(NCED4)
MS.gene72770	chr5.1	16607183	16610330	+	5.52819	6.83064e-08	76	2.33333	Alkylated DNA repair protein alkB homolog
MS.gene016554	chr8.2	60419215	60422591	+	8.69346	6.96161e-08	59	0	NADH dehydrogenase ubiquinone 1 alpha subcomplex subunit
MS.gene064568	chr3.1	41258208	41258908	+	8.2446	6.98298e-08	42	0	NYN domain
MS.gene50267	chr4.4	77109121	77130012	-	5.42436	7.05325e-08	290.333	10	exocyst complex component
MS.gene43620	chr2.2	66480541	66482675	+	7.83541	7.16731e-08	30	0	-
MS.gene067804	chr7.1	19482645	19483725	+	8.98357	7.17781e-08	62.6667	0	-
MS.gene74444	chr6.4	164198	165289	-	5.58424	7.34972e-08	76.6667	2.33333	Dehydrogenase
MS.gene30637	43375	369732	370664	+	7.69865	7.39937e-08	27.6667	0	transposon protein
MS.gene97368	chr3.1	10699618	10700628	-	10.0257	7.53818e-08	130.333	0	-
MS.gene22854	chr7.4	1691923	1694493	-	7.77643	7.59777e-08	29.6667	0	Belongs to the 'GDSL' lipolytic enzyme family
MS.gene03004	chr1.3	62591284	62593317	+	6.57648	7.82382e-08	45.6667	0.666667	Paired amphipathic helix protein
MS.gene42549	chr7.1	16299798	16301745	-	8.01523	7.94658e-08	33.3333	0	tRNA-splicing endonuclease subunit sen54 N-term
MS.gene006211	chr1.4	77400272	77403564	+	7.64328	8.36705e-08	26.6667	0	vacuolar amino acid transporter
MS.gene071055	chr4.1	66223899	66224863	-	7.79704	8.58504e-08	234.333	1.33333	-
MS.gene003687	chr4.1	32006910	32011977	-	7.61369	8.74977e-08	25.6667	0	-
MS.gene44488	chr8.1	25833001	25838267	+	6.55237	8.77888e-08	628.667	10	Casein kinase II subunit
MS.gene57494	chr8.2	65047855	65052454	-	7.72934	8.94709e-08	28.6667	0	transposition, RNA-mediated
MS.gene54977	chr7.2	23856465	23857791	+	7.95065	9.71013e-08	31.3333	0	Belongs to the DHHC palmitoyltransferase family
MS.gene91718	chr7.2	39031334	39034522	-	10.3433	9.74978e-08	161.333	0	monooxygenase(YUC8)
MS.gene23841	chr8.4	31410700	31420479	-	5.62893	1.03464e-07	62.6667	1.66667	trafficking protein particle complex
MS.gene023455	chr4.3	15963409	15966553	+	7.66617	1.04259e-07	54.6667	0.333333	Amidase
MS.gene008070	chr3.3	61508619	61514141	-	5.32896	1.06214e-07	667.667	24.6667	Belongs to the yippee family
MS.gene20833	chr1.4	69747970	69751304	-	7.23043	1.06493e-07	38.6667	0.333333	BEST Arabidopsis thaliana protein match is 3'-5' exonuclease domain-containing protein K homology domain-containing protein KH domain-containing protein (TAIR AT2G25910.2)
MS.gene63044	chr5.4	44699876	44700241	+	6.5043	1.09087e-07	984.667	16.3333	S-adenosylmethionine decarboxylase(SAMDC)
MS.gene004795	chr1.4	61488134	61491425	-	7.80959	1.09361e-07	30.6667	0	Thioredoxin
MS.gene44947	chr8.1	28242835	28247113	+	7.60213	1.13066e-07	26	0	chitin elicitor receptor kinase(CERK1)
MS.gene62514	chr7.3	70386240	70387619	-	6.7577	1.17023e-07	83.6667	1	Pentatricopeptide repeat-containing protein
MS.gene90793	chr1.4	88155747	88156475	-	9.12451	1.17662e-07	136.333	0.333333	photosystem I assembly(PSA2)
MS.gene26530	chr4.1	23296709	23297668	+	7.13233	1.19547e-07	63.3333	0.666667	Carboxylesterase
MS.gene046794	chr1.2	14217043	14217825	+	7.60479	1.1994e-07	26	0	Protein kinase domain
MS.gene020002	chr6.1	12176800	12184116	+	9.24857	1.27285e-07	75	0	BRCA2, oligonucleotide/oligosaccharide-binding, domain 1
MS.gene64173	chr5.2	18840114	18841151	+	5.30628	1.27728e-07	89.6667	3.33333	-
MS.gene58741	chr8.1	10121623	10124352	+	7.57693	1.31694e-07	25	0	Stem-specific protein
MS.gene024845	chr5.1	1353995	1356679	-	6.07237	1.35051e-07	47	1	RNA-directed DNA methylation 1(RDM1)
MS.gene25619	chr8.2	45188314	45195882	-	7.3288	1.36706e-07	82	0.666667	Belongs to the DEAD box helicase family
MS.gene45159	chr5.1	26963800	26964702	-	7.9311	1.38351e-07	31.3333	0	-
MS.gene91024	chr6.1	39151151	39153903	+	9.03896	1.40539e-07	66	0	-
MS.gene23995	chr1.3	48919512	48922629	+	7.18548	1.4225e-07	37	0.333333	Belongs to the protein kinase superfamily. Ser Thr protein kinase family
MS.gene97337	chr1.2	85883602	85884805	-	6.30971	1.43797e-07	402.333	7.33333	Belongs to the chalcone isomerase family(CHI)
MS.gene09531	chr1.2	73976251	73978268	-	7.72415	1.44617e-07	28.3333	0	-
MS.gene017639	chr8.2	29464534	29468779	+	8.00101	1.47483e-07	32	0	DNA-(Apurinic or apyrimidinic site) lyase
MS.gene07659	chr4.1	42376670	42377937	+	7.04944	1.49773e-07	67	0.666667	Domain of unknown function (DUF296)
MS.gene78003	chr3.4	13837295	13837621	+	5.7236	1.52573e-07	1419.33	34.6667	Dirigent proteins impart stereoselectivity on the phenoxy radical-coupling reaction, yielding optically active lignans from two molecules of coniferyl alcohol in the biosynthesis of lignans, flavonolignans, and alkaloids and thus plays a central role in plant secondary metabolism
MS.gene05627	chr3.2	53367435	53385287	-	6.06629	1.52701e-07	76	1.66667	Helicase
MS.gene81694	chr5.1	66407973	66409262	+	5.83385	1.55132e-07	56	1.33333	-
MS.gene53008	chr1.1	56165527	56168554	-	5.64793	1.62543e-07	46.6667	1.33333	Thioredoxin
MS.gene80318	chr2.4	42180622	42181236	+	8.15894	1.63654e-07	36	0	f-box protein
MS.gene072168	chr8.1	82223383	82228616	-	7.70051	1.65273e-07	27.3333	0	LRR receptor-like serine threonine-protein kinase
MS.gene20791	chr1.2	65595315	65598180	+	7.33886	1.69024e-07	42	0.333333	Cyclin-dependent kinase
MS.gene016534	chr8.2	59936154	59942002	-	6.64572	1.74799e-07	157.667	2	Methyltransferase-like protein 17
MS.gene053567	chr4.4	21270925	21272391	-	7.57444	1.77505e-07	25.6667	0	DnaJ molecular chaperone homology domain
MS.gene006006	chr1.3	66612149	66613008	+	8.49134	1.77747e-07	45.3333	0	Encoded by
MS.gene33579	chr1.3	71060400	71063692	+	7.94589	1.82286e-07	60.6667	0.333333	PHD - plant homeodomain finger protein
MS.gene036892	chr8.1	13513776	13523914	+	5.62598	1.91288e-07	35	1	Histone deacetylase
MS.gene46305	chr7.3	15286504	15288675	+	7.69611	1.91601e-07	28	0	ATP-dependent zinc metalloprotease FTSH
MS.gene048168	chr2.3	64162446	64169075	+	7.54754	1.97287e-07	172.333	1.33333	Transcription initiation factor IIF subunit
MS.gene21918	chr5.1	2462791	2464686	+	6.67186	1.97532e-07	184.667	2.66667	Electron carrier protein. The oxidized form of the cytochrome c heme group can accept an electron from the heme group of the cytochrome c1 subunit of cytochrome reductase. Cytochrome c then transfers this electron to the cytochrome oxidase complex, the final protein carrier in the mitochondrial electron-transport chain
MS.gene33309	chr1.1	24200138	24205212	-	7.77777	2.05109e-07	545.333	3.66667	DNA-binding protein
MS.gene29972	chr4.3	1511377	1513896	+	5.53916	2.09456e-07	46	1.33333	Cysteine-rich repeat secretory protein
MS.gene34444	chr1.2	75920663	75920977	+	7.09369	2.13404e-07	35.3333	0.333333	LysM domain
MS.gene034877	chr1.4	49139866	49140546	+	8.13808	2.27469e-07	35.3333	0	Germin-like protein subfamily 3 member
MS.gene93916	chr4.3	66902588	66904976	+	7.36204	2.31161e-07	40.6667	0.333333	Domain of unknown function (DUF4149)
MS.gene019720	chr6.2	28140137	28140795	+	7.51336	2.31318e-07	23.6667	0	The light-harvesting complex (LHC) functions as a light receptor, it captures and delivers excitation energy to photosystems with which it is closely associated
MS.gene54900	chr4.4	65864627	65865513	-	9.10753	2.51081e-07	132.667	0.333333	component of the eukaryotic translation initiation factor 3 (eIF-3) complex, which is involved in protein synthesis of a specialized repertoire of mRNAs and, together with other initiation factors, stimulates binding of mRNA and methionyl-tRNAi to the 40S ribosome. The eIF-3 complex specifically targets and initiates translation of a subset of mRNAs involved in cell proliferation
MS.gene35813	chr2.1	13509738	13510064	+	7.52765	2.55709e-07	83.6667	0.666667	Belongs to the multi antimicrobial extrusion (MATE) (TC 2.A.66.1) family
MS.gene68625	chr8.1	7523948	7527039	-	5.5441	2.5936e-07	33.3333	1	Region found in RelA / SpoT proteins
MS.gene025079	chr2.4	50955738	50959828	+	9.4498	2.61001e-07	86.3333	0	Plant transposase (Ptta/En/Spm family)
MS.gene20588	chr6.3	4510459	4517158	+	5.50147	2.62026e-07	45	1.33333	Belongs to the cytochrome P450 family
MS.gene29851	chr3.4	72491334	72496385	+	5.46853	2.64196e-07	551.333	18.3333	Belongs to the TRAFAC class TrmE-Era-EngA-EngB-Septin- like GTPase superfamily. TrmE GTPase family
MS.gene038139	chr5.1	71164063	71164692	-	7.5704	2.7307e-07	25.6667	0	Domain of unknown function (DUF4228)
MS.gene048230	chr2.3	62871960	62872765	+	7.23556	2.74645e-07	103	1	-
MS.gene002018	chr2.3	76082932	76085853	-	5.60231	2.80116e-07	123	3.66667	Stromal 70 kDa heat shock-related protein
MS.gene045974	chr5.4	41706474	41707535	-	7.63163	2.8075e-07	307.667	2.33333	S-adenosylmethionine decarboxylase(SAMDC)
MS.gene039920	chr3.1	13615241	13616826	+	8.17388	2.874e-07	36	0	Cytochrome C biogenesis protein ccsA
MS.gene64348	chr2.4	24510891	24515535	-	8.25053	2.90564e-07	37.3333	0	-
MS.gene68119	chr3.4	100265953	100268448	-	6.40087	2.95789e-07	39.6667	0.666667	-
MS.gene039728	chr3.3	11089655	11093269	+	8.3357	2.97965e-07	46	0	disease resistance
MS.gene69044	chr6.2	86094679	86095188	-	7.63569	3.05228e-07	26.3333	0	Lachrymatory-factor synthase-like
MS.gene062975	chr4.2	35441973	35443770	-	7.80943	3.11302e-07	30	0	Auxin-induced protein
MS.gene032590	chr6.3	1494838	1495792	+	7.60826	3.1562e-07	25	0	AT-rich interactive domain-containing protein
MS.gene066703	chr4.3	76321570	76323852	+	5.57815	3.20835e-07	46	1.33333	Belongs to the NPH3 family
MS.gene026392	chr1.1	19149916	19152390	+	5.95543	3.22235e-07	362	8.66667	Cold-regulated 413 plasma membrane protein
MS.gene82170	chr4.2	76563569	76564320	-	8.97861	3.45066e-07	61	0	GTPase activator activity
MS.gene006075	chr1.3	67635007	67639003	-	7.21827	3.53027e-07	37.3333	0.333333	Belongs to the protein kinase superfamily. Ser Thr protein kinase family(SERK1)
MS.gene051490	chr1.3	8008453	8011337	+	7.06344	3.53302e-07	89	1	Chorismate mutase(CM2)
MS.gene37821	chr5.3	70655457	70661348	+	7.43896	3.63438e-07	23	0	Belongs to the argonaute family
MS.gene015529	chr5.4	5460116	5460453	+	7.40318	3.68603e-07	22.3333	0	Pentatricopeptide repeat-containing protein
MS.gene20083	chr7.3	61142634	61142805	+	9.72506	3.71802e-07	104.333	0	-
MS.gene08189	chr7.3	22763018	22764412	+	8.30611	3.77892e-07	39.3333	0	Spermidine hydroxycinnamoyl
MS.gene51147	chr7.3	27253557	27253903	-	6.8717	3.83115e-07	1989.67	25.3333	Thioredoxin
MS.gene008207	chr3.1	55948872	55950594	-	5.26789	3.83923e-07	62.3333	2.33333	F-box LRR-repeat protein
MS.gene070503	chr5.4	67704229	67705649	+	7.74008	3.95529e-07	27.6667	0	ankyrin repeat-containing protein
MS.gene85201	chr2.4	4131805	4133567	-	7.30116	3.95666e-07	140.667	1.33333	FLX-like 3
MS.gene50316	chr4.4	77918738	77929696	-	8.04569	3.98721e-07	33	0	TMV resistance protein N-like
MS.gene063421	chr2.3	25928836	25929375	+	6.26583	3.99716e-07	36	0.666667	-
MS.gene019903	chr6.1	13746812	13760606	-	8.44144	4.04669e-07	157	0.666667	spliceosomal complex assembly
MS.gene52249	chr7.4	28637704	28641038	+	7.06763	4.20478e-07	35.3333	0.333333	-
MS.gene73444	chr1.4	83560356	83560795	+	7.43267	4.33426e-07	22.6667	0	Paired amphipathic helix protein Sin3-like
MS.gene34460	chr1.2	75675481	75678551	-	7.35093	4.40361e-07	21.6667	0	protein FAR1-RELATED SEQUENCE
MS.gene52758	chr7.2	14935815	14936246	+	7.44248	4.48743e-07	22.3333	0	Antifungal protein ginkbilobin-2-like
MS.gene75295	chr3.3	90591991	90592246	+	8.80151	4.56302e-07	64.6667	0	-
MS.gene015329	chr5.4	7958737	7962632	-	5.4961	4.57939e-07	253	8.33333	-
MS.gene72659	chr5.4	15702375	15705521	-	8.28434	4.60341e-07	87.3333	0.333333	Belongs to the protein kinase superfamily
MS.gene43259	chr8.4	20060920	20061387	-	8.66592	4.6721e-07	58.6667	0	negative regulation of fatty acid biosynthetic process(WDTC1)
MS.gene56964	chr8.1	19261356	19264261	-	5.43821	4.97414e-07	69	2.33333	E2F transcription factor-like(DEL1)
MS.gene009504	21496	61010	62026	-	7.44942	4.97954e-07	47.3333	0.333333	Cell division cycle
MS.gene57186	chr5.3	9031215	9033443	-	7.12107	4.99853e-07	71.6667	0.666667	DNA-directed RNA polymerases I, II, and III subunit
MS.gene002664	chr2.1	68598876	68600520	+	5.66268	5.06992e-07	77.6667	2	Belongs to the 'GDSL' lipolytic enzyme family
MS.gene51160	chr7.3	27379167	27382985	+	8.68549	5.13479e-07	184.333	0.666667	Isopentenyl-diphosphate Delta-isomerase
MS.gene024997	32696	1224312	1224608	-	7.44692	5.38241e-07	22.6667	0	-
MS.gene006457	chr1.2	77277651	77286937	-	7.43861	5.51978e-07	42.3333	0.333333	XS domain
MS.gene27294	chr1.2	2152872	2154567	-	6.33531	5.5276e-07	56	1	-
MS.gene21061	chr1.4	68507125	68509644	+	8.02497	5.54326e-07	34.3333	0	MuDR family transposase
MS.gene34501	chr1.4	78141250	78147828	+	5.52954	5.66026e-07	33.6667	1	Actin depolymerisation factor/cofilin -like domains
MS.gene024294	chr7.1	20835287	20835727	+	5.43105	5.67081e-07	31	1	Dehydrogenase
MS.gene56890	chr8.1	17933169	17940345	-	6.33963	5.69447e-07	354.333	6.33333	Pentatricopeptide repeat-containing protein At1g74850
MS.gene069439	chr6.4	52695968	52699551	-	7.31037	5.69985e-07	20.6667	0	Domain of unknown function (DUF4216)
MS.gene002354	chr2.3	72139798	72140293	-	7.37139	5.80267e-07	22.3333	0	-
MS.gene09076	chr4.4	14106872	14108588	+	6.69105	5.87302e-07	1066.33	15.3333	Tubulin is the major constituent of microtubules. It binds two moles of GTP, one at an exchangeable site on the beta chain and one at a non-exchangeable site on the alpha chain
MS.gene29479	chr5.3	64505156	64513558	+	5.66871	6.08691e-07	48.6667	1.33333	Protein AAR2 homolog
MS.gene030504	chr4.2	7523251	7530033	-	6.08603	6.30193e-07	46	1	Signal-recognition-particle assembly has a crucial role in targeting secretory proteins to the rough endoplasmic reticulum membrane
MS.gene72235	chr6.3	81617793	81619594	+	5.90498	6.35452e-07	202.667	5	Ninja-family protein(NINJA)
MS.gene003379	chr4.1	28159006	28159295	-	9.14713	6.38475e-07	71.6667	0	-
MS.gene60087	chr6.1	34500674	34504742	-	9.48828	6.45088e-07	88	0	Converts zeaxanthin into antheraxanthin and subsequently violaxanthin(ZEP)
MS.gene010471	chr5.2	11066240	11069025	-	6.65267	6.46091e-07	48	0.666667	Minor allergen Alt a
MS.gene003010	chr2.2	61786175	61791452	-	6.98351	6.49732e-07	32.6667	0.333333	strubbelig-receptor family
MS.gene070028	chr4.3	76039840	76041099	-	7.51951	6.57656e-07	25	0	Ribonuclease H protein
MS.gene064708	chr3.4	97398460	97401138	-	7.93448	6.74416e-07	60.3333	0.333333	Belongs to the peptidase C1 family
MS.gene054752	chr5.3	33428533	33431509	-	5.98255	6.82005e-07	44	1	Homeobox-leucine zipper protein
MS.gene78286	chr6.4	56541205	56545361	-	7.49555	6.83106e-07	23	0	-
MS.gene65953	chr1.2	15973243	15977672	-	6.59626	6.87079e-07	108.667	1.66667	Bifunctional protein
MS.gene42863	chr7.2	32434825	32437593	+	5.42505	6.96788e-07	43.3333	1.33333	isoform X1
MS.gene023691	42765	64136	66883	-	6.89186	6.97215e-07	30.6667	0.333333	transposon protein
MS.gene63753	chr2.1	23305388	23306695	-	5.6895	7.28426e-07	37	1	Epidermis-specific secreted glycoprotein
MS.gene035187	chr7.2	13014470	13019946	+	6.69673	7.30916e-07	91.3333	1.33333	Peptide transporter
MS.gene003893	chr4.4	39465161	39471839	+	5.80381	7.37472e-07	42	1	ATPase family AAA domain-containing protein
MS.gene070829	chr8.1	49310649	49311071	+	7.55794	7.44827e-07	25.6667	0	Dynein light chain
MS.gene95193	chr4.4	5671831	5672550	-	7.26733	7.97143e-07	20.6667	0	AT-rich interactive domain-containing protein
MS.gene036420	chr1.4	65202236	65206788	-	6.06145	8.12539e-07	194.333	4.33333	RNA-binding protein
MS.gene38139	chr5.3	79669425	79673191	+	7.47568	8.16285e-07	23.3333	0	Receptor-like protein
MS.gene030473	chr4.4	7073408	7073902	-	6.93106	8.23942e-07	31.6667	0.333333	-
MS.gene030886	chr4.3	10910380	10910988	+	5.39725	8.26778e-07	1378	49	Photosystem II core complex proteins psbY
MS.gene83742	chr3.2	18449684	18451473	+	7.40945	8.29232e-07	21.6667	0	chromosome-associated
MS.gene54161	chr5.4	61816511	61818051	+	7.43056	8.53348e-07	22	0	Belongs to the histone deacetylase family. HD Type 1 subfamily(HD1)
MS.gene63669	chr3.3	2060944	2062617	+	6.15393	8.56277e-07	93.6667	2	protein FAR1-RELATED SEQUENCE
MS.gene23703	chr7.1	46005797	46006954	+	6.92642	8.5957e-07	82.3333	1	Pentatricopeptide repeat-containing protein At1g06145-like
MS.gene060597	chr2.2	17413728	17415044	-	7.32049	8.6519e-07	20.6667	0	Epidermis-specific secreted glycoprotein
MS.gene34852	chr8.2	38801967	38802563	+	6.90517	8.77618e-07	31.3333	0.333333	Coronatine-insensitive protein(COI1)
MS.gene045741	chr2.2	25140850	25162511	+	7.4219	8.92133e-07	76.6667	0.666667	Belongs to the glyceraldehyde-3-phosphate dehydrogenase family
MS.gene014021	chr7.2	18533030	18533650	-	8.6504	9.24127e-07	49.3333	0	Zinc finger BED domain-containing protein
MS.gene70210	chr4.1	8268918	8270849	-	5.85537	9.4147e-07	39.6667	1	ABC transporter G family member
MS.gene056235	chr8.1	65025637	65025985	+	7.30141	9.42765e-07	21.3333	0	NADPH quinone
MS.gene023710	42782	241973	242376	+	8.62329	9.48031e-07	48.6667	0	Plant transposase (Ptta/En/Spm family)
MS.gene88008	chr4.3	70060101	70062081	+	6.11701	9.84302e-07	53	1	zinc-binding in reverse transcriptase
MS.gene021272	chr6.1	45594414	45597760	+	9.28301	9.97291e-07	76.6667	0	source UniProtKB
MS.gene77074	chr7.3	71125036	71126028	+	5.29051	1.00674e-06	45.3333	1.66667	Ribonucleoside-diphosphate reductase small
MS.gene48016	chr5.2	76775972	76776544	+	6.94292	1.01729e-06	31	0.333333	AAA domain
MS.gene47070	chr6.3	15512134	15513585	-	6.85392	1.06031e-06	30.3333	0.333333	Pentatricopeptide repeat-containing protein
MS.gene75782	chr5.3	79790959	79814063	-	7.20232	1.10514e-06	19.3333	0	helicase protein
MS.gene028795	chr2.3	8890669	8892989	-	7.16322	1.12944e-06	19	0	FRIGIDA-like protein
MS.gene54297	chr2.3	69319024	69319578	+	7.54509	1.15644e-06	23.6667	0	Domain of unknown function (DUF4228)
MS.gene20787	chr1.2	65632219	65634387	+	6.65761	1.16055e-06	46.3333	0.666667	Transcription initiation factor TFIID subunit
MS.gene86197	chr5.1	23905169	23908467	-	7.24061	1.19077e-06	36.6667	0.333333	Ribonuclease H protein
MS.gene40911	chr3.2	80568207	80572378	+	7.6932	1.19826e-06	29	0	E3 ubiquitin-protein ligase
MS.gene043846	chr2.2	27353826	27354191	+	7.31629	1.22644e-06	43.3333	0.333333	-
MS.gene49156	chr1.3	68709042	68709863	-	5.80062	1.23473e-06	41.6667	1	Heavy-metal-associated domain
MS.gene83129	chr1.2	16222442	16223593	+	8.48608	1.23882e-06	43.3333	0	Pathogenesis-related protein Bet v I family
MS.gene029397	chr1.4	84629534	84636103	-	6.06712	1.42297e-06	32	0.666667	Belongs to the glycosyl hydrolase 31 family
MS.gene071999	chr2.4	75292918	75294655	-	7.76573	1.50471e-06	27.3333	0	Belongs to the histone deacetylase family. HD Type 1 subfamily(HD1)
MS.gene048895	chr4.2	5043436	5045576	+	7.64739	1.50675e-06	48.3333	0.333333	Acyl-coenzyme A:6-aminopenicillanic acid acyl-transferase
MS.gene88408	chr8.3	56950837	56953341	+	6.07323	1.51734e-06	87	1.66667	LRR receptor-like serine threonine-protein kinase
MS.gene016873	chr5.2	74549321	74550671	-	6.75752	1.55415e-06	28.3333	0.333333	LRR-repeat protein
MS.gene022003	chr7.1	79842816	79848076	-	7.74644	1.56498e-06	60	0.333333	Auxin transport protein
MS.gene63840	chr5.1	75235343	75235651	+	7.80767	1.58458e-06	31.3333	0	lipid-transfer protein DIR1
MS.gene062325	chr5.1	73657774	73658289	-	7.50953	1.59186e-06	25.3333	0	-
MS.gene61765	chr8.4	58530733	58535179	+	6.76499	1.62746e-06	28	0.333333	ABC transporter C family member
MS.gene97439	chr7.4	94618198	94621771	-	6.7081	1.70231e-06	47.6667	0.666667	TFIIA is a component of the transcription machinery of RNA polymerase II and plays an important role in transcriptional activation
MS.gene74434	chr6.4	309952	313596	-	6.01785	1.70798e-06	31	0.666667	Belongs to the AAA ATPase family
MS.gene25449	chr8.2	40986883	40988842	-	5.38406	1.7341e-06	38.3333	1.33333	F-box RNI FBD-like domain protein
MS.gene23844	chr8.4	31450632	31455543	+	7.83097	1.74582e-06	28.3333	0	Ribonuclease H protein
MS.gene87103	chr7.4	31365980	31370491	-	8.68819	1.75877e-06	52	0	Elongation factor
MS.gene29634	chr5.1	64623198	64631714	+	6.48517	1.76044e-06	41.3333	0.666667	Cytochrome p450(CPD)
MS.gene36747	chr8.2	78671962	78674337	+	8.65053	1.76275e-06	50.3333	0	-
MS.gene03030	chr1.3	62229885	62232724	-	9.05435	1.77671e-06	66.6667	0	Belongs to the TRAFAC class myosin-kinesin ATPase superfamily. Kinesin family
MS.gene55031	chr7.2	24582820	24584562	-	6.30622	1.8124e-06	389.667	7.33333	Cell division cycle protein 27 homolog
MS.gene92337	chr5.1	533521	534558	-	7.13745	1.8164e-06	18.3333	0	-
MS.gene008748	chr4.4	25597588	25600461	-	7.69672	1.82643e-06	26	0	Belongs to the protein kinase superfamily(SAPK8)
MS.gene89037	chr2.4	1971478	1977989	-	8.276	1.83644e-06	76	0.333333	Belongs to the MAK16 family
MS.gene88547	chr1.4	22622059	22622982	-	6.27981	1.84742e-06	38.3333	0.666667	disease resistance
MS.gene91008	chr6.1	38681151	38681781	+	7.13385	1.84895e-06	35.3333	0.333333	-
MS.gene062144	chr2.3	46490873	46492222	+	6.91042	1.85791e-06	31.6667	0.333333	21 kDa protein
MS.gene064155	chr8.4	11004580	11006851	+	5.37233	1.85827e-06	41.6667	1.33333	Pentatricopeptide repeat-containing protein At3g06430
MS.gene060658	chr2.2	16426245	16429040	-	7.29551	1.9481e-06	21	0	receptor-like protein
MS.gene074600	chr3.4	12797857	12798411	-	7.72075	1.96858e-06	140	1	Belongs to the ClpA ClpB family
MS.gene074559	chr6.3	14124133	14126098	-	7.2703	1.97962e-06	20.3333	0	f-box protein
MS.gene014061	chr7.2	18042154	18048098	-	7.17964	1.98323e-06	19.6667	0	Serine threonine-protein kinase
MS.gene047827	chr4.4	26180126	26186256	-	5.67211	1.99998e-06	47	1.33333	LAG1 longevity assurance homolog
MS.gene51553	chr1.4	8656745	8659992	+	6.76682	2.02748e-06	27.6667	0.333333	Belongs to the mitochondrial carrier (TC 2.A.29) family
MS.gene023415	chr4.4	15493341	15506358	+	7.80291	2.05866e-06	250.667	1.66667	Endoplasmic reticulum metallopeptidase
MS.gene92165	chr2.4	27659056	27659853	+	5.91425	2.08841e-06	29	0.666667	Nuclear transcription factor Y subunit
MS.gene65559	chr8.2	36882235	36883695	+	7.37723	2.12288e-06	23	0	Belongs to the UDP-glycosyltransferase family
MS.gene80413	chr6.3	29302233	29308809	+	5.26725	2.20504e-06	120.333	4.66667	ATP sulfurylase
MS.gene80908	chr7.3	89635762	89643479	-	5.53215	2.23559e-06	33.3333	1	Apoptosis antagonizing transcription factor
MS.gene036322	chr2.4	41315406	41317895	-	5.44051	2.23902e-06	40	1.33333	This protein plays a role in synthesis of starch. It catalyzes the synthesis of the activated glycosyl donor, ADP- glucose from Glc-1-P and ATP
MS.gene02106	chr2.2	57718310	57726108	-	5.49747	2.25229e-06	225	7.33333	Hydrolyzes ATP, and can also hydrolyze GTP with lower efficiency. Has lower affinity for GTP
MS.gene97787	chr7.3	82096290	82099026	+	7.05764	2.27406e-06	17.3333	0	Mitochondrial metalloendopeptidase
MS.gene27115	chr1.1	62551	65479	-	6.84342	2.28472e-06	203	2.66667	Short-chain dehydrogenase reductase family 42E member
MS.gene23526	chr7.3	15020477	15021608	+	7.78647	2.28927e-06	31.3333	0	Vacuolar protein sorting-associated protein
MS.gene91310	chr1.3	72976518	72977380	+	6.42559	2.3144e-06	63	1	Glycosyl hydrolase family 10 protein
MS.gene053580	chr4.4	21386090	21392418	+	6.7089	2.32147e-06	27.3333	0.333333	KH domain-containing protein At4g18375-like
MS.gene78446	chr7.4	35531740	35533317	+	6.7089	2.32106e-06	27.3333	0.333333	Belongs to the protein kinase superfamily
MS.gene066210	chr2.2	25779875	25783060	-	7.33804	2.39955e-06	22.3333	0	Protein of unknown function (DUF620)
MS.gene53468	chr5.3	23080063	23082570	+	5.98665	2.49307e-06	30.3333	0.666667	Belongs to the peptidase S10 family
MS.gene00577	chr2.1	76228493	76231172	+	8.21731	2.53007e-06	37	0	protein FAR1-RELATED SEQUENCE
MS.gene068626	chr5.1	21318202	21320466	+	6.89724	2.55762e-06	54.3333	0.666667	Protein FAR1-RELATED SEQUENCE
MS.gene056046	chr1.1	61413985	61420051	-	8.39306	2.5911e-06	48.6667	0	Sucrose nonfermenting 4-like
MS.gene69734	chr3.4	76979523	76981494	-	5.75195	2.6374e-06	144.667	4	Belongs to the universal ribosomal protein uL11 family
MS.gene92380	chr5.1	114545	118040	+	8.11211	2.718e-06	33.6667	0	O-acyltransferase (WSD1-like)
MS.gene45959	chr7.2	44836704	44840340	-	7.17725	2.73699e-06	19	0	Encoded by
MS.gene88505	chr8.3	58465791	58469513	-	5.37532	2.76568e-06	177.333	6.33333	disease resistance
MS.gene05330	chr6.3	74984779	74989826	-	6.75913	2.79879e-06	28.6667	0.333333	-
MS.gene94657	chr5.3	75745820	75748742	-	7.24874	2.88854e-06	19.3333	0	-
MS.gene070825	chr8.1	49127921	49131383	+	7.30908	2.89379e-06	21.6667	0	Belongs to the class-I aminoacyl-tRNA synthetase family
MS.gene82481	chr5.2	15880439	15883168	+	5.74793	2.96032e-06	72	2	Ankyrin repeat domain-containing protein
MS.gene028867	chr2.3	9687385	9688179	+	6.54989	3.02397e-06	24	0.333333	-
MS.gene66466	chr1.4	4980384	4981070	+	6.61258	3.09726e-06	25	0.333333	-
MS.gene04610	chr7.3	17592348	17594075	+	7.32185	3.10875e-06	20.6667	0	mTERF
MS.gene26257	chr5.4	59021620	59025145	+	7.53936	3.11734e-06	23.6667	0	UDP-glycosyltransferase 87A1-like
MS.gene054850	chr7.3	20158595	20160301	-	5.80319	3.13029e-06	26.6667	0.666667	Transcription factor bHLH106-like
MS.gene40476	chr5.3	1771104	1772757	-	6.98782	3.14353e-06	31.3333	0.333333	Translocon at the outer membrane of chloroplasts
MS.gene039082	chr2.4	26591256	26591792	+	6.22672	3.15232e-06	34.3333	0.666667	Belongs to the iron ascorbate-dependent oxidoreductase family
MS.gene026587	chr1.1	16689141	16690193	-	6.66698	3.22655e-06	26.3333	0.333333	receptor-like protein kinase
MS.gene80832	chr6.2	82740804	82741355	-	7.26661	3.34299e-06	20	0	VQ motif
MS.gene030555	chr4.2	8104912	8111160	+	6.7098	3.3973e-06	26.3333	0.333333	Acts as a Mg(2 ) transporter. Can also transport other divalent cations such as Fe(2 ), Sr(2 ), Ba(2 ), Mn(2 ) and Co(2 ) but to a much less extent than Mg(2 )
MS.gene78500	chr2.2	36865044	36867363	+	7.11348	3.41213e-06	17.6667	0	-
MS.gene55827	chr4.3	4291307	4298985	+	5.77989	3.42724e-06	26.3333	0.666667	Protein of unknown function (DUF2439)
MS.gene008334	chr3.1	54045613	54049298	-	8.74068	3.46814e-06	53.3333	0	Belongs to the GST superfamily(GSTF11)
MS.gene88858	chr1.1	70115759	70116109	-	7.92453	3.52326e-06	30.6667	0	-
MS.gene38227	chr5.3	78446773	78451233	-	6.96522	3.6061e-06	16.6667	0	Phytochromobilin ferredoxin oxidoreductase(HY2)
MS.gene031532	chr4.2	28172710	28173817	-	6.97275	3.6652e-06	16.3333	0	Regulator of Vps4 activity in the MVB pathway
MS.gene02739	chr2.3	58375495	58377669	+	6.94518	3.66858e-06	16.3333	0	Belongs to the heat shock protein 70 family
MS.gene016527	chr8.2	59841179	59842171	-	6.29025	3.8705e-06	35.6667	0.666667	carboxylic ester hydrolase activity
MS.gene05565	chr6.2	85390411	85390729	-	7.8492	4.0439e-06	29	0	ribosome-binding factor A
MS.gene80383	chr6.3	28333533	28336614	+	5.41924	4.07419e-06	38.6667	1.33333	Belongs to the protein kinase superfamily. Ser Thr protein kinase family
MS.gene69886	chr3.4	75865034	75866428	-	5.8488	4.11473e-06	168	4.33333	Inner membrane component of T3SS, cytoplasmic domain
MS.gene026581	chr1.1	16809724	16810764	-	7.03695	4.12766e-06	32.3333	0.333333	receptor-like protein kinase
MS.gene70803	chr1.2	61022023	61023576	-	7.74208	4.16754e-06	50.3333	0.333333	deaminase
MS.gene029958	chr6.2	67678836	67679746	-	7.13886	4.21183e-06	19.3333	0	-
MS.gene041188	chr5.1	11025815	11028155	+	7.34389	4.31714e-06	22.6667	0	tRNA pseudouridine synthase
MS.gene99222	chr8.4	26223248	26224594	+	6.96342	4.38921e-06	16.3333	0	Acetyltransferase
MS.gene00676	chr2.2	72689761	72692606	+	6.21629	4.44315e-06	34.6667	0.666667	plastid-lipid-associated protein 4
MS.gene006633	chr4.4	31852362	31853040	+	7.09887	4.49271e-06	18	0	Dirigent proteins impart stereoselectivity on the phenoxy radical-coupling reaction, yielding optically active lignans from two molecules of coniferyl alcohol in the biosynthesis of lignans, flavonolignans, and alkaloids and thus plays a central role in plant secondary metabolism
MS.gene22347	chr7.3	10836234	10837652	-	5.31378	4.5886e-06	49.6667	1.66667	Ribosomal protein S6
MS.gene50683	chr4.3	33540131	33540412	+	7.01603	4.71988e-06	16.6667	0	auxin-induced protein
MS.gene97528	chr7.2	74384545	74384797	-	6.89816	4.74361e-06	15.6667	0	Rhamnogalacturonate lyase
MS.gene04076	chr3.1	46574394	46576394	+	6.3638	4.78069e-06	1658.33	28.6667	-
MS.gene039105	chr2.2	23152101	23156181	-	6.82867	4.85171e-06	28.6667	0.333333	Mitotic spindle assembly checkpoint protein
MS.gene036635	chr8.4	13567635	13568204	+	7.08732	4.95171e-06	212	2.33333	-
MS.gene90471	chr8.3	23278048	23279373	+	7.11931	4.9646e-06	19	0	Belongs to the UDP-glycosyltransferase family(UGT84B1)
MS.gene44164	chr1.3	59288770	59290371	+	6.99205	4.97107e-06	86.3333	1	Pre-mRNA-splicing factor
MS.gene011864	chr8.2	26315291	26324098	-	6.88454	5.04369e-06	15.6667	0	disease resistance
MS.gene040451	chr7.4	72629562	72630679	-	6.99911	5.08552e-06	17.3333	0	ZINC FINGER protein
MS.gene84421	chr4.1	55975265	55981221	+	7.237	5.2419e-06	41.6667	0.333333	Sel1-like repeats.
MS.gene41542	chr3.1	50824063	50824764	-	7.23674	5.25493e-06	20.6667	0	F-box protein At2g27310-like
MS.gene024592	chr7.2	2721776	2723518	+	7.37621	5.40296e-06	20.6667	0	Belongs to the eukaryotic ribosomal protein eS24 family
MS.gene055345	chr8.2	83631980	83634772	-	7.72888	5.4548e-06	26.6667	0	meprin and TRAF homology
MS.gene70155	chr4.1	7612036	7618193	+	8.53628	5.45906e-06	46	0	Acts as a Mg(2 ) transporter. Can also transport other divalent cations such as Fe(2 ), Sr(2 ), Ba(2 ), Mn(2 ) and Co(2 ) but to a much less extent than Mg(2 )
MS.gene027747	chr5.2	22539513	22545425	-	6.76931	5.56414e-06	29.3333	0.333333	Catalyzes the phosphorylation of D-fructose 6-phosphate to fructose 1,6-bisphosphate by ATP, the first committing step of glycolysis
MS.gene038051	chr1.2	52489254	52495204	+	5.61938	5.59832e-06	275.667	8.33333	NADH dehydrogenase ubiquinone 1 alpha subcomplex subunit 9
MS.gene57418	chr4.3	9627079	9630491	+	7.10964	5.74335e-06	18	0	-
MS.gene34674	chr8.1	46203996	46204952	+	7.40258	5.7481e-06	21.3333	0	-
MS.gene84911	chr6.4	33170476	33176623	-	7.04486	5.81068e-06	17	0	clathrin light chain binding
MS.gene010743	chr7.4	59391754	59396409	+	6.92862	5.96389e-06	82.6667	1	Phosphodiesterase responsible for the U6 snRNA 3' end processing. Acts as an exoribonuclease (RNase) responsible for trimming the poly(U) tract of the last nucleotides in the pre-U6 snRNA molecule, leading to the formation of mature U6 snRNA
MS.gene024392	chr7.2	409467	415505	+	7.01908	5.96824e-06	17.6667	0	Protein MEI2-like 4 isoform X1
MS.gene73816	chr4.4	31419475	31423402	+	5.31552	5.9861e-06	1328.33	49.3333	Ketol-acid reductoisomerase
MS.gene068984	chr8.1	57109939	57112437	+	8.1188	6.11349e-06	34.3333	0	Plant transposase (Ptta/En/Spm family)
MS.gene039583	chr3.1	8998241	9000161	+	7.94876	6.28465e-06	35.6667	0	-
MS.gene98960	chr1.4	16761353	16764654	-	5.49056	6.37555e-06	58	1.66667	Peroxygenase
MS.gene97453	chr7.4	93340800	93343865	+	6.03661	6.54644e-06	58.6667	1.33333	-
MS.gene78449	chr7.4	35652850	35654409	+	5.809	6.63156e-06	26.6667	0.666667	Belongs to the protein kinase superfamily
MS.gene63958	chr4.1	56308866	56311766	-	6.54354	6.7651e-06	42.3333	0.666667	Associates with the EF-Tu.GDP complex and induces the exchange of GDP to GTP. It remains bound to the aminoacyl-tRNA.EF- Tu.GTP complex up to the GTP hydrolysis stage on the ribosome(EFTS)
MS.gene031457	chr2.1	21261594	21262592	+	5.55376	6.80125e-06	146.667	4.66667	Surfeit locus protein 6
MS.gene026373	chr1.1	19328039	19329884	-	7.43838	7.11479e-06	21.3333	0	Cytochrome p450
MS.gene056057	chr1.1	61566783	61572269	+	6.44256	7.23982e-06	90.3333	1.33333	-
MS.gene91367	chr1.3	72329869	72330168	+	7.02712	7.35231e-06	16.6667	0	-
MS.gene09240	chr4.1	14829032	14829886	+	6.97431	7.4105e-06	16	0	-
MS.gene44011	chr1.3	57402393	57407228	-	6.66531	7.47708e-06	52.6667	0.666667	Serine threonine-protein kinase(NEK1)
MS.gene59139	chr1.4	15624536	15625907	+	7.84057	7.57628e-06	29	0	Pathogenesis-related protein Bet v I family
MS.gene04484	chr3.4	58580489	58582341	-	6.58909	7.61141e-06	24	0.333333	-
MS.gene060595	chr2.2	17468082	17469392	-	6.97053	7.69946e-06	16.3333	0	Epidermis-specific secreted glycoprotein
MS.gene062136	chr2.3	46121217	46123343	-	7.19569	7.81089e-06	18.6667	0	-
MS.gene09579	chr5.2	7607219	7608056	+	6.87656	7.88779e-06	32	0.333333	LOB domain-containing protein
MS.gene031999	chr3.4	69887350	69891441	-	6.24633	7.97079e-06	242.667	4.66667	26S proteasome non-ATPase regulatory subunit
MS.gene015719	chr4.3	1754116	1754981	+	6.24866	8.13783e-06	136	2.66667	-
MS.gene017852	chr7.3	17996402	17996767	+	8.23634	8.55584e-06	44	0	Encoded by
MS.gene00279	chr2.2	52699566	52749997	-	6.0742	8.6333e-06	30.6667	0.666667	sugar transporter
MS.gene030709	chr4.3	9299683	9303413	-	7.82837	8.78798e-06	52.3333	0.333333	ATP synthase 24 kDa subunit
MS.gene012314	chr8.3	3868054	3868221	-	7.27437	9.19007e-06	20.3333	0	WRKY Transcription Factor
MS.gene015639	chr4.1	1483390	1486927	+	6.05521	9.38751e-06	32.6667	0.666667	alpha,alpha-trehalose-phosphate synthase
MS.gene44141	chr1.3	59055065	59056609	+	6.74827	9.53191e-06	98.6667	1.33333	60S ribosomal protein
MS.gene07391	chr1.2	64378233	64379602	+	5.37607	9.59459e-06	29	1	Belongs to the iron ascorbate-dependent oxidoreductase family
MS.gene33765	chr4.4	23648997	23650795	-	7.23283	9.72597e-06	18.6667	0	Bifunctional epoxide hydrolase 2-like
MS.gene85161	chr2.4	3688582	3689982	+	6.60773	9.73935e-06	87	1.33333	Clavaminate synthase-like protein
MS.gene058180	chr2.1	57714418	57715434	-	7.38549	9.85258e-06	46.6667	0.333333	Major allergen Pru
MS.gene75503	chr3.3	72474925	72476505	+	7.8592	9.97159e-06	209.667	1.33333	Chlorophyllide a oxygenase
MS.gene25923	chr3.2	69247397	69250441	+	7.44088	9.98128e-06	24.6667	0	Belongs to the universal ribosomal protein uS9 family
MS.gene39593	chr4.2	24104909	24106450	+	5.79177	1.00683e-05	302.667	8	-
MS.gene021622	chr1.4	9318107	9327226	-	6.82708	1.0076e-05	15.3333	0	Wall-associated receptor kinase
MS.gene62099	chr5.1	37975375	37984524	-	7.05894	1.00797e-05	18.3333	0	Endo-1,4-beta-xylanase
MS.gene023802	chr7.1	26950036	26951857	-	8.02614	1.01342e-05	62.6667	0.333333	RING-H2 finger protein
MS.gene011087	chr8.3	73937416	73946531	-	8.11689	1.03211e-05	40.3333	0	LRR receptor-like serine threonine-protein kinase
MS.gene28203	chr3.3	17163015	17166935	-	6.8027	1.03246e-05	15	0	cysteine-rich RLK (RECEPTOR-like protein kinase) 8
MS.gene026068	chr2.2	48770181	48774636	-	6.51395	1.03466e-05	24	0.333333	disease resistance
MS.gene006251	chr1.1	71973823	71974571	+	5.68195	1.03486e-05	174.667	5	Ribosomal L38e protein family
MS.gene051523	chr1.3	7474328	7477732	-	7.27282	1.04409e-05	276.667	2.66667	E3 ubiquitin-protein ligase
MS.gene00631	chr2.1	75676341	75678997	-	7.41175	1.04555e-05	117.333	1	Belongs to the protein kinase superfamily(SAPK4)
MS.gene066015	chr1.2	58094088	58100880	-	5.3584	1.04945e-05	170.667	6	protein NRT1 PTR FAMILY 5.2-like
MS.gene06623	chr3.3	77207557	77207985	-	6.93449	1.05315e-05	30	0.333333	Domain of unknown function (DUF4228)
MS.gene017040	chr5.1	72062059	72064815	-	5.71214	1.05882e-05	53	1.33333	Nodulin-like
MS.gene034208	chr4.4	90594669	90596008	+	5.61729	1.06213e-05	44.6667	1.33333	Plastocyanin-like domain
MS.gene44814	chr5.4	53656440	53656890	-	6.77316	1.13223e-05	14.6667	0	-
MS.gene070513	chr5.4	67615571	67619301	+	5.46747	1.14003e-05	149.667	5	Common plant regulatory factor(GBF3)
MS.gene38004	chr5.1	77057405	77059881	+	5.76193	1.14297e-05	27	0.666667	Belongs to the peptidase S10 family
MS.gene44101	chr1.3	58467341	58468699	-	6.30624	1.16272e-05	20.6667	0.333333	Transcription factor ICE1-like
MS.gene36372	chr2.2	2549984	2553595	+	6.63758	1.16493e-05	66.6667	1	Catalyzes the phosphorylation of D-fructose 6-phosphate to fructose 1,6-bisphosphate by ATP, the first committing step of glycolysis
MS.gene069613	chr3.4	26827878	26832046	+	8.21151	1.168e-05	36.6667	0	Serine threonine-protein kinase
MS.gene52686	chr7.2	15834892	15837064	+	6.6241	1.17695e-05	24.3333	0.333333	-
MS.gene03485	chr6.2	37193950	37197992	+	7.8081	1.19385e-05	252	1.66667	receptor-like serine threonine-protein kinase
MS.gene36509	chr4.1	18066240	18069579	+	8.0028	1.19521e-05	63	0.333333	SAL1 phosphatase-like
MS.gene04237	chr3.2	50433684	50436084	+	6.90967	1.20591e-05	134	1.66667	Encoded by
MS.gene073443	chr2.4	53685698	53689978	-	6.2787	1.21805e-05	20	0.333333	MOSC domain
MS.gene52620	chr1.1	60848127	60850025	-	5.84537	1.22479e-05	357	9.33333	-
MS.gene059921	chr8.1	19434347	19438950	-	8.21585	1.2308e-05	36.3333	0	5'-3' exoribonuclease
MS.gene039430	chr6.1	36833006	36837281	-	6.59262	1.2398e-05	24.3333	0.333333	-
MS.gene012011	chr8.2	28267661	28269510	+	6.16152	1.24697e-05	79.6667	1.66667	Component of the anaphase promoting complex cyclosome (APC C), a cell cycle-regulated E3 ubiquitin-protein ligase complex that controls progression through mitosis and the G1 phase of the cell cycle
MS.gene33301	chr1.1	24108716	24111753	-	6.23105	1.27666e-05	352.333	7	Glucomannan 4-beta-mannosyltransferase 9-like
MS.gene036834	chr8.1	12787827	12789434	+	5.26734	1.29841e-05	39.6667	1.33333	Tudor-like domain present in plant sequences.
MS.gene017856	chr7.3	17972722	17974164	-	8.16366	1.31709e-05	35.6667	0	twin BRCT domain
MS.gene065579	chr2.2	21926543	21927952	+	7.80156	1.32718e-05	27.6667	0	endonuclease activity
MS.gene42127	chr7.3	33351014	33354881	-	8.16021	1.34053e-05	35.6667	0	Stomatin-like protein
MS.gene77065	chr7.3	71182713	71185588	-	6.25906	1.34056e-05	102.333	2	ZINC FINGER protein
MS.gene92282	6938	109820	111121	-	6.96167	1.34299e-05	17	0	-
MS.gene33343	chr4.4	87791409	87795388	+	6.68035	1.35599e-05	137.333	2	Severs microtubules in an ATP-dependent manner. Microtubule severing may promote rapid reorganization of cellular microtubule arrays(KATNA1)
MS.gene24500	chr1.1	4974831	4977343	+	5.79945	1.38409e-05	49.6667	1.33333	-
MS.gene016452	chr8.2	58724874	58726286	-	5.74531	1.40322e-05	48.3333	1.33333	Plant protein of unknown function
MS.gene005445	chr1.1	63799953	63804837	-	7.8234	1.42008e-05	27.6667	0	Belongs to the glycosyl hydrolase 1 family
MS.gene09307	chr4.1	14118018	14118494	-	5.73174	1.44596e-05	26	0.666667	Protein of unknown function, DUF538
MS.gene51165	chr7.3	27422528	27422848	-	5.59912	1.44802e-05	709.333	21.6667	zinc finger
MS.gene040124	chr4.4	380845	381949	-	6.96264	1.49889e-05	15.6667	0	-
MS.gene74670	chr6.3	23127499	23127873	+	6.05255	1.53819e-05	33.3333	0.666667	-
MS.gene005697	10444	10342	16587	-	5.97923	1.55234e-05	31.3333	0.666667	Belongs to the chaperonin (HSP60) family
MS.gene44489	chr8.1	25842107	25843920	-	5.98283	1.56427e-05	325.667	7.66667	At2g23090-like
MS.gene23326	chr4.4	37457359	37457811	-	5.63599	1.57535e-05	23	0.666667	Histone H2A
MS.gene28317	chr4.4	39019220	39021784	+	5.53385	1.59836e-05	22	0.666667	Peptidyl-prolyl cis-trans isomerase
MS.gene019961	chr6.1	12774662	12775369	+	7.6217	1.60389e-05	176	1.33333	Phosphoglycerate mutase family
MS.gene041685	chr6.3	69871930	69880127	+	6.9308	1.64631e-05	108.667	1.33333	cyclic nucleotide-gated ion channel
MS.gene70266	chr4.1	8887600	8889517	+	5.84789	1.65295e-05	107	2.33333	Belongs to the BolA IbaG family
MS.gene06168	chr4.2	3251532	3254287	-	6.31692	1.66107e-05	21	0.333333	-
MS.gene071809	chr8.3	64188691	64191469	-	5.68712	1.67042e-05	25.6667	0.666667	Mitochondrial ribosomal subunit S27
MS.gene42799	chr8.2	80578632	80581109	-	5.67612	1.67685e-05	443	13	G-type lectin S-receptor-like serine threonine-protein kinase
MS.gene39577	chr4.2	23906372	23911803	+	5.38905	1.67738e-05	469.333	16.6667	Belongs to the cysteine synthase cystathionine beta- synthase family
MS.gene20510	chr6.3	5439263	5440518	-	5.37178	1.70881e-05	259.667	9.33333	Plant protein of unknown function
MS.gene07172	chr1.4	70794892	70797309	-	12.7705	1.72041e-05	865.667	0	-
MS.gene073089	chr2.2	12727576	12741908	-	7.48106	1.73576e-05	25.3333	0	FES
MS.gene90084	50663	17925	18980	+	8.04389	1.74062e-05	32.6667	0	-
MS.gene03118	chr2.3	69148120	69148602	-	5.5719	1.81257e-05	23.3333	0.666667	-
MS.gene25726	chr3.3	69155289	69156434	+	7.08373	1.82374e-05	19	0	36.4 kDa proline-rich
MS.gene055112	chr7.4	38668331	38668486	+	5.45541	1.82784e-05	82	2.66667	DNA-directed 5'-3' RNA polymerase activity(POLR2K)
MS.gene56869	chr8.1	17573250	17575560	-	5.69364	1.83925e-05	1154.67	32.6667	isoform X1
MS.gene29881	chr3.3	38371042	38371569	+	5.68519	1.85101e-05	25.6667	0.666667	-
MS.gene007493	chr7.4	9539471	9540517	-	7.08503	1.85656e-05	18.6667	0	Protamine P1 family protein
MS.gene042377	chr6.2	80327893	80330430	+	5.74933	1.89314e-05	36.3333	1	PB1 domain
MS.gene016514	chr8.2	59636200	59638503	+	7.01308	1.93431e-05	17.6667	0	LRR receptor-like serine threonine-protein kinase
MS.gene30357	chr8.1	79125797	79126309	+	6.71399	1.94601e-05	14	0	ubiquitin-protein transferase activity
MS.gene25140	chr8.4	72989502	72990173	+	6.6266	1.94661e-05	138.333	2	Far-red impaired response
MS.gene55847	chr4.3	3994339	4000050	+	5.93092	1.96319e-05	158.667	3.33333	Cytochrome p450
MS.gene58723	chr8.1	9887977	9890612	-	7.12136	1.99327e-05	63	0.666667	Dienelactone hydrolase family
MS.gene030056	chr5.2	77589338	77589808	+	6.83599	2.03917e-05	28.3333	0.333333	transcription factor
MS.gene001287	16714	30427	33004	+	8.51879	2.10179e-05	88	0.333333	Autophagy-related protein
MS.gene05159	chr6.4	51577211	51577810	+	6.66321	2.11883e-05	13.3333	0	Eukaryotic peptide chain release factor subunit
MS.gene067823	chr7.1	19308600	19310009	-	6.96188	2.14396e-05	17	0	Spermidine hydroxycinnamoyl
MS.gene017506	chr5.2	83431374	83446020	-	7.68218	2.16427e-05	49.3333	0.333333	helicase protein
MS.gene76230	chr1.1	79095175	79096003	+	7.34228	2.18128e-05	22.6667	0	-
MS.gene76848	chr1.1	76840993	76841262	+	6.64146	2.22507e-05	13	0	aspartic-type endopeptidase activity(pepA)
MS.gene79536	chr4.2	88390565	88395641	+	6.60687	2.25101e-05	13	0	Integrase core domain
MS.gene94253	chr7.3	40779062	40779406	+	5.98383	2.28333e-05	29.3333	0.666667	lipid-transfer protein
MS.gene063323	chr6.1	78344766	78345056	+	6.92448	2.29203e-05	15.3333	0	calcium-binding protein
MS.gene026605	chr1.1	16394674	16396273	+	7.91157	2.3217e-05	55.6667	0.333333	Pathogenesis-related protein Bet v I family
MS.gene007261	chr7.4	6960735	6965505	+	7.66897	2.32444e-05	49.6667	0.333333	Growth-regulating factor
MS.gene023493	chr4.3	15518086	15521378	-	6.16563	2.35933e-05	18.3333	0.333333	Myb-like protein X
MS.gene52197	chr7.4	29051263	29052935	+	6.96039	2.36393e-05	16.6667	0	-
MS.gene002727	chr2.1	67803149	67803376	-	5.79403	2.38758e-05	27.3333	0.666667	-
MS.gene09073	chr4.4	14082432	14083626	-	8.47438	2.41289e-05	84.3333	0.333333	mitogen-activated protein kinase
MS.gene36907	chr8.2	64776591	64779019	+	7.27304	2.48065e-05	172.333	1.66667	Belongs to the heat shock protein 70 family
MS.gene66038	chr7.3	45509187	45512183	-	5.81349	2.51189e-05	101	2.66667	Essential subunit of the N-oligosaccharyl transferase (OST) complex which catalyzes the transfer of a high mannose oligosaccharide from a lipid-linked oligosaccharide donor to an asparagine residue within an Asn-X-Ser Thr consensus motif in nascent polypeptide chains
MS.gene29299	chr7.2	3355584	3356092	+	5.61529	2.61956e-05	37	1	Histone H2A
MS.gene42044	chr6.4	16566047	16569371	+	5.80657	2.63436e-05	43.3333	1	Xanthine dehydrogenase(XDH1)
MS.gene07916	chr6.4	11698711	11701346	+	6.09184	2.66526e-05	17.6667	0.333333	-
MS.gene86249	chr5.1	22931908	22932840	+	6.93183	2.66975e-05	29.3333	0.333333	Transcription factor bHLH131-like
MS.gene93723	chr3.2	7070261	7077120	+	7.86364	2.70395e-05	29	0	Helicase associated domain (HA2) Add an annotation
MS.gene42482	chr6.1	68077083	68077985	+	5.76522	2.70565e-05	27	0.666667	Belongs to the CDP-alcohol phosphatidyltransferase class-I family
MS.gene065691	chr1.4	82843166	82845896	-	6.04595	2.73851e-05	58.6667	1.33333	Protein unc-50 homolog
MS.gene005876	chr1.1	67698955	67704445	-	6.65036	2.74161e-05	13.3333	0	Transmembrane Fragile-X-F protein
MS.gene61868	chr3.1	21927866	21928443	-	7.57388	2.77844e-05	27.3333	0	f-box protein
MS.gene08190	chr7.3	22772171	22773571	+	6.56483	2.78454e-05	12.3333	0	Spermidine hydroxycinnamoyl
MS.gene003075	chr2.2	60865723	60871404	+	6.72029	2.81103e-05	1321.33	18.6667	RING-type E3 ubiquitin transferase
MS.gene007373	chr7.4	8395954	8399557	+	5.88127	2.81691e-05	40	1	Ras-related protein
MS.gene063981	chr5.2	36458128	36459552	-	6.71055	2.82522e-05	14.3333	0	Heat Stress Transcription Factor
MS.gene072058	chr2.4	76152721	76157976	-	5.6165	2.8416e-05	66	2	ZINC FINGER protein
MS.gene007715	chr4.4	45661522	45664778	-	6.19349	2.84827e-05	18.3333	0.333333	4-coumarate--CoA ligase-like
MS.gene82816	chr6.1	764204	766691	+	7.8646	2.91588e-05	29.3333	0	Protein kinase PVPK-1-like
MS.gene011038	chr7.1	49256827	49259113	+	7.39853	2.96371e-05	20.3333	0	26S proteasome non-ATPase regulatory subunit 2
MS.gene002660	chr2.1	68647485	68650069	+	7.1445	2.995e-05	20	0	Belongs to the 'GDSL' lipolytic enzyme family
MS.gene054733	chr5.3	33183749	33184171	-	6.89713	3.05669e-05	16	0	Belongs to the universal ribosomal protein uS9 family
MS.gene060114	chr6.2	69562018	69568917	+	5.40065	3.05942e-05	56.6667	2	May be involved in fusion of retrograde transport vesicles derived from an endocytic compartment with the Golgi complex
MS.gene059744	chr2.4	20219761	20220798	-	6.55058	3.07035e-05	12.3333	0	receptor-like protein
MS.gene02652	chr3.1	72392094	72392526	+	7.49138	3.11793e-05	22.6667	0	Thioredoxin
MS.gene016568	chr8.1	64189697	64195044	+	6.9143	3.15169e-05	54.6667	0.666667	Domain of unknown function (DUF4283)
MS.gene068773	chr2.3	18296271	18297776	+	6.87496	3.18283e-05	14.6667	0	Belongs to the protein kinase superfamily
MS.gene49378	chr1.1	53724857	53728301	-	6.79422	3.18388e-05	14.3333	0	Auxin canalisation
MS.gene67876	chr2.4	57936488	57939544	+	6.67914	3.20555e-05	13.3333	0	Belongs to the heat shock protein 70 family
MS.gene70054	chr4.2	84861860	84862840	+	6.86656	3.2344e-05	16	0	receptor-like protein
MS.gene063871	chr8.1	62161614	62162069	-	6.24565	3.247e-05	19.6667	0.333333	regulation of response to stimulus
MS.gene013059	chr3.3	83389837	83390423	-	8.314	3.24716e-05	75.6667	0.333333	-
MS.gene23064	chr7.2	7257530	7265995	-	6.27153	3.25374e-05	20.6667	0.333333	Protein downstream neighbor of
MS.gene55860	chr4.3	3832184	3841254	+	5.55381	3.26077e-05	23.3333	0.666667	Superkiller viralicidic activity 2-like
MS.gene76016	chr7.3	81165597	81167666	-	5.96358	3.27978e-05	31.6667	0.666667	-
MS.gene039192	chr2.1	28069855	28072258	-	5.2616	3.32114e-05	43	1.66667	gag-polypeptide of LTR copia-type
MS.gene70511	chr3.1	67134331	67135137	+	6.51164	3.32177e-05	12	0	-
MS.gene023709	42782	239750	240916	+	7.2665	3.33209e-05	22	0	transposon protein
MS.gene049086	chr4.1	3044596	3046244	-	6.56144	3.35626e-05	12.3333	0	Zinc finger MYM-type protein
MS.gene76770	chr4.2	74369271	74372155	-	6.51653	3.36086e-05	12	0	RING-H2 finger protein
MS.gene23731	chr7.1	46593768	46595664	-	7.23219	3.39923e-05	19	0	Catalyzes xyloglucan endohydrolysis (XEH) and or endotransglycosylation (XET). Cleaves and religates xyloglucan polymers, an essential constituent of the primary cell wall, and thereby participates in cell wall construction of growing tissues
MS.gene026490	chr1.1	17920565	17923041	-	6.56365	3.40644e-05	12.3333	0	Diacylglycerol O-acyltransferase(DGAT2)
MS.gene055328	chr1.3	52836126	52839172	+	6.65661	3.43421e-05	13.6667	0	CCT motif
MS.gene08234	chr3.2	65561711	65564457	-	5.65723	3.45241e-05	23.6667	0.666667	UPF0695 membrane protein
MS.gene058576	chr4.4	1637056	1637427	+	7.79594	3.48256e-05	28	0	G-type lectin S-receptor-like serine threonine-protein kinase
MS.gene072710	chr7.3	5594656	5596832	+	5.3985	3.52284e-05	20	0.666667	SANT SWI3, ADA2, N-CoR and TFIIIB'' DNA-binding domains(MYB12)
MS.gene038648	chr8.3	39128781	39136969	-	6.51852	3.53217e-05	189.667	3	DEAD-box ATP-dependent RNA helicase
MS.gene072948	chr3.1	85544061	85544987	+	8.24722	3.61999e-05	73.6667	0.333333	-
MS.gene027953	chr5.2	20007591	20011074	-	7.46903	3.66518e-05	43.3333	0.333333	isoform X1
MS.gene031672	chr4.3	30324617	30324940	+	6.68015	3.77041e-05	14	0	Dirigent proteins impart stereoselectivity on the phenoxy radical-coupling reaction, yielding optically active lignans from two molecules of coniferyl alcohol in the biosynthesis of lignans, flavonolignans, and alkaloids and thus plays a central role in plant secondary metabolism
MS.gene059141	chr1.2	11418496	11422039	+	6.58311	3.77977e-05	237	3.66667	Pentatricopeptide repeat-containing protein
MS.gene36516	chr4.1	17973035	17973550	-	6.51525	3.81278e-05	12	0	VQ motif
MS.gene011294	chr8.2	74830920	74835493	+	6.77	3.8147e-05	26.3333	0.333333	lipid metabolic process
MS.gene005458	chr1.1	63922227	63928065	-	7.38125	3.84586e-05	20.6667	0	GDP-fucose protein O-fucosyltransferase
MS.gene013950	chr7.2	19928951	19930300	-	5.42917	3.86237e-05	298	10.3333	Cytochrome p450
MS.gene71531	chr3.4	78238874	78239661	+	5.4181	3.95386e-05	32	1	U3 small nucleolar RNA-associated protein
MS.gene012679	chr8.1	1429935	1432173	+	5.80419	3.96136e-05	28	0.666667	Tyrosine-protein phosphatase
MS.gene041876	32499	18522	22659	+	6.84758	3.96378e-05	14.3333	0	Glutamate-rich WD repeat-containing protein
MS.gene051524	chr1.3	7467211	7471351	+	6.33063	4.04417e-05	126.667	2.33333	2OG-Fe(II) oxygenase superfamily
MS.gene97325	chr7.3	79035404	79036339	+	6.48467	4.11458e-05	11.6667	0	Belongs to the disease resistance NB-LRR family
MS.gene055896	chr1.3	46066811	46072477	-	6.23977	4.26697e-05	441	8.66667	Sigma factors are initiation factors that promote the attachment of plastid-encoded RNA polymerase (PEP) to specific initiation sites and are then released
MS.gene011267	chr8.2	75404389	75409501	-	6.46155	4.28631e-05	11.6667	0	U-box domain-containing protein
MS.gene35206	chr4.4	18718843	18724572	+	7.64251	4.3327e-05	29	0	Homeobox-leucine zipper protein
MS.gene020117	chr8.3	77421672	77424304	-	6.49748	4.34643e-05	40	0.666667	TMV resistance protein N-like
MS.gene066235	chr1.1	71445192	71447481	-	6.1471	4.37345e-05	17.6667	0.333333	LRR receptor-like serine threonine-protein kinase
MS.gene60209	32603	24901	27250	+	6.62808	4.38427e-05	12.6667	0	-
MS.gene35406	chr2.1	15703547	15704754	+	6.64198	4.46238e-05	12.6667	0	-
MS.gene98640	chr4.2	50713827	50713983	-	8.15674	4.48296e-05	69.6667	0.333333	-
MS.gene012159	chr8.4	30174546	30175682	+	6.48404	4.49219e-05	11.6667	0	f-box protein
MS.gene38506	chr3.4	61886285	61886986	+	6.45648	4.49483e-05	11.6667	0	F-box protein At2g27310-like
MS.gene061387	chr7.1	76514748	76515314	-	6.12362	4.51667e-05	48	1	Ribosomal protein P0 is the functional equivalent of E.coli protein L10
MS.gene51674	chr3.4	5480375	5487913	-	8.13354	4.55186e-05	67	0.333333	Belongs to the peptidase S10 family
MS.gene024991	chr5.3	174531	176385	+	6.35723	4.58863e-05	22	0.333333	UDP-galactose transporter 2-like
MS.gene060820	chr8.2	19515914	19518550	+	7.03699	4.59033e-05	17.6667	0	Belongs to the GDA1 CD39 NTPase family
MS.gene89592	chr1.2	52252488	52252653	+	7.26042	4.61916e-05	22	0	-
MS.gene79939	chr4.3	63878218	63880277	-	7.30542	4.65153e-05	22.6667	0	Belongs to the tRNA nucleotidyltransferase poly(A) polymerase family
MS.gene048118	chr4.4	81332814	81335956	-	6.5816	4.74211e-05	13	0	Domain of unknown function (DUF3527)
MS.gene72963	chr8.3	41738561	41741028	-	5.97125	4.76378e-05	16	0.333333	LRR-repeat protein
MS.gene96273	chr2.2	65717384	65722616	+	8.10093	4.81243e-05	65.6667	0.333333	Domain of unknown function (DUF4283)
MS.gene62196	chr3.2	62732305	62733243	-	6.47904	4.82645e-05	11.6667	0	Transcription factor that specifically binds AT-rich DNA sequences related to the nuclear matrix attachment regions (MARs)
MS.gene006293	chr1.1	72472394	72473896	-	6.02763	4.89005e-05	16.3333	0.333333	Pentatricopeptide repeat-containing protein
MS.gene025682	chr7.1	4973928	4974350	+	6.63938	4.92381e-05	13.6667	0	-
MS.gene003857	chr4.2	38359067	38361631	+	5.95618	4.95425e-05	16	0.333333	Peptidyl-prolyl cis-trans isomerase
MS.gene005238	chr1.4	67125049	67131450	-	8.08906	4.95999e-05	65	0.333333	Sucrose nonfermenting 4-like
MS.gene55556	chr6.2	18036923	18044055	-	7.46952	4.98642e-05	21.3333	0	-
MS.gene042886	chr6.1	63870993	63871665	+	7.3052	4.98625e-05	38.3333	0.333333	Helicase(SKI2)
MS.gene27017	chr1.3	2044869	2050561	+	6.23371	4.99776e-05	34.3333	0.666667	Protein ACCUMULATION AND REPLICATION OF CHLOROPLASTS 6(ARC6)
MS.gene028239	chr4.2	16678950	16679394	+	7.39056	5.04479e-05	75	0.666667	-
MS.gene007746	chr4.4	46096304	46099678	+	5.86025	5.05061e-05	166.667	4.33333	Destroys radicals which are normally produced within the cells and which are toxic to biological systems(SODCP)
MS.gene070008	chr3.1	91452866	91454177	+	6.55573	5.05889e-05	87.3333	1.33333	hmg beta 1,hmgb2,nfd02,nfd2
MS.gene008765	chr4.4	25814709	25819400	+	5.33292	5.07711e-05	72	2.66667	U1 zinc finger
MS.gene057792	chr4.4	36658148	36659800	+	6.91324	5.0982e-05	15	0	-
MS.gene27109	chr1.1	135253	138331	+	5.47401	5.10355e-05	20.3333	0.666667	4-coumarate--CoA ligase-like(OPCL1)
MS.gene52394	chr2.3	54833949	54834791	-	6.4291	5.13027e-05	11.3333	0	Mitochondrial transcription termination factor family protein
MS.gene066518	chr3.3	86107202	86110059	+	6.31478	5.40249e-05	692	13	phosphatase 2C
MS.gene017101	chr5.1	72854037	72855737	-	6.60261	5.416e-05	65.3333	1	Ubiquitin carboxyl-terminal hydrolase
MS.gene54394	chr7.4	93182134	93183120	-	6.90287	5.42769e-05	16.6667	0	-
MS.gene20372	chr5.1	4860816	4863804	+	5.7227	5.47887e-05	55.3333	1.33333	sodium metabolite cotransporter
MS.gene38805	chr7.1	16887033	16890498	-	5.9916	5.5159e-05	213.333	5	Belongs to the V-ATPase proteolipid subunit family
MS.gene90694	chr1.4	1881084	1883377	+	6.611	5.52797e-05	13.3333	0	sequence-specific DNA binding
MS.gene41871	chr7.4	20173618	20175453	-	8.02394	5.58569e-05	62.3333	0.333333	BTB POZ domain-containing protein
MS.gene056636	chr4.3	36427582	36429048	+	6.85822	5.64694e-05	14.6667	0	Pentatricopeptide repeat-containing protein
MS.gene50083	chr4.2	36736132	36736587	-	5.41684	5.91431e-05	49.3333	1.66667	Glycine-rich RNA-binding protein(GRP1)
MS.gene37081	chr1.4	39484085	39487101	+	5.36101	5.99867e-05	19.6667	0.666667	Belongs to the actin family(ACT12)
MS.gene46379	chr8.4	23960053	23961400	+	6.23794	6.08577e-05	18.3333	0.333333	E3 ubiquitin-protein ligase
MS.gene57059	chr1.1	25102968	25104499	-	6.43224	6.15065e-05	11.3333	0	-
MS.gene89839	chr5.3	11327282	11331000	+	6.59959	6.17078e-05	12.3333	0	Cupin
MS.gene056634	chr4.3	36432265	36432981	-	6.59484	6.27458e-05	12.3333	0	C1 domain
MS.gene014566	chr3.3	91899372	91901757	-	5.51967	6.29978e-05	21.3333	0.666667	von Willebrand factor type A domain
MS.gene040188	chr4.4	1034130	1036614	+	7.96499	6.33141e-05	59.6667	0.333333	Thylakoidal processing peptidase
MS.gene67547	chr5.4	15151394	15153311	+	7.22879	6.45829e-05	19	0	BEST Arabidopsis thaliana protein match is Arabidopsis protein of
MS.gene004873	chr1.4	62424226	62428105	-	5.3358	6.47829e-05	18.6667	0.666667	magnesium transporter
MS.gene26345	chr4.1	21383635	21384021	-	5.47737	6.5333e-05	69.6667	2.33333	Eukaryotic protein of unknown function (DUF1764)
MS.gene038006	chr1.1	50564864	50565232	+	6.83588	6.54051e-05	16	0	Glycine-rich cell wall structural protein 1-like
MS.gene053516	chr4.3	26861660	26862519	-	5.93408	6.76907e-05	15.3333	0.333333	Protein of unknown function (DUF1685)
MS.gene049493	chr3.2	56881690	56882478	+	6.37064	6.85237e-05	11	0	F-box protein At2g27310-like
MS.gene026960	chr6.2	2459114	2461296	-	7.95884	6.97177e-05	58.6667	0.333333	-
MS.gene63584	chr3.2	25143267	25145735	-	7.91705	6.97362e-05	58.6667	0.333333	-
MS.gene002700	chr2.1	68084150	68085232	+	5.35949	6.99464e-05	20	0.666667	Pentatricopeptide repeat-containing protein
MS.gene007839	chr8.1	53493302	53495358	+	6.75355	7.05178e-05	14.3333	0	E3 ubiquitin-protein ligase CCNB1IP1 homolog(HEI10)
MS.gene85600	chr1.3	55195475	55199451	+	5.40274	7.08192e-05	37	1.33333	AT-hook motif nuclear-localized protein
MS.gene22039	chr3.3	40329375	40330628	+	6.95051	7.09501e-05	82	1	Belongs to the membrane-bound acyltransferase family
MS.gene040092	chr6.3	45302473	45303678	+	7.90356	7.11203e-05	58	0.333333	Cell division cycle protein 27 homolog
MS.gene015532	chr5.4	5420494	5423851	-	6.5577	7.134e-05	12.3333	0	Sodium Bile acid symporter family
MS.gene89374	chr7.4	93278923	93279981	+	6.7851	7.15686e-05	14	0	-
MS.gene062701	chr1.4	2352083	2354032	+	6.64772	7.18932e-05	24.3333	0.333333	membrane protein At1g75140-like
MS.gene99274	chr5.4	34289667	34294203	-	7.40934	7.20127e-05	24.6667	0	Belongs to the uridine kinase family
MS.gene057711	chr4.4	35860647	35862380	-	6.39136	7.26953e-05	11	0	ADP binding
MS.gene02108	chr2.2	57700135	57702058	-	7.88633	7.29487e-05	57	0.333333	f-box protein
MS.gene063783	chr8.1	63976700	63983202	-	6.42606	7.3327e-05	23.6667	0.333333	transcription factor(OBF5)
MS.gene033768	chr1.4	65642731	65645040	+	5.94806	7.51616e-05	32	0.666667	MuDR family transposase
MS.gene95353	chr1.3	18296209	18299689	+	7.21913	7.55669e-05	19	0	-
MS.gene78951	chr5.3	18254833	18257951	-	5.65032	7.61061e-05	102	3	isoform X1
MS.gene011366	chr8.4	21629069	21631420	+	6.62357	7.71074e-05	12.3333	0	C-4 methylsterol oxidase activity(MSMO1)
MS.gene94267	chr7.3	40584049	40585631	+	6.91092	7.81583e-05	34	0.333333	glutathione transferase activity
MS.gene42188	chr7.3	29993382	29994397	+	6.91794	7.9522e-05	139	1.66667	-
MS.gene80009	chr7.2	73753577	73754089	+	5.99825	8.13873e-05	17	0.333333	F-box LRR-repeat protein
MS.gene071956	chr2.4	74742819	74746902	-	5.31215	8.19572e-05	19	0.666667	Belongs to the UDP-glycosyltransferase family
MS.gene032238	chr1.2	68092473	68092886	+	5.88319	8.20362e-05	15	0.333333	Histone H2B
MS.gene014029	chr7.2	18379291	18383107	-	5.48348	8.25556e-05	60.6667	2	Strictosidine synthase
MS.gene82386	chr4.2	26323434	26324726	+	6.78859	8.31266e-05	13.6667	0	U6 snRNA-associated Sm-like protein
MS.gene64889	chr5.3	14098980	14102154	-	5.75737	8.32162e-05	24	0.666667	Belongs to the small heat shock protein (HSP20) family
MS.gene070423	chr3.3	25970985	25974280	+	6.3551	8.36212e-05	10.6667	0	-
MS.gene47088	43113	373866	375015	+	5.83341	8.42688e-05	151.333	4	-
MS.gene033755	chr7.4	22420588	22421238	-	6.4783	8.45114e-05	11.3333	0	Cotton fibre expressed protein
MS.gene052419	chr6.1	74691956	74696639	+	6.48707	8.53672e-05	47.3333	0.666667	Ribosome maturation protein
MS.gene002169	chr2.2	71845984	71847402	-	5.65278	8.5532e-05	39.3333	1	UDP-glucosyltransferase family
MS.gene84137	chr3.1	72867232	72867432	-	7.8138	8.5904e-05	54.6667	0.333333	-
MS.gene40712	chr3.2	88390309	88395025	+	5.7954	8.70904e-05	40.3333	1	Casein Kinase
MS.gene021627	chr1.4	9263238	9264853	-	6.34156	8.72067e-05	10.6667	0	Polyadenylate-binding protein-interacting protein
MS.gene32345	chr1.4	13973046	13974095	+	5.31402	8.79316e-05	18.6667	0.666667	Transcription factor
MS.gene010479	chr5.2	11161509	11164388	-	5.37738	8.83922e-05	56.6667	2	phosphatase 2c
MS.gene01046	chr2.4	70505044	70506515	-	7.0827	8.87683e-05	16.6667	0	At4g28440-like
MS.gene003446	chr4.3	32473193	32477500	+	7.03855	9.11773e-05	32	0.333333	clathrin light chain binding
MS.gene021321	chr6.1	47858123	47859334	-	5.50249	9.32729e-05	22.6667	0.666667	Belongs to the glycosyltransferase 2 family
MS.gene06136	chr4.1	2355626	2357977	-	7.02934	9.388e-05	18.6667	0	Cytochrome p450
MS.gene025180	chr2.4	49537834	49540669	+	6.67731	9.44676e-05	14.3333	0	-
MS.gene049423	chr3.1	74943678	74949329	-	6.48702	9.50647e-05	12.3333	0	RING finger and transmembrane domain-containing protein
MS.gene70193	chr4.1	8087546	8089465	+	6.25528	9.51841e-05	18.6667	0.333333	-
MS.gene017353	chr5.1	60067804	60068999	+	6.15709	9.63405e-05	31.6667	0.666667	Armadillo repeat-containing protein
MS.gene54650	chr6.1	3268558	3272064	+	5.84382	9.69896e-05	89	2.33333	ATP synthase subunit epsilon
MS.gene62641	chr4.2	852762	858124	-	5.80286	9.88877e-05	14.3333	0.333333	GDP-fucose protein O-fucosyltransferase
MS.gene50356	chr4.4	78610859	78612187	+	6.17876	0.000100051	112.333	2.33333	HXXXD-type acyl-transferase family protein
MS.gene038128	chr5.1	71295976	71296482	-	6.81945	0.000100098	16	0	-
MS.gene010369	chr5.4	10610552	10610776	-	6.62737	0.000100369	131	2	Calmodulin-like protein
MS.gene09369	chr4.1	42077688	42079814	+	5.82959	0.000100742	14.3333	0.333333	G-quadruplex DNA unwinding
MS.gene058932	chr2.3	7327016	7331055	+	5.61758	0.000100791	24.6667	0.666667	membrane protein At1g06890-like
MS.gene070477	chr8.4	45020463	45022393	-	6.37945	0.000104554	11.3333	0	Mitochondrial ribosomal subunit S27
MS.gene56310	chr3.1	5836247	5843781	-	7.43845	0.000106173	39.6667	0.333333	Belongs to the peptidase S10 family
MS.gene034707	chr1.1	43385989	43386546	-	6.12603	0.000106794	17.3333	0.333333	-
MS.gene013307	chr3.4	87252933	87260156	+	5.62493	0.000107084	25.3333	0.666667	Ras-related protein
MS.gene025653	chr7.1	6599771	6600169	+	6.95303	0.00010716	17.6667	0	-
MS.gene48551	chr7.2	82515460	82516571	+	7.69021	0.000107644	49.6667	0.333333	CAS1 domain-containing protein
MS.gene067009	chr1.3	12705867	12709183	-	6.95498	0.000114994	17	0	POT family
MS.gene010404	chr5.4	11023389	11026243	-	6.84525	0.000116576	14	0	disease resistance
MS.gene48009	chr5.2	76750794	76752230	-	6.05655	0.000117467	90.3333	2	Belongs to the UDP-glycosyltransferase family
MS.gene29066	chr3.2	65683741	65685621	+	6.2635	0.000119062	10	0	Pentatricopeptide repeat-containing protein
MS.gene057767	chr4.4	36438802	36440913	+	6.57818	0.000121373	13.3333	0	receptor-like protein kinase
MS.gene77070	chr7.3	71162079	71162312	-	6.32519	0.000122409	10.3333	0	ZINC FINGER protein
MS.gene65917	chr8.4	34946124	34946471	-	6.85683	0.000122912	16.3333	0	-
MS.gene054747	chr5.3	33356974	33359594	+	6.61296	0.000123218	13.6667	0	DNA recombination
MS.gene75054	chr6.3	83703039	83705863	-	6.92032	0.000123262	29.6667	0.333333	60S ribosomal Protein
MS.gene83394	chr8.4	31975439	31977970	+	7.30319	0.00012369	19.6667	0	Belongs to the cytochrome P450 family(CYP707A1)
MS.gene89784	chr4.4	83565292	83568419	+	6.62202	0.000124116	87.6667	1.33333	Transcription elongation factor
MS.gene29056	chr3.2	65881190	65885677	+	5.45316	0.000125315	20.3333	0.666667	Protein ZINC INDUCED
MS.gene044441	chr8.1	16161031	16166416	-	5.55896	0.000125637	43.6667	1.33333	Belongs to the cytochrome P450 family(F3'H)
MS.gene72522	chr4.1	63353601	63353825	-	7.42862	0.000126824	25	0	Belongs to the tRNA nucleotidyltransferase poly(A) polymerase family
MS.gene51171	chr7.3	27474606	27477625	-	6.38665	0.000128209	53.3333	1	GDT1-like protein
MS.gene062987	chr4.2	35382950	35383225	-	5.7963	0.000128943	14.6667	0.333333	Auxin-induced protein
MS.gene54724	chr6.1	4147540	4156977	+	6.40642	0.000129969	11.3333	0	Belongs to the cytochrome P450 family
MS.gene027639	chr5.2	24149786	24150532	+	7.60017	0.000130666	46.3333	0.333333	Protein of unknown function (DUF1645)
MS.gene94450	chr5.1	30059128	30061414	+	5.72736	0.000130981	27	0.666667	Protein GDAP2 homolog
MS.gene39952	chr1.4	58563632	58564648	-	5.615	0.000131574	110.667	3.33333	-
MS.gene071955	chr2.4	74728377	74729792	-	5.33029	0.000131796	19.3333	0.666667	UDP-glucosyltransferase family
MS.gene007505	chr7.4	9407759	9409802	-	6.39769	0.000132289	11	0	ZINC FINGER protein
MS.gene049317	chr3.1	76238721	76239937	-	5.763	0.000133036	13.6667	0.333333	Belongs to the cyclin family
MS.gene064740	chr3.4	97717374	97721315	+	6.85039	0.000136979	27.6667	0.333333	Filament-like plant protein
MS.gene025860	chr7.1	385965	390659	+	6.26191	0.000140425	10.3333	0	Protein MEI2-like 4 isoform X1
MS.gene77069	chr7.3	71173800	71174354	+	6.36238	0.000140682	20	0.333333	Ribonucleoside-diphosphate reductase small
MS.gene033752	chr7.4	22438943	22442125	+	6.60114	0.000142617	12	0	DNA cross-link repair protein
MS.gene004610	chr2.2	51846927	51853500	+	6.40305	0.000143903	11.6667	0	Belongs to the MCM family(MCM6)
MS.gene054535	chr4.1	87949550	87950346	-	6.96751	0.000147932	16	0	BED zinc finger
MS.gene27402	chr6.4	50271746	50273860	-	6.56125	0.000149593	252.667	4	protein dimerization activity
MS.gene051832	chr8.2	6886554	6890720	-	5.26586	0.000150933	18.6667	0.666667	mitogen-activated protein kinase kinase
MS.gene92879	chr3.4	20088099	20090085	+	5.69489	0.000151473	263	7.66667	LRR receptor-like serine threonine-protein kinase
MS.gene21326	chr5.1	51280843	51282146	-	6.86183	0.000152407	14.6667	0	Phosphatidylinositol 4-kinase gamma
MS.gene011846	chr8.2	26067495	26071722	+	5.91916	0.000152437	68	1.66667	Transmembrane protein 131-like
MS.gene33020	chr1.1	6121812	6124442	+	5.80485	0.000155447	14.6667	0.333333	Belongs to the glycosyl hydrolase 32 family
MS.gene029095	chr1.3	78859907	78863088	+	7.539	0.000155593	44	0.333333	Belongs to the peptidase A1 family
MS.gene012271	chr8.1	5996342	6001240	-	7.74919	0.000157645	31.6667	0	Serine aminopeptidase, S33
MS.gene062293	chr5.1	74014161	74016415	-	6.52348	0.000159416	22	0.333333	ubiquitin-NEDD8-like protein
MS.gene000029	chr3.3	16363473	16363820	-	6.96369	0.000160186	16	0	Plant non-specific lipid-transfer proteins transfer phospholipids as well as galactolipids across membranes. May play a role in wax or cutin deposition in the cell walls of expanding epidermal cells and certain secretory tissues(LTP)
MS.gene75648	chr3.3	70883336	70884496	+	7.51305	0.000160501	43.3333	0.333333	-
MS.gene69608	chr3.4	53128232	53131982	-	6.46736	0.000162944	24.6667	0.333333	Transposase, Mutator family
MS.gene013978	50869	14708	15170	-	5.70138	0.000164174	13.3333	0.333333	SANT SWI3, ADA2, N-CoR and TFIIIB'' DNA-binding domains
MS.gene59192	chr1.3	68326580	68329420	-	7.50414	0.000165323	43	0.333333	LRR receptor-like serine threonine-protein kinase
MS.gene75282	chr2.1	44552821	44553835	+	6.8134	0.00016693	50	0.666667	malate transporter
MS.gene068051	chr4.3	20595692	20599651	-	6.64593	0.000167027	14	0	ABC transporter G family member
MS.gene014366	chr3.2	90977379	90977702	-	6.52878	0.000168094	62.3333	1	-
MS.gene43084	chr2.4	14365820	14366070	-	6.19087	0.000169723	9.66667	0	Transcriptional activator
MS.gene40231	chr3.2	88656050	88661873	-	6.2826	0.000169767	19	0.333333	Amino acid permease
MS.gene036240	chr1.3	52225975	52228455	+	6.57491	0.000170663	13.3333	0	Transcription factor
MS.gene44037	chr1.3	57703161	57705846	+	6.23076	0.000171894	9.66667	0	Ubiquitin-binding WIYLD domain
MS.gene062165	chr1.2	62931256	62932202	-	5.72816	0.000173644	13.6667	0.333333	FAS-associated factor
MS.gene061704	chr1.3	19305223	19307020	-	5.32855	0.000176473	20	0.666667	Cytochrome p450
MS.gene030533	chr4.2	7852924	7854725	+	5.46168	0.000180423	20	0.666667	-
MS.gene64544	chr7.3	44315237	44316392	-	6.15242	0.000180957	9.33333	0	Polyadenylate-binding protein-interacting protein(CID3)
MS.gene51745	chr3.4	7676950	7679523	+	5.87111	0.000181698	77.6667	2	Belongs to the disease resistance NB-LRR family
MS.gene031204	21207	69967	74212	-	6.43291	0.000182043	44.6667	0.666667	Aspartate aminotransferase
MS.gene20804	chr1.2	65432595	65440082	-	5.38848	0.000184091	19	0.666667	mediator of RNA polymerase II transcription subunit
MS.gene041885	32500	20837	21144	+	6.43142	0.000184129	12	0	chromatin disassembly
MS.gene68447	chr1.1	66068466	66069650	+	5.63181	0.000187389	12.6667	0.333333	Glycosyl transferases group 1
MS.gene08613	chr4.1	38956805	38959296	-	6.32866	0.000187811	10.3333	0	26S proteasome non-ATPase regulatory subunit 2
MS.gene062988	chr4.2	35380037	35380318	+	6.07463	0.000190317	18.3333	0.333333	auxin-induced protein
MS.gene008232	chr3.1	55530072	55530660	-	6.65996	0.000191865	14.3333	0	GTPase activator activity
MS.gene50191	chr5.2	60469084	60469925	-	6.46537	0.000192238	40	0.666667	-
MS.gene47943	chr4.1	11282726	11283166	+	5.73553	0.000195626	14	0.333333	-
MS.gene072800	chr5.3	4083958	4084408	+	7.38564	0.000197647	40.3333	0.333333	-
MS.gene22614	chr5.1	4405438	4411476	-	7.05547	0.000197774	16.3333	0	-
MS.gene024085	chr7.4	25661782	25664558	-	6.68834	0.000198255	24.6667	0.333333	transcription factor
MS.gene94019	chr3.1	25415716	25420027	+	6.01869	0.000200825	17.6667	0.333333	disease resistance
MS.gene029070	chr1.3	79174074	79178376	+	6.20889	0.000202309	10	0	-
MS.gene017118	chr5.1	73131286	73133109	-	6.2919	0.000205168	10.6667	0	Potassium channel
MS.gene069304	chr3.3	8429879	8442099	+	6.71109	0.000206597	46.6667	0.666667	breast cancer carboxy-terminal domain
MS.gene22176	chr3.4	41054570	41057855	-	6.18114	0.000208893	9.33333	0	-
MS.gene057788	chr4.4	36641697	36641981	-	6.18197	0.000210449	9.33333	0	auxin-induced protein
MS.gene064059	chr6.1	79586079	79589238	-	6.14156	0.000212205	9.33333	0	f-box protein
MS.gene83694	chr4.3	62078548	62082783	-	5.72561	0.000216241	154	4.33333	Ring finger
MS.gene052392	chr7.4	11992850	11994221	-	6.40096	0.000222697	11.6667	0	Cysteine-rich repeat secretory protein
MS.gene90294	chr7.4	42490530	42490966	+	6.3851	0.000225721	10.6667	0	Exocyst complex component Sec5
MS.gene42553	chr7.1	16335287	16340880	-	7.65354	0.000226791	29.6667	0	DNA topoisomerase 2-binding protein
MS.gene019757	chr6.2	26849419	26851218	+	5.78894	0.000228475	49.3333	1.33333	-
MS.gene046333	chr3.4	7947748	7954108	-	7.31017	0.000230104	38.3333	0.333333	receptor-like protein kinase
MS.gene34495	chr1.2	75359201	75360703	-	6.50106	0.000230184	11.3333	0	Pentatricopeptide repeat-containing protein
MS.gene053446	chr1.4	29285768	29287413	+	6.60962	0.000230301	23.6667	0.333333	acid phosphatase
MS.gene80552	chr6.4	51247664	51248070	-	5.26534	0.00023062	33.3333	1.33333	-
MS.gene035698	chr8.4	5967485	5968596	-	6.67534	0.000231317	23.6667	0.333333	Catalyzes xyloglucan endohydrolysis (XEH) and or endotransglycosylation (XET). Cleaves and religates xyloglucan polymers, an essential constituent of the primary cell wall, and thereby participates in cell wall construction of growing tissues
MS.gene20815	chr6.3	3981904	3982725	+	6.99928	0.000232259	15.6667	0	Amino acid permease
MS.gene012813	chr3.3	85877194	85879265	+	6.43334	0.000234032	11.6667	0	-
MS.gene066719	chr4.2	21000997	21002338	+	5.36397	0.000240398	102.333	3.66667	-
MS.gene026196	chr1.2	23585338	23585884	-	6.89177	0.000241707	15.3333	0	Belongs to the argonaute family
MS.gene29792	chr3.4	73427948	73432191	-	5.54058	0.000243214	496.333	16	The proteasome is a multicatalytic proteinase complex which is characterized by its ability to cleave peptides with Arg, Phe, Tyr, Leu, and Glu adjacent to the leaving group at neutral or slightly basic pH
MS.gene040915	chr1.2	17603710	17607094	+	6.08791	0.000243727	9	0	-
MS.gene86820	chr1.1	58253057	58253365	-	5.2624	0.00024369	26.3333	1	Belongs to the universal ribosomal protein uL6 family
MS.gene026604	chr1.1	16403347	16404713	+	6.95087	0.000245213	15.3333	0	Pathogenesis-related protein Bet v I family
MS.gene40049	chr1.4	60118299	60119063	-	5.94455	0.000245861	41	1	AT-rich interactive domain-containing protein
MS.gene84385	chr3.1	4645553	4651162	-	6.1048	0.000246544	9	0	Vacuolar protein sorting-associated protein
MS.gene91772	chr2.1	49697619	49699369	-	5.57196	0.000246661	74.3333	2.33333	Tubulin is the major constituent of microtubules. It binds two moles of GTP, one at an exchangeable site on the beta chain and one at a non-exchangeable site on the alpha chain(TUBA)
MS.gene48704	chr4.4	71714818	71716135	+	6.49256	0.000246837	25.3333	0.333333	phospholipase
MS.gene68996	chr6.2	87058780	87060608	+	7.27419	0.000246815	37.3333	0.333333	resistance protein
MS.gene053070	chr6.2	667986	670656	+	6.62238	0.000250161	44.3333	0.666667	Protein kinase PVPK-1-like
MS.gene51958	chr3.2	4062541	4063557	-	6.61082	0.000254094	43.6667	0.666667	Cell division cycle
MS.gene07150	chr1.4	71084996	71086528	+	6.9352	0.000260388	15.3333	0	LRR receptor-like serine threonine-protein kinase
MS.gene052813	chr4.1	81884405	81885910	-	6.9352	0.000260388	15.3333	0	TMV resistance protein N-like
MS.gene47417	chr1.4	51481814	51483274	-	7.25797	0.00026371	22.3333	0	golgin candidate
MS.gene85125	chr2.4	3161418	3163714	+	6.5892	0.000263978	43	0.666667	-
MS.gene84602	chr7.3	39160365	39161768	+	6.46162	0.000265893	24.3333	0.333333	Protein of unknown function (DUF674)
MS.gene068979	chr8.1	57323846	57327276	+	6.23568	0.000271332	10.3333	0	-
MS.gene77062	chr7.3	71226151	71226888	+	6.88774	0.000273806	15.3333	0	Pentatricopeptide repeat-containing protein
MS.gene33459	chr4.2	86601729	86602556	+	6.62576	0.000276286	14	0	Protein of unknown function (DUF688)
MS.gene072958	chr3.1	85803386	85805787	+	6.13625	0.00027759	9	0	E3 ubiquitin-protein ligase
MS.gene059138	chr1.2	11403865	11404947	+	6.29116	0.000280453	52.3333	1	Pentatricopeptide repeat-containing protein
MS.gene037570	chr4.3	81432464	81434241	-	6.19474	0.000280511	9.33333	0	Receptor-like protein 12
MS.gene052429	chr6.1	74966759	74969246	-	6.52712	0.0002809	11.3333	0	-
MS.gene046915	chr5.4	1122567	1130512	-	7.23264	0.000281503	35.6667	0.333333	resistance protein
MS.gene75570	chr3.2	73756538	73756919	-	6.94935	0.000282554	15.6667	0	-
MS.gene89759	chr1.3	35401890	35413617	+	5.52752	0.000283376	12	0.333333	Ulp1 protease family, C-terminal catalytic domain
MS.gene007179	chr7.3	9385591	9388243	+	6.16229	0.000285079	54.6667	1	PPIases accelerate the folding of proteins. It catalyzes the cis-trans isomerization of proline imidic peptide bonds in oligopeptides
MS.gene023458	chr4.3	15930568	15933060	+	6.65406	0.00028706	14.3333	0	Amidase
MS.gene70744	chr3.1	68279867	68282154	+	5.3293	0.000291061	190.333	7	Zinc finger BED domain-containing protein RICESLEEPER
MS.gene035754	chr3.2	46700584	46704687	+	7.19837	0.000291489	35.6667	0.333333	ankyrin repeat-containing protein
MS.gene82907	chr6.1	2199471	2200521	-	6.08876	0.000294091	9	0	-
MS.gene25704	chr3.3	69272026	69272900	+	5.26568	0.00029506	27.3333	1	-
MS.gene22744	chr7.3	441486	446783	+	5.68393	0.000295038	12.6667	0.333333	Protein MEI2-like 4 isoform X1
MS.gene81457	chr6.4	20122044	20123477	+	7.18377	0.000300933	35.3333	0.333333	Protein of unknown function (DUF1644)
MS.gene69197	chr4.2	37433407	37434416	+	6.07269	0.000303916	16	0.333333	Essential subunit of the N-oligosaccharyl transferase (OST) complex which catalyzes the transfer of a high mannose oligosaccharide from a lipid-linked oligosaccharide donor to an asparagine residue within an Asn-X-Ser Thr consensus motif in nascent polypeptide chains
MS.gene073399	chr2.4	54275515	54282091	-	6.52103	0.000307723	13	0	Belongs to the MCM family(MCM6)
MS.gene064667	chr3.4	96991515	96992223	+	5.40191	0.000308164	144.333	5	radialis-like
MS.gene035238	chr8.1	9554524	9555174	-	7.17118	0.000310378	34.3333	0.333333	F-box kelch-repeat protein
MS.gene049466	chr3.2	56661120	56662692	-	12.3308	0.000316595	1224.67	0.333333	Transferase family
MS.gene072345	chr7.4	16590475	16592952	+	6.80079	0.000318187	15	0	-
MS.gene052145	chr1.2	5541388	5543064	-	6.61871	0.000328751	14	0	Helix-hairpin-helix DNA-binding motif class 1
MS.gene33631	chr1.1	15235323	15245513	-	5.68452	0.000330204	13	0.333333	DNA topoisomerase 2-binding protein
MS.gene006023	chr1.3	66801830	66807067	+	5.35777	0.000332377	19	0.666667	Embryogenesis-associated protein
MS.gene055064	chr7.4	37971742	37972281	+	6.59819	0.000332442	12.3333	0	Werner Syndrome-like
MS.gene77787	chr8.1	60300612	60309009	-	7.12312	0.000333786	33.6667	0.333333	ATP-dependent RNA helicase
MS.gene051624	chr1.3	5763740	5764309	-	5.26808	0.000334701	26.3333	1	Polyketide cyclase / dehydrase and lipid transport(PYL3)
MS.gene013268	chr3.4	87674401	87675434	-	6.02538	0.000340306	8.66667	0	-
MS.gene018716	chr7.1	11019383	11022201	-	6.43429	0.000340457	10.6667	0	ZnF_TTF
MS.gene51261	chr6.3	76899694	76901326	-	6.37415	0.000343724	10.3333	0	-
MS.gene39072	chr7.4	17791533	17793310	+	6.09897	0.000345244	9.33333	0	DNA topoisomerase 2-binding protein
MS.gene90179	chr4.2	19328333	19328756	-	6.21733	0.000345875	9.33333	0	-
MS.gene93193	chr1.3	15928533	15932659	-	6.11842	0.000346077	9.33333	0	Filament-like plant protein
MS.gene56935	chr8.1	18746345	18747423	+	6.11972	0.000346022	9	0	-
MS.gene77058	chr7.3	71267554	71268000	-	5.54041	0.000347535	11.6667	0.333333	-
MS.gene057781	chr4.4	36553397	36553654	+	6.26774	0.000347584	9.66667	0	auxin-induced
MS.gene008843	chr8.1	35112992	35115753	+	6.03984	0.000349835	8.66667	0	GDSL/SGNH-like Acyl-Esterase family found in Pmr5 and Cas1p
MS.gene40038	chr1.4	59913476	59915911	+	6.39107	0.000350914	11	0	CCT motif
MS.gene57272	chr3.2	65901235	65901551	+	6.21745	0.000351332	9.66667	0	Protein ZINC INDUCED
MS.gene57145	chr6.2	4236692	4240287	-	6.9244	0.00035371	54.3333	0.666667	ATP-dependent DNA helicase Q-like
MS.gene024548	chr7.3	2027582	2032977	-	6.10676	0.000354926	19	0.333333	cell division cycle 5-like
MS.gene97376	chr3.1	10597526	10598397	-	6.6138	0.000355694	14	0	f-box protein
MS.gene059607	chr6.4	60921382	60929745	+	6.432	0.000364705	12	0	Aux IAA proteins are short-lived transcriptional factors that function as repressors of early auxin response genes at low auxin concentrations
MS.gene013206	chr3.2	81706248	81709572	+	6.44799	0.000368799	20.6667	0.333333	Flavinator of succinate dehydrogenase
MS.gene005465	chr1.1	63971354	63971833	+	6.1791	0.000370526	10	0	-
MS.gene68685	chr2.3	39071485	39072195	-	6.49524	0.000370649	11.6667	0	-
MS.gene018537	chr7.4	9991086	9994145	-	6.00122	0.000370786	8.33333	0	BED zinc finger
MS.gene054745	chr5.3	33322899	33324614	+	6.33712	0.000374902	11.3333	0	Belongs to the UDP-glycosyltransferase family(UGT73D1)
MS.gene003895	chr4.4	39497888	39502652	+	5.92804	0.000377807	48.3333	1	Bifunctional DNA N-glycosylase with associated apurinic apyrimidinic (AP) lyase function that catalyzes the first step in base excision repair (BER), the primary repair pathway for the repair of oxidative DNA damage. The DNA N-glycosylase activity releases the damaged DNA base from DNA by cleaving the N- glycosidic bond, leaving an AP site. The AP lyase activity cleaves the phosphodiester bond 3'…
MS.gene051677	chr1.3	4955244	4956483	-	5.41259	0.000382647	76.6667	2.66667	Belongs to the universal ribosomal protein uS17 family
MS.gene56937	chr8.1	18759858	18761773	-	7.04833	0.000388135	32	0.333333	DNA mismatch repair protein
MS.gene030574	chr4.2	8361232	8362047	+	6.1131	0.000393196	16.6667	0.333333	transcription factor
MS.gene87348	chr8.3	25073603	25074655	-	5.4234	0.000393343	11	0.333333	Dof zinc finger protein
MS.gene97274	chr2.1	39676240	39677075	-	6.39389	0.000393685	11.6667	0	-
MS.gene52272	chr7.4	25690678	25693457	-	6.15751	0.000393883	17	0.333333	transcription factor
MS.gene006040	chr1.3	67039283	67041006	+	7.48956	0.000406872	51.6667	0.333333	Ribonuclease H protein
MS.gene39265	chr1.1	31723218	31724387	+	5.79582	0.000411707	15	0.333333	F-box kelch-repeat protein
MS.gene064814	chr3.4	98450736	98458681	-	7.29656	0.000414219	23	0	L-ascorbate oxidase homolog
MS.gene95083	chr8.2	606492	607583	-	7.02434	0.000414618	31.6667	0.333333	ubiquitin-protein transferase activity
MS.gene041399	chr8.2	12649761	12650769	+	5.80857	0.000414802	15.3333	0.333333	Belongs to the universal ribosomal protein uS17 family
MS.gene68234	chr3.4	99131909	99133576	-	5.42274	0.000415212	11	0.333333	Belongs to the PI3 PI4-kinase family
MS.gene77659	7283	34021	34479	+	6.09015	0.000416957	8.66667	0	Elongation factor
MS.gene48359	chr8.3	17308892	17312177	-	6.8448	0.000419546	52	0.666667	isoform X1
MS.gene47145	chr6.3	16859951	16861040	-	5.90604	0.000431901	53.3333	1.33333	Dehydrogenase
MS.gene27206	chr2.1	65081199	65084690	+	6.31584	0.000438677	19.3333	0.333333	Belongs to the peptidase A1 family
MS.gene041109	chr5.2	9743937	9745589	+	5.97606	0.000441803	8.33333	0	Protein of unknown function (DUF561)
MS.gene020437	chr3.3	82651695	82652839	-	5.88756	0.000442888	79.6667	2	Chromosome-associated kinesin
MS.gene27598	chr7.2	30060724	30061734	+	6.80614	0.000443043	50.6667	0.666667	-
MS.gene38448	chr3.4	63221727	63222125	-	6.02727	0.000444689	8.33333	0	Agamous-like MADS-box protein
MS.gene60921	chr2.4	31060497	31062826	+	5.4578	0.000446408	11	0.333333	mediator of RNA polymerase II transcription subunit
MS.gene06434	chr3.2	79982818	79984117	+	6.48803	0.000446727	23	0.333333	-
MS.gene023410	chr4.4	15574922	15578838	+	6.05022	0.00044818	16	0.333333	Paired amphipathic helix protein Sin3-like
MS.gene066576	chr4.2	78543441	78547093	+	5.66675	0.000449576	34.3333	1	-
MS.gene060089	chr6.2	68450903	68451565	-	5.84241	0.00045443	15.6667	0.333333	Soybean trypsin inhibitor (Kunitz) family of protease inhibitors
MS.gene027766	chr5.2	22358232	22365069	-	7.2335	0.00046067	22	0	histone deacetylation
MS.gene92084	chr2.4	15863221	15864138	-	6.94547	0.000461076	17.6667	0	Belongs to the UDP-glycosyltransferase family
MS.gene68724	chr3.2	93217717	93218579	+	5.32716	0.000464925	44.6667	1.66667	Coiled-coil domain-containing protein
MS.gene82782	chr6.1	251059	252217	+	6.13867	0.000470515	9	0	f-box protein
MS.gene00608	chr2.1	75881269	75884153	-	5.90822	0.000472826	118.667	3	PHD zinc finger
MS.gene46668	chr3.3	23230240	23233466	+	5.3889	0.000474615	21.3333	0.666667	bZIP transcription factor
MS.gene041878	32503	2410	6547	+	6.04355	0.000478513	9	0	Glutamate-rich WD repeat-containing protein
MS.gene41681	chr7.1	20132961	20134271	+	5.26283	0.000479242	78	3	Eukaryotic peptide chain release factor subunit(ERF1-2)
MS.gene40651	chr4.1	33643612	33644328	-	5.92843	0.000483264	8	0	C1 domain
MS.gene017154	chr5.3	74015068	74017510	-	5.6872	0.000486301	27	0.666667	Septum-promoting GTP-binding protein
MS.gene019295	chr5.4	4768895	4771187	+	5.39846	0.00048865	11	0.333333	Surface antigen variable number repeat(OEP80)
MS.gene73325	chr6.4	44586564	44587211	-	6.02647	0.00049093	8.33333	0	Soybean trypsin inhibitor (Kunitz) family of protease inhibitors
MS.gene069061	chr7.2	34642588	34647095	+	6.69189	0.000491964	12.6667	0	resistance protein
MS.gene052295	chr4.2	33147917	33150510	-	6.95272	0.000496113	29.3333	0.333333	-
MS.gene062986	chr4.2	35386806	35387090	+	5.95472	0.000500041	8.33333	0	Auxin-induced protein
MS.gene056984	chr2.1	5106727	5113145	-	6.17308	0.000504112	9	0	Polyadenylate-binding protein-interacting protein(CID3)
MS.gene032746	chr5.2	27660714	27660993	-	6.18036	0.000504418	10	0	Belongs to the disease resistance NB-LRR family
MS.gene016558	chr8.2	60451655	60457028	+	6.03662	0.000509533	15.6667	0.333333	Ribosome-recycling factor
MS.gene98157	chr4.1	89002861	89009293	+	6.24057	0.000515819	9.66667	0	-
MS.gene008844	chr8.1	35121734	35124731	+	5.56068	0.000516679	12	0.333333	GDSL/SGNH-like Acyl-Esterase family found in Pmr5 and Cas1p
MS.gene20168	chr4.4	3906883	3915330	-	6.23989	0.000517648	18.3333	0.333333	) efflux antiporter
MS.gene39355	chr8.2	81764014	81764604	+	6.73634	0.000519424	15.3333	0	-
MS.gene003235	chr2.1	62103659	62107014	+	6.56672	0.000521268	24.3333	0.333333	protein At4g37920, chloroplastic-like
MS.gene023935	chr7.4	28019384	28020058	+	6.36719	0.000525829	11.6667	0	Belongs to the disease resistance NB-LRR family
MS.gene25774	chr3.2	70867346	70868124	+	11.5753	0.000528748	732.333	0.333333	-
MS.gene032428	chr8.3	50524639	50535630	-	5.35874	0.000530468	10.6667	0.333333	G-type lectin S-receptor-like serine threonine-protein kinase
MS.gene84306	chr2.2	11981556	11983770	-	5.90843	0.000531517	8	0	-
MS.gene71906	chr8.3	19565377	19565991	+	5.42395	0.000532068	11.3333	0.333333	21 kDa protein-like
MS.gene010429	chr5.4	11305634	11306119	+	5.73029	0.000533108	24.3333	0.666667	Domain of unknown function (DUF4228)
MS.gene022098	chr7.1	77494130	77496248	-	5.98649	0.00053359	28.6667	0.666667	DNA-directed RNA polymerases I and III subunit
MS.gene64657	chr5.2	67775737	67776267	-	6.65118	0.000535005	12.3333	0	Transcription repressor
MS.gene025914	chr7.1	951324	952427	-	5.67399	0.000535925	23.3333	0.666667	Protein ROOT PRIMORDIUM DEFECTIVE(WTF1)
MS.gene99060	chr4.1	74650585	74651382	+	6.65598	0.000546801	12.3333	0	Belongs to the leguminous lectin family
MS.gene24415	chr1.1	3709484	3716446	-	6.01169	0.00054812	28.6667	0.666667	Serine threonine-protein kinase
MS.gene024629	chr7.4	3016900	3018767	+	5.86504	0.00055136	71	1.66667	Destroys radicals which are normally produced within the cells and which are toxic to biological systems(CSD1)
MS.gene017936	chr7.1	14996796	14997311	-	6.87957	0.000554481	28.6667	0.333333	Zinc finger A20 and AN1 domain-containing stress-associated protein
MS.gene070045	chr8.4	53471174	53476328	+	5.52898	0.000557154	11.3333	0.333333	Ubiquitin carboxyl-terminal hydrolase(UBP14)
MS.gene005155	chr1.1	60441446	60442771	+	6.35116	0.000570808	10.3333	0	deaminase
MS.gene005653	8683	212588	214180	-	5.36649	0.000572347	28.3333	1	U3 small nucleolar RNA-associated
MS.gene68005	chr6.1	4327538	4328692	-	5.97002	0.000572738	8	0	f-box protein
MS.gene78019	chr3.4	13624556	13628002	-	6.08861	0.000575969	36	0.666667	Belongs to the disease resistance NB-LRR family
MS.gene053154	chr4.2	91906420	91909016	+	6.04748	0.00057748	8.33333	0	GATA transcription factor
MS.gene073407	chr2.4	54169844	54170437	+	5.70127	0.000578894	13	0.333333	termination of mitochondrial transcription
MS.gene46922	chr8.4	12278011	12278625	-	6.70464	0.000579819	14.6667	0	-
MS.gene065921	chr6.2	75599235	75602005	+	6.60437	0.000580169	12	0	cyclic nucleotide-gated ion channel
MS.gene058194	chr2.2	54062418	54063077	-	5.9565	0.000588042	8.33333	0	splicing factor 3A subunit
MS.gene70577	chr3.1	64455043	64457402	+	6.87041	0.000589908	27.6667	0.333333	Transmembrane protein 18
MS.gene27663	chr7.2	29321933	29323996	-	6.04211	0.00058997	8.66667	0	Pentatricopeptide repeat-containing protein
MS.gene010217	chr5.1	48860275	48864943	+	6.16603	0.000590182	9	0	pumilio homolog
MS.gene012602	chr8.1	2252256	2255492	+	6.34848	0.000592736	19	0.333333	domain-containing protein
MS.gene42953	chr6.3	62343842	62344794	-	6.83659	0.000595205	27.3333	0.333333	Lysyl-tRNA synthetase
MS.gene055993	chr7.1	14272475	14272711	-	5.995	0.00059672	8.66667	0	phosphatase 2c
MS.gene90887	chr1.1	82094631	82095574	+	5.90098	0.000601999	8	0	INO80 complex subunit D-like
MS.gene011085	chr8.3	73956923	73963636	-	6.0815	0.000606077	35.3333	0.666667	LRR receptor-like serine threonine-protein kinase
MS.gene017857	chr7.3	17968889	17971363	-	5.50306	0.000607137	35.6667	1	DNA topoisomerase 2-binding protein
MS.gene062976	chr4.2	35437110	35438735	+	6.17951	0.000611735	32.3333	0.666667	-
MS.gene36559	chr8.4	75612515	75616461	-	5.55378	0.000613093	12.6667	0.333333	F-box LRR-repeat protein
MS.gene60586	chr1.2	69228641	69236074	+	6.81779	0.000616901	27	0.333333	Belongs to the helicase family
MS.gene21171	chr5.1	5740704	5741186	-	6.04668	0.000624351	8.33333	0	Histidine triad nucleotide-binding protein
MS.gene37872	chr5.3	69932658	69933987	+	6.01658	0.000630276	8.33333	0	Serine threonine-protein kinase
MS.gene043536	chr2.2	7940469	7941428	-	6.10235	0.000630794	9	0	-
MS.gene06819	chr3.1	74775994	74779754	+	6.18404	0.000631335	32	0.666667	May regulate transcription elongation by RNA polymerase II. May enhance transcriptional pausing at sites proximal to the promoter, which may in turn facilitate the assembly of an elongation competent RNA polymerase II complex
MS.gene027345	chr7.4	50026604	50028508	+	5.37656	0.00063372	27	1	Serine threonine-protein kinase(AGC2-1)
MS.gene029920	chr1.4	54584551	54587962	-	7.34919	0.000644705	20	0	WAT1-related protein
MS.gene04574	chr3.1	46914490	46915946	+	5.702	0.000644653	41.3333	1	transcription factor
MS.gene30704	chr6.3	42906668	42907759	+	7.34009	0.000647149	20	0	-
MS.gene88061	chr7.1	69467066	69467677	+	7.33704	0.000651053	20	0	DNA recombination
MS.gene043659	chr7.4	51626797	51628930	+	5.88218	0.000653444	7.66667	0	Belongs to the iron ascorbate-dependent oxidoreductase family
MS.gene65612	chr8.2	37767320	37767595	-	7.32481	0.000679355	20	0	RNA splicing(CWC22)
MS.gene76963	chr7.2	89963879	89964205	-	5.43555	0.000682747	11	0.333333	Belongs to the small GTPase superfamily. SAR1 family
MS.gene018500	chr6.2	49638043	49642530	+	7.31421	0.000684365	19.6667	0	-
MS.gene067953	chr8.3	33062394	33065141	+	5.89629	0.000687269	7.66667	0	GDSL/SGNH-like Acyl-Esterase family found in Pmr5 and Cas1p
MS.gene84720	chr8.3	67524912	67525235	+	5.32397	0.000687147	18.3333	0.666667	Auxin responsive protein
MS.gene49976	chr1.1	75477828	75482540	+	7.33574	0.000689142	19.6667	0	transposition, RNA-mediated
MS.gene010899	chr7.2	53050771	53051359	-	6.24766	0.000696199	10.3333	0	RNA recognition motif
MS.gene88221	chr4.4	49498490	49501422	+	5.62856	0.000704426	26	0.666667	Mitochondrial inner membrane protease
MS.gene77063	chr7.3	71212021	71213332	-	5.54472	0.0007079	11.3333	0.333333	ZINC FINGER protein
MS.gene59825	chr8.3	54564138	54565837	+	6.50136	0.000708327	13	0	-
MS.gene06276	chr3.1	78264112	78266278	-	13.2293	0.000708681	1189	0	Mechanosensitive ion channel protein
MS.gene050155	chr5.4	6941763	6942653	-	5.31686	0.000710366	10	0.333333	F-box protein At2g27310-like
MS.gene041534	chr8.2	11065585	11068662	-	7.30179	0.000712177	19.6667	0	Elongation factor G C-terminus
MS.gene95209	chr3.2	13564171	13564448	+	6.51129	0.000712654	11.3333	0	-
MS.gene27166	chr6.2	51749014	51751164	+	7.30043	0.000714865	19.3333	0	-
MS.gene019294	chr5.4	4774491	4776154	+	5.40824	0.000715834	11.3333	0.333333	Surface antigen variable number repeat(OEP80)
MS.gene71813	chr1.3	75069196	75073706	-	5.28092	0.000716425	34.6667	1.33333	cysteine--tRNA ligase
MS.gene000827	chr7.1	38858952	38860467	-	7.31558	0.000718868	20	0	-
MS.gene98760	chr6.2	22770478	22776307	-	6.1346	0.000719214	16.6667	0.333333	L-threonine ammonia-lyase activity
MS.gene34064	chr1.2	73680261	73680740	-	5.26919	0.000726531	10	0.333333	Elongation factor
MS.gene27119	chr1.1	43637	45319	+	5.65007	0.000727847	67	2	-
MS.gene47324	chr6.4	3490405	3493597	+	6.11191	0.000730107	17	0.333333	Double-stranded RNA-binding protein(DRB4)
MS.gene99680	chr5.3	31696829	31700282	-	5.83064	0.000730799	38	1	FGGY family of carbohydrate kinases, C-terminal domain
MS.gene79464	chr4.1	6381134	6389900	-	6.12393	0.00073336	19.6667	0.333333	TdcA1-ORF2 protein
MS.gene39200	chr1.2	42418382	42419255	-	5.83569	0.000735928	39	1	-
MS.gene00700	chr2.1	64238769	64242688	+	7.316	0.000737295	19.3333	0	E3 ubiquitin-protein ligase
MS.gene067779	chr7.1	19846942	19848938	-	6.66529	0.000742996	14.6667	0	Belongs to the 'GDSL' lipolytic enzyme family
MS.gene71380	chr5.1	10373646	10374592	-	5.88985	0.00074817	7.66667	0	Reticulon-like protein
MS.gene016596	chr8.2	61057890	61059424	-	7.29241	0.000749286	19.6667	0	Zinc finger MYM-type protein 1-like
MS.gene039611	chr3.1	9485769	9492675	+	7.34579	0.000758061	20.6667	0	Helicase associated domain (HA2) Add an annotation
MS.gene77725	chr4.4	68504994	68505587	+	5.96003	0.000764062	14.6667	0.333333	21 kDa protein-like
MS.gene067994	chr8.3	30782403	30787847	+	5.87268	0.000766661	7.66667	0	function
MS.gene70765	chr3.3	67378935	67381555	+	5.43368	0.00077329	10.6667	0.333333	Double-stranded RNA-binding protein
MS.gene019093	23352	109661	110240	-	5.45579	0.000784043	11	0.333333	-
MS.gene051009	chr8.3	68698353	68699796	+	11.0143	0.000787327	501.667	0.333333	This protein promotes the GTP-dependent binding of aminoacyl-tRNA to the A-site of ribosomes during protein biosynthesis
MS.gene66696	chr4.3	47971941	47972600	-	6.48127	0.000793219	11	0	Late embryogenesis abundant protein
MS.gene003526	chr4.3	33183679	33186744	+	6.20967	0.00079587	9.33333	0	Thaumatin-like protein
MS.gene40057	chr1.4	60192352	60193257	+	6.68633	0.000799314	24.6667	0.333333	Coiled-coil domain-containing protein 94
MS.gene68053	chr5.3	12673080	12675132	-	6.71142	0.000800783	25.6667	0.333333	Pentatricopeptide repeat-containing protein
MS.gene20879	chr1.3	61294194	61297483	-	6.79975	0.00080489	13.3333	0	Belongs to the iron ascorbate-dependent oxidoreductase family
MS.gene72674	chr5.4	15845840	15848320	-	6.03918	0.000815374	8.33333	0	Transporter
MS.gene07371	chr1.2	64670616	64671902	+	7.32003	0.000818383	20.3333	0	Transcription factor
MS.gene81793	chr4.1	6670807	6672268	+	5.38882	0.000841039	18.3333	0.666667	Carrier of the growing fatty acid chain in fatty acid biosynthesis
MS.gene010405	chr5.4	11031361	11032030	+	6.02396	0.000852681	8.33333	0	histone deacetylation
MS.gene021256	chr6.1	44450086	44451519	+	7.21249	0.000855705	18.3333	0	Protein of unknown function (DUF1644)
MS.gene020960	chr5.4	77826316	77831541	+	6.44892	0.000860763	11	0	Receptor-like protein
MS.gene64757	chr5.2	13034983	13040390	+	7.20917	0.00086238	18.3333	0	ribonuclease H protein
MS.gene059159	chr1.2	12113281	12117281	+	5.32443	0.00088056	32	1	IQ-DOMAIN 1-like
MS.gene33207	chr1.2	9192126	9194840	+	5.54445	0.000881272	12.6667	0.333333	SPX domain-containing protein
MS.gene20776	chr1.2	65773029	65780980	-	5.29924	0.000891276	10	0.333333	Heparan-alpha-glucosaminide N-acetyltransferase-like
MS.gene072823	chr5.3	4494528	4496812	+	6.42516	0.000915915	38	0.666667	-
MS.gene41516	chr3.1	51281686	51282171	-	7.17743	0.000928003	18	0	Agamous-like MADS-box protein
MS.gene056278	chr1.3	76710319	76712360	-	5.8548	0.000932314	7.66667	0	Ribosomal RNA small subunit methyltransferase NEP1-like
MS.gene41435	chr1.4	78335699	78336487	+	5.40079	0.000938701	11	0.333333	isoform X1
MS.gene070700	chr1.2	17052089	17057691	+	5.45171	0.000940883	10.6667	0.333333	CRAL/TRIO domain
MS.gene08025	chr6.3	33560899	33562679	+	5.73939	0.000948728	23.6667	0.666667	microtubule binding
MS.gene026431	chr1.1	18697606	18698428	+	7.16909	0.000949483	17.6667	0	-
MS.gene42729	chr8.2	54554200	54556700	+	5.83357	0.000952811	7.33333	0	Splicing factor 3A subunit 3-like
MS.gene69801	chr2.4	16581547	16582572	-	6.0326	0.000953693	9	0	Domain of unknown function (DUF1995)
MS.gene070009	chr3.1	91440602	91444711	-	5.87686	0.000978264	15.6667	0.333333	bromo domain
MS.gene97330	chr8.2	33179218	33182729	-	6.38535	0.000978759	10.3333	0	LAG1 longevity assurance homolog 3-like
MS.gene51678	chr3.4	5517719	5518202	-	5.6065	0.000983791	43.3333	1.33333	Serine carboxypeptidase
MS.gene067215	chr7.2	69971134	69971522	+	7.18949	0.000984846	17.6667	0	Helicase
MS.gene05109	chr3.4	65072318	65073253	-	6.01827	0.000995765	8.33333	0	Protein of unknown function (DUF1191)
MS.gene030721	chr4.3	9432689	9434666	-	5.87892	0.00100935	8	0	Domain of unknown function (DUF4413)
MS.gene53344	chr8.4	73908153	73908800	-	5.84029	0.00101147	7.66667	0	Domain of unknown function
MS.gene27888	chr4.1	12530256	12532641	+	7.17899	0.00102398	18.3333	0	The light-harvesting complex (LHC) functions as a light receptor, it captures and delivers excitation energy to photosystems with which it is closely associated
MS.gene049111	chr4.1	2794270	2794680	+	6.56031	0.00103469	13.6667	0	histone H3
MS.gene52814	chr3.1	90735654	90736037	+	6.12717	0.00103541	8.66667	0	E3 ubiquitin-protein ligase
MS.gene006384	chr1.3	70463990	70464374	-	5.94345	0.00104597	8.33333	0	-
MS.gene38080	chr5.1	78045388	78047723	+	6.64219	0.00104843	23.3333	0.333333	DNA repair protein
MS.gene91785	chr8.3	81241483	81242057	+	5.91483	0.00105295	8.33333	0	ethylene-responsive transcription factor
MS.gene01114	chr2.1	74586248	74589256	+	5.43419	0.0010584	19.6667	0.666667	WAT1-related protein
MS.gene049974	chr5.3	52242286	52243690	-	6.55759	0.00106395	23	0.333333	Converts zeaxanthin into antheraxanthin and subsequently violaxanthin(ZEP)
MS.gene031846	chr3.4	71912490	71917012	+	5.93903	0.00106945	7.66667	0	Protein ZINC INDUCED
MS.gene047970	chr2.4	64432342	64432698	+	6.08887	0.0010749	9	0	-
MS.gene35440	chr2.1	15427810	15428823	-	6.08059	0.00107499	8.66667	0	F-box protein At2g27310-like
MS.gene44236	chr8.1	31689673	31691850	-	5.92609	0.00107811	7.66667	0	2-oxoisovalerate dehydrogenase subunit alpha
MS.gene36613	chr8.4	76472834	76486136	-	7.0762	0.00107822	38.6667	0.333333	LRR receptor-like serine threonine-protein kinase
MS.gene060631	chr2.2	16850089	16850527	-	5.85416	0.00108137	7.33333	0	-
MS.gene50161	chr5.4	62833376	62835492	-	7.10304	0.0010827	17	0	Mitochondrial GTPase that catalyzes the GTP-dependent ribosomal translocation step during translation elongation. During this step, the ribosome changes from the pre-translocational (PRE) to the post-translocational (POST) state as the newly formed A- site-bound peptidyl-tRNA and P-site-bound deacylated tRNA move to the P and E sites, respectively. Catalyzes the coordinated movement of the two tR…
MS.gene056074	chr1.4	67531062	67532876	+	5.38353	0.00108495	10.3333	0.333333	Folate receptor family
MS.gene022584	chr8.4	80151485	80152681	-	7.11181	0.00109866	17.3333	0	cyclic nucleotide-gated ion channel
MS.gene051670	chr1.3	5080261	5080743	+	6.34668	0.00111495	10	0	-
MS.gene92783	chr7.4	30856563	30857600	+	5.3356	0.00111606	10	0.333333	rRNA-processing protein fcf2-like
MS.gene012120	chr8.4	29738031	29739874	-	5.74194	0.00111913	7	0	2-oxoisovalerate dehydrogenase subunit alpha
MS.gene008923	chr8.2	34275576	34277221	-	10.4966	0.00112426	350.333	0.333333	U4 U6 small nuclear ribonucleoprotein PRP4-like
MS.gene76077	chr5.2	71025452	71025991	-	7.09425	0.00114417	16.6667	0	LOB domain-containing protein
MS.gene39155	chr1.2	41782703	41783344	+	6.54593	0.00115953	22	0.333333	-
MS.gene005861	chr1.1	67475487	67479352	+	6.01566	0.00118512	8.66667	0	Belongs to the helicase family
MS.gene60821	chr1.4	72792604	72793176	+	5.38631	0.00118787	22	0.666667	-
MS.gene047725	chr5.3	10825720	10833306	+	6.31125	0.001189	10	0	Reverse transcriptase (RNA-dependent DNA polymerase)
MS.gene85674	chr6.1	18149552	18153225	-	7.25429	0.00119069	19.6667	0	clathrin light chain binding
MS.gene010015	chr5.3	54036097	54040556	+	5.4243	0.00119531	39	1.33333	rhodanese-like domain-containing protein
MS.gene20988	chr1.3	60130294	60130614	+	7.14313	0.00119956	18	0	-
MS.gene96288	chr8.4	1310361	1311980	+	5.34912	0.00120652	10	0.333333	protease
MS.gene56887	chr8.1	17859139	17859570	+	7.04504	0.00122361	16.3333	0	-
MS.gene85146	chr2.4	3429540	3432315	+	7.05786	0.00122415	16.6667	0	ankyrin repeat-containing protein
MS.gene83078	chr1.2	16767538	16770797	-	5.3206	0.00123126	18.3333	0.666667	Zinc finger domain
MS.gene069902	chr2.1	4313629	4314828	+	5.46785	0.00125109	10.6667	0.333333	Transcription factor
MS.gene020967	chr5.4	77942216	77951333	+	5.65094	0.00127375	35	1	Belongs to the helicase family
MS.gene54752	chr1.2	72627610	72631283	+	7.08183	0.00128748	16.3333	0	riboflavin biosynthesis protein
MS.gene96483	chr3.4	9902195	9909829	+	7.08183	0.00128748	16.3333	0	Helicase associated domain (HA2) Add an annotation
MS.gene051013	chr8.3	68711876	68712667	+	7.03011	0.00129068	16.3333	0	Belongs to the UDP-glycosyltransferase family
MS.gene022894	chr8.1	83564913	83567174	+	6.44128	0.00129119	21	0.333333	Cytochrome c oxidase assembly protein
MS.gene038653	chr8.3	39166113	39167210	+	5.33492	0.00129901	45.3333	1.66667	-
MS.gene34743	chr8.3	41627111	41628371	-	7.01703	0.00129937	16	0	A Receptor for Ubiquitination Targets
MS.gene74108	chr7.4	76270253	76271038	-	5.31984	0.00130301	10.6667	0.333333	F-box LRR-repeat protein
MS.gene73177	chr3.4	52327181	52331213	-	7.01324	0.00131005	16	0	ankyrin repeat-containing protein
MS.gene64291	chr1.3	28329091	28329812	-	7.11346	0.00131227	17.6667	0	Belongs to the protein kinase superfamily. Ser Thr protein kinase family
MS.gene47211	chr6.3	18053510	18055328	-	5.76669	0.00132062	23.6667	0.666667	Microtubule-associated protein
MS.gene92328	chr5.1	666956	668479	+	6.41617	0.00134158	12.3333	0	Universal stress protein family
MS.gene001285	57083	29022	32719	+	5.63112	0.00134679	12.3333	0.333333	spliceosomal complex assembly
MS.gene04613	chr7.3	17543853	17544344	-	6.45155	0.00136294	20.6667	0.333333	Cotton fibre expressed protein
MS.gene039224	chr2.1	27408912	27409649	+	7.05082	0.00136732	16	0	Tobamovirus multiplication protein
MS.gene029537	chr1.3	73985711	73987267	-	6.25818	0.00137496	9.66667	0	F-box protein
MS.gene96305	chr5.1	38423458	38426354	-	5.96536	0.00138451	17.3333	0.333333	Ubiquitin carboxyl-terminal hydrolase
MS.gene92960	chr1.2	80586965	80588521	-	7.05454	0.0013899	16	0	F-box protein
MS.gene70797	chr1.2	60933359	60934204	+	6.24104	0.00139643	9.33333	0	G-type lectin S-receptor-like serine threonine-protein kinase
MS.gene29574	chr5.2	69653227	69653676	+	5.79054	0.00139811	7	0	kDa class I heat shock
MS.gene77983	chr3.4	14346907	14347674	+	7.03937	0.00140308	16.6667	0	disease resistance
MS.gene040060	chr6.3	46806424	46814373	-	7.01151	0.00140684	15.6667	0	source UniProtKB
MS.gene03969	chr3.2	54877599	54878552	+	5.99857	0.00141765	9	0	-
MS.gene41064	chr1.3	42083683	42084458	-	5.98187	0.00144104	8	0	-
MS.gene32869	chr3.1	81725578	81732508	+	5.74092	0.00144281	7	0	nucleobase-ascorbate transporter
MS.gene67911	chr7.2	63213368	63216631	-	5.89827	0.00144434	25.6667	0.666667	Sister chromatid cohesion protein
MS.gene05092	chr3.4	65321176	65321707	+	5.75628	0.00145157	7.33333	0	Deoxyuridine 5'-triphosphate
MS.gene014508	chr3.1	89348245	89349057	+	5.56244	0.00145425	11.3333	0.333333	-
MS.gene45362	chr7.3	86307057	86308309	+	6.25202	0.00145418	9.66667	0	gag-polypeptide of LTR copia-type
MS.gene70194	chr4.1	8089673	8094581	+	5.30467	0.00145712	9.66667	0.333333	Belongs to the argonaute family
MS.gene64917	chr5.3	14440045	14442678	-	5.35552	0.00146701	28	1	Protein TIC 20-IV, chloroplastic-like
MS.gene050014	chr5.4	51525801	51527356	-	6.96327	0.00146886	15.3333	0	-
MS.gene27172	chr6.2	52130815	52131189	-	6.95934	0.00147321	15.3333	0	Converts zeaxanthin into antheraxanthin and subsequently violaxanthin(ZEP)
MS.gene036641	chr8.4	13639727	13645235	+	6.96906	0.0014734	15.6667	0	G-box-binding factor
MS.gene42585	chr7.1	16632706	16639483	-	5.697	0.00147844	7	0	breast cancer carboxy-terminal domain
MS.gene62647	chr4.2	936272	941066	-	6.93406	0.00148144	18	0	Histidine kinase
MS.gene92571	chr4.2	82678852	82679184	-	6.40791	0.00151565	20	0.333333	-
MS.gene86235	chr5.1	23188064	23190131	-	5.7688	0.00151914	13	0.333333	Serine hydrolase (FSH1)
MS.gene065674	chr1.4	82974994	82976718	-	5.87732	0.00152667	8	0	Belongs to the cyclin family
MS.gene95974	chr2.4	24030336	24032176	+	8.20455	0.00153223	400.333	2	-
MS.gene95928	chr1.3	21206981	21223190	-	5.50766	0.00154163	11	0.333333	Belongs to the TRAFAC class myosin-kinesin ATPase superfamily. Myosin family
MS.gene34552	chr6.3	53494135	53494722	-	7.02084	0.00155213	18.3333	0	Belongs to the glycosyltransferase 2 family
MS.gene22070	chr3.3	39815083	39816057	+	5.39804	0.00156174	18.3333	0.666667	LRR receptor-like serine threonine-protein kinase
MS.gene92769	chr7.4	30998597	31001509	+	6.9296	0.00157775	15	0	inactive receptor kinase
MS.gene056650	chr4.3	36343806	36344836	+	6.41684	0.00158472	20	0.333333	Plastid division protein
MS.gene21759	chr5.2	1935240	1938283	+	9.97469	0.0015889	242.333	0.333333	Transducin WD40 repeat-like superfamily protein
MS.gene050730	chr7.2	4438544	4440540	-	6.21848	0.00159871	10.3333	0	phosphatase 2C
MS.gene030823	chr4.2	11359396	11364459	+	6.20311	0.00160584	9.33333	0	Serine threonine-protein kinase
MS.gene82382	chr4.2	26388763	26392083	+	5.74177	0.00161723	7.33333	0	-
MS.gene56898	chr8.1	18120078	18120851	+	6.93154	0.00163379	15.3333	0	Domain of unknown function (DUF4413)
MS.gene048175	chr2.3	64229130	64233555	-	6.91345	0.00163583	15	0	E3 ubiquitin-protein ligase
MS.gene00097	chr2.1	59565816	59566592	+	6.10799	0.00165217	30.6667	0.666667	-
MS.gene034261	chr4.2	93077600	93079248	-	5.67423	0.00165439	6.66667	0	Protein of unknown function (DUF2470)
MS.gene33258	chr6.3	59245253	59246074	+	6.95756	0.00165991	15	0	-
MS.gene009489	chr3.2	3959296	3961927	-	5.93159	0.00166864	97.3333	2	WD repeat-containing protein
MS.gene074506	chr5.4	78580357	78586631	+	6.3726	0.00168441	12	0	Catalytic subunit of the queuine tRNA-ribosyltransferase (TGT) that catalyzes the base-exchange of a guanine (G) residue with queuine (Q) at position 34 (anticodon wobble position) in tRNAs with GU(N) anticodons (tRNA-Asp, -Asn, -His and -Tyr), resulting in the hypermodified nucleoside queuosine (7-(((4,5-cis- dihydroxy-2-cyclopenten-1-yl)amino)methyl)-7-deazaguanosine). Catalysis occurs through …
MS.gene92333	chr5.1	563313	570588	-	6.90743	0.00168855	14.6667	0	resistance protein
MS.gene04412	chr3.4	57608691	57610173	-	6.90743	0.00168855	14.6667	0	Ribonuclease H protein
MS.gene000508	chr3.2	38195937	38197412	-	7.0721	0.00169057	19.6667	0	inactive shikimate kinase like 2
MS.gene043778	chr2.1	40271729	40274567	-	6.91152	0.00169904	14.6667	0	Mitochondrial outer membrane protein porin of 34(VDAC1)
MS.gene004011	chr4.3	39424201	39427597	+	5.97121	0.00169879	33.3333	0.666667	Lignin degradation and detoxification of lignin-derived products
MS.gene073908	chr1.3	26941557	26942308	-	6.09259	0.0017005	30.6667	0.666667	U3 small nucleolar RNA-associated protein
MS.gene001393	chr5.2	11209918	11212515	+	5.85614	0.00171536	7.66667	0	-
MS.gene25592	chr8.2	44047818	44049135	-	5.80513	0.0017207	7	0	AT-rich interactive domain-containing protein
MS.gene80436	chr6.3	39159823	39162732	+	9.8571	0.00172112	222.667	0.333333	-
MS.gene004608	chr2.2	51867747	51868452	-	6.92351	0.00173319	15.3333	0	endonuclease activity
MS.gene99706	chr5.2	62394060	62395765	+	6.92351	0.00173319	15.3333	0	Belongs to the class I-like SAM-binding methyltransferase superfamily. Cation-independent O- methyltransferase family
MS.gene25598	chr8.2	44138995	44140348	-	5.91506	0.00174472	7.66667	0	spliceosomal complex assembly
MS.gene038522	chr8.4	36793869	36796665	+	6.27798	0.00177347	18.6667	0.333333	Protease Do-like 1
MS.gene29132	chr5.3	21475959	21476561	+	5.59025	0.00177935	6.33333	0	3'-5' exonuclease activity
MS.gene00527	chr1.2	5331508	5331990	+	6.91948	0.00179764	15.3333	0	-
MS.gene067838	chr7.1	19190030	19191050	-	5.68933	0.00180202	7	0	Belongs to the small heat shock protein (HSP20) family
MS.gene029921	chr1.4	54609773	54610073	+	6.87443	0.00180293	14.6667	0	This protein plays a role in synthesis of starch. It catalyzes the synthesis of the activated glycosyl donor, ADP- glucose from Glc-1-P and ATP
MS.gene000008	33294	3677	13961	+	5.62559	0.00182125	13	0.333333	Phospholipase A-2-activating
MS.gene87679	chr7.1	28766105	28768093	+	5.38044	0.00182333	27.6667	1	inactive receptor kinase
MS.gene017128	chr5.3	73760200	73760670	+	6.09387	0.00183278	9.66667	0	transcription factor
MS.gene54536	chr7.4	90440611	90442642	+	6.14065	0.00183378	8.66667	0	Lysosomal Pro-X
MS.gene038853	chr2.1	36856278	36859284	+	5.89205	0.00183603	8.33333	0	deSI-like protein
MS.gene25913	chr3.2	69344178	69345396	-	6.22229	0.00185118	21.3333	0.333333	NADH-ubiquinone reductase complex 1 MLRQ subunit
MS.gene073906	chr1.3	26937163	26937907	-	6.26339	0.00185373	18.3333	0.333333	-
MS.gene26875	chr1.4	80094143	80094511	+	5.39969	0.00186019	19	0.666667	Protein of unknown function (DUF1677)
MS.gene70769	chr3.3	67355694	67356430	-	5.5811	0.00186549	6.33333	0	RIBOSOMAL protein
MS.gene79238	chr3.1	70533052	70537111	+	5.62424	0.00187287	6.33333	0	Sulfate transporter
MS.gene07058	chr7.2	5742838	5743032	-	5.62355	0.0018764	6.66667	0	Cytochrome C oxidase, subunit
MS.gene028797	chr2.3	8913917	8918118	+	5.61639	0.00188186	6.33333	0	FRIGIDA-like protein
MS.gene88506	chr8.3	58474152	58480460	-	6.84712	0.00188563	14.3333	0	disease resistance
MS.gene010338	chr5.4	10287765	10288564	+	5.63679	0.00189559	12	0.333333	translation initiation factor activity(TIF35)
MS.gene062082	chr2.3	45317537	45317912	+	5.87664	0.00190198	7.33333	0	-
MS.gene017801	chr7.3	18599040	18600434	+	5.5823	0.00192163	6.33333	0	Belongs to the iron ascorbate-dependent oxidoreductase family
MS.gene036009	chr5.2	50247464	50250030	+	5.8147	0.00194029	7	0	Belongs to the iron ascorbate-dependent oxidoreductase family(FLS1)
MS.gene59310	chr1.3	16134082	16137511	+	6.10926	0.00194626	8.33333	0	Small glutamine-rich tetratricopeptide repeat-containing
MS.gene029677	chr5.4	38091585	38098514	+	6.83652	0.00194721	14	0	Belongs to the helicase family
MS.gene30215	chr6.3	12763998	12764909	-	6.8408	0.00195332	14	0	-
MS.gene88225	chr4.4	49469870	49470501	-	6.82792	0.00195411	14	0	-
MS.gene061913	chr7.2	11895538	11896313	-	6.06517	0.00195557	29.3333	0.666667	Plant protein 1589 of unknown function (A_thal_3526)
MS.gene023739	chr5.4	52680091	52683723	-	5.90387	0.00195862	39.6667	1	Sucrose transport protein(SUT4)
MS.gene05361	chr6.3	75654733	75657148	-	6.24535	0.00197213	18	0.333333	transposition, RNA-mediated
MS.gene06279	chr3.1	78199258	78205708	-	12.0696	0.00200643	532.667	0	-
MS.gene48965	chr4.3	73913159	73915045	+	6.8536	0.00200813	14	0	Alpha beta hydrolase domain-containing protein
MS.gene02237	chr2.1	73080803	73082975	-	5.71208	0.00200903	6.66667	0	-
MS.gene50317	chr4.4	77942010	77944484	-	5.71208	0.00200903	6.66667	0	TMV resistance protein N-like
MS.gene20706	chr1.2	66539956	66542260	+	5.71664	0.00201238	7	0	Belongs to the NPH3 family
MS.gene010991	chr7.1	50652752	50653096	-	6.85785	0.00204398	14	0	Belongs to the class-I aminoacyl-tRNA synthetase family(LARS)
MS.gene92800	chr7.4	30623446	30624758	+	5.83626	0.00206258	8	0	Replication factor A
MS.gene065657	chr1.4	83129457	83129909	+	5.8078	0.00209068	7	0	-
MS.gene003464	33357	9960	24801	+	6.05691	0.00209348	9	0	Phospholipase A-2-activating
MS.gene72884	chr5.1	18361352	18363798	-	6.80411	0.00209862	13.6667	0	WEB family protein At2g40480-like
MS.gene037968	chr1.1	33159703	33173991	+	5.98134	0.00212004	28.3333	0.666667	Serine threonine-protein kinase
MS.gene002653	chr2.1	68739838	68742846	-	5.78296	0.00214682	7.33333	0	Receptor-like protein
MS.gene038664	chr8.3	39292394	39293101	-	11.9902	0.00214804	508.333	0	Ribonuclease H protein
MS.gene35286	chr2.1	17480171	17481566	+	5.29094	0.00214937	26.3333	1	-
MS.gene067043	chr3.4	80233104	80237787	+	5.96421	0.00216465	27.6667	0.666667	The B regulatory subunit might modulate substrate selectivity and catalytic activity, and also might direct the localization of the catalytic enzyme to a particular subcellular compartment
MS.gene019313	chr5.4	4558804	4559786	+	6.84924	0.00218129	14.6667	0	DNA recombination
MS.gene067825	chr7.1	19297161	19298561	+	5.6502	0.00218638	6.66667	0	Spermidine hydroxycinnamoyl
MS.gene58497	chr7.4	540478	540816	+	5.63769	0.00221062	6.66667	0	Belongs to the eukaryotic ribosomal protein P1 P2 family
MS.gene006301	chr1.1	72540620	72547835	-	5.88603	0.00224323	8.33333	0	-
MS.gene055796	chr2.1	10445631	10448764	-	5.559	0.00225491	11.3333	0.333333	Proton pump-interactor
MS.gene018566	chr7.1	7111651	7112403	+	6.76645	0.0022566	13.3333	0	-
MS.gene025953	chr7.1	1342336	1344123	-	5.54411	0.00227639	20.6667	0.666667	MuDR family transposase
MS.gene55833	chr4.3	4197837	4200182	+	6.19143	0.00229839	18	0.333333	Belongs to the CGI121 TPRKB family
MS.gene039809	chr3.3	12333927	12336296	-	6.7799	0.00230867	13.3333	0	-
MS.gene86978	chr2.3	316409	318197	-	5.56934	0.0023096	11.3333	0.333333	Transcription factor
MS.gene31415	chr2.4	9640253	9641121	+	10.1937	0.00232285	518.667	0.666667	Fasciclin-like arabinogalactan protein
MS.gene07902	chr8.3	70604905	70608516	-	6.11656	0.00233729	8.33333	0	AP2-like ethylene-responsive transcription factor
MS.gene25316	57417	51434	52255	-	6.76421	0.00234232	13.6667	0	Belongs to the class-I aminoacyl-tRNA synthetase family(LARS)
MS.gene018900	23447	93574	96168	-	5.92204	0.00234934	27	0.666667	Zinc finger MYM-type protein
MS.gene012067	chr8.2	28766952	28767239	-	5.57451	0.00235822	11.3333	0.333333	calcium-binding protein
MS.gene35465	chr3.4	73744200	73745978	+	6.73928	0.00238044	13.3333	0	Oxygen-independent coproporphyrinogen-III oxidase-like protein
MS.gene062938	chr4.2	35681249	35681569	+	9.37836	0.00240487	158.667	0.333333	Auxin-induced protein
MS.gene94581	chr2.4	15408694	15408882	-	5.37169	0.00241323	10.3333	0.333333	-
MS.gene062944	chr4.2	35653699	35653968	+	5.50184	0.00243135	20	0.666667	auxin-activated signaling pathway
MS.gene007854	chr8.1	53283329	53287513	-	5.90855	0.00243664	7.33333	0	Pathogen-related
MS.gene003445	chr4.3	32470289	32470474	+	6.72318	0.00244081	13	0	-
MS.gene52381	24327	27446	28706	+	7.02844	0.00244602	19	0	-
MS.gene053857	chr5.3	44216893	44220768	+	5.58786	0.0024538	6.33333	0	Belongs to the iron ascorbate-dependent oxidoreductase family
MS.gene99673	chr1.4	81216825	81219516	+	7.02922	0.00246666	15.3333	0	Cysteine-rich receptor-like protein kinase
MS.gene022240	chr3.3	66743471	66745734	+	5.98891	0.00251875	8	0	Protein FAR1-RELATED SEQUENCE
MS.gene60728	chr1.2	71272252	71272707	-	5.67777	0.00253724	7	0	-
MS.gene93191	chr1.3	15911702	15912034	+	5.54685	0.00258735	6	0	zinc-ribbon family
MS.gene32646	chr3.1	84679484	84681409	+	5.54685	0.00258735	6	0	Clathrin assembly protein
MS.gene36497	chr4.1	18200740	18201246	-	9.24019	0.00260468	145.667	0.333333	BEST Arabidopsis thaliana protein match is
MS.gene015528	chr5.4	5467563	5468871	-	5.71768	0.0026544	7.33333	0	-
MS.gene39885	chr1.4	57467545	57481089	-	5.48647	0.00266122	11	0.333333	Belongs to the TRAFAC class myosin-kinesin ATPase superfamily. Myosin family
MS.gene78426	chr7.4	35275231	35276453	-	6.67858	0.00266733	12.6667	0	-
MS.gene56028	chr2.3	56020905	56021555	-	5.53733	0.00267737	6	0	splicing factor 3A subunit
MS.gene25045	chr8.1	77526952	77527903	+	5.73971	0.00268211	35.6667	1	LURP-one-related 11-like
MS.gene50380	chr4.4	78890733	78891305	+	5.85615	0.00269395	25.6667	0.666667	HXXXD-type acyl-transferase family protein
MS.gene31752	chr1.1	13309375	13313539	+	6.1085	0.00269752	17	0.333333	DNA recombination
MS.gene52536	chr1.2	21381402	21383290	-	5.4928	0.00269797	6	0	60S ribosomal Protein
MS.gene22612	chr5.1	4438580	4440348	-	6.6905	0.00274644	13	0	-
MS.gene82113	chr6.1	63776957	63777586	+	9.15505	0.00277398	136.333	0.333333	YLS9-like
MS.gene36256	chr2.1	2812200	2812941	-	6.32803	0.00278864	11.6667	0	-
MS.gene038532	chr8.4	36867620	36868398	-	11.6798	0.00279464	407	0	-
MS.gene51154	chr7.3	27311671	27315859	+	5.57042	0.00282022	6.33333	0	Belongs to the peptidase S10 family
MS.gene021503	chr1.4	10873449	10877810	-	5.92512	0.00282082	8.66667	0	NYN domain
MS.gene05987	chr4.3	2988953	2992479	-	5.69228	0.00283488	6.66667	0	Catalyzes the rate-limiting step of the oxidative pentose-phosphate pathway, which represents a route for the dissimilation of carbohydrates besides glycolysis(G6PD3)
MS.gene003382	chr4.1	28235592	28236885	+	5.81973	0.00283781	25.3333	0.666667	Belongs to the GRAS family
MS.gene027795	chr5.2	21987742	21989672	-	9.1396	0.00285335	134	0.333333	WD domain, G-beta repeat
MS.gene68431	chr1.1	66202711	66203019	+	6.65211	0.00285729	12.3333	0	Belongs to the universal ribosomal protein uL6 family
MS.gene002443	chr2.4	71028320	71030579	+	6.64724	0.00286282	12.3333	0	E3 ubiquitin-protein ligase RMA1H1-like
MS.gene70396	chr4.3	20003646	20004844	+	6.65696	0.00286309	12.3333	0	-
MS.gene20469	chr6.3	6111216	6112736	+	6.65696	0.00286309	12.3333	0	pcf11p-similar protein 4
MS.gene56761	10789	9493	12036	-	5.57108	0.00286805	13.3333	0.333333	chloroplast organization
MS.gene037386	chr1.3	77776517	77779200	+	6.6618	0.00288049	12.3333	0	malate transporter
MS.gene43098	chr7.2	76960320	76963749	+	6.6618	0.00288049	12.3333	0	ZnF_TTF
MS.gene58522	chr5.3	25942270	25945107	+	9.08801	0.00288753	130.667	0.333333	-
MS.gene23734	chr7.1	46610355	46612800	-	6.03579	0.00290254	16	0.333333	Catalyzes xyloglucan endohydrolysis (XEH) and or endotransglycosylation (XET). Cleaves and religates xyloglucan polymers, an essential constituent of the primary cell wall, and thereby participates in cell wall construction of growing tissues
MS.gene79663	chr7.3	89075161	89077654	+	5.39611	0.00292233	19	0.666667	Nascent polypeptide-associated complex subunit alpha-like
MS.gene006225	7053	4476	5425	-	7.18501	0.00294535	17	0	-
MS.gene34388	chr1.2	76524860	76532749	-	5.42817	0.00299967	10.3333	0.333333	Dymeclin-like
MS.gene97716	chr5.1	20263289	20264240	-	11.5945	0.00300113	382	0	DNAJ heat shock family protein
MS.gene47753	chr8.1	51217766	51219485	+	6.02816	0.00302886	16	0.333333	-
MS.gene067726	chr4.2	49075079	49078718	-	6.73705	0.00304236	13.6667	0	-
MS.gene45052	chr5.3	23407685	23409010	+	5.56494	0.00305372	6	0	-
MS.gene44534	chr8.1	26417675	26419540	+	5.56494	0.00305372	6	0	caffeoyl-CoA O-methyltransferase
MS.gene006765	chr4.1	25561307	25571970	-	5.47563	0.00305563	6	0	Regulator of Vps4 activity in the MVB pathway
MS.gene93989	chr6.2	73418723	73422253	-	6.73035	0.00307696	12.6667	0	Cell division cycle-associated protein 7-like
MS.gene92175	chr2.4	27515130	27516695	+	6.61023	0.00310468	12	0	-
MS.gene016758	chr5.2	73047738	73054260	-	5.44732	0.00311321	5.66667	0	ankyrin repeat-containing protein
MS.gene004846	chr1.4	62120596	62122362	+	6.60522	0.00311717	12	0	zinc finger CCCH domain-containing protein
MS.gene53632	chr1.1	29672881	29674127	+	6.62019	0.00311817	12	0	-
MS.gene75632	chr3.3	71010680	71014254	+	5.98331	0.00315487	7.66667	0	Agamous-like MADS-box protein AGL9 homolog(MADS4)
MS.gene62275	chr3.2	61521470	61521988	-	6.64492	0.00315534	12.6667	0	GTPase activator activity
MS.gene24617	chr1.2	48977954	48981215	-	5.76793	0.00316393	24.3333	0.666667	Ubiquitin carboxyl-terminal hydrolase
MS.gene82590	chr3.1	35956933	35958463	-	5.87519	0.00317089	8	0	Belongs to the serpin family
MS.gene91770	chr2.1	49687204	49688924	-	6.59518	0.00318121	12	0	Tubulin is the major constituent of microtubules. It binds two moles of GTP, one at an exchangeable site on the beta chain and one at a non-exchangeable site on the alpha chain(TUBA)
MS.gene37673	chr1.1	73478432	73494414	-	6.02808	0.00321424	15.3333	0.333333	Cytochrome p450
MS.gene78601	chr7.1	2931523	2935704	+	5.84958	0.00323009	25	0.666667	Belongs to the TRAFAC class myosin-kinesin ATPase superfamily. Kinesin family
MS.gene038108	chr5.1	71549378	71551007	-	6.63506	0.00324674	12	0	-
MS.gene09336	chr6.2	33312257	33314163	-	5.9632	0.00325603	15	0.333333	Belongs to the histidine acid phosphatase family
MS.gene53346	chr8.4	73958096	73962610	-	5.65786	0.00325878	6.33333	0	U-box domain-containing protein
MS.gene026611	chr1.1	16313292	16317808	+	5.86853	0.00327089	7.33333	0	Protein of unknown function (DUF3326)
MS.gene78323	chr7.4	2867746	2868266	-	5.58975	0.00327387	6.66667	0	Histone H2A
MS.gene065989	chr4.3	13168803	13171267	+	5.95919	0.00327931	15	0.333333	Belongs to the 'GDSL' lipolytic enzyme family
MS.gene01011	chr2.3	65203580	65208159	+	6.58508	0.0033018	12	0	RNA pseudouridine synthase 6
MS.gene019989	chr6.1	12392489	12394580	+	5.37281	0.0033083	22	0.666667	-
MS.gene067821	chr7.1	19319499	19321902	-	5.84299	0.0033278	16.3333	0.333333	receptor-like protein kinase
MS.gene49749	chr4.4	7459519	7461362	+	6.43321	0.00337559	12.6667	0	Trafficking protein particle complex subunit
MS.gene042373	chr6.2	80262326	80264761	-	5.44874	0.00338368	5.66667	0	transposition, RNA-mediated
MS.gene073523	chr4.1	76807309	76809443	+	5.94711	0.00339804	15	0.333333	Belongs to the iron ascorbate-dependent oxidoreductase family
MS.gene035697	chr8.4	5962697	5963776	-	5.39431	0.00340185	107	4	Catalyzes xyloglucan endohydrolysis (XEH) and or endotransglycosylation (XET). Cleaves and religates xyloglucan polymers, an essential constituent of the primary cell wall, and thereby participates in cell wall construction of growing tissues
MS.gene75900	chr2.4	42973290	42977194	-	6.56195	0.00340309	11.6667	0	A domain family that is part of the cupin metalloenzyme superfamily.
MS.gene041983	chr5.4	61022308	61024230	+	6.56195	0.00340309	11.6667	0	-
MS.gene64902	chr5.3	14203395	14204256	+	6.56195	0.00340309	11.6667	0	nuclease activity
MS.gene26351	chr4.1	21490903	21491745	+	6.56195	0.00340309	11.6667	0	DUF761-associated sequence motif
MS.gene057566	chr7.2	85696062	85698079	+	5.86056	0.00340733	7.33333	0	Belongs to the heat shock protein 70 family
MS.gene95078	chr8.2	563743	564624	+	5.9705	0.00341112	9	0	-
MS.gene005689	chr1.2	67405187	67412511	+	5.63971	0.00341691	6.33333	0	Domain of unknown function (DUF4487)
MS.gene86738	chr3.4	22892865	22894040	-	5.35458	0.00343352	10	0.333333	f-box protein
MS.gene42447	chr1.4	46738898	46740001	+	6.55679	0.00343921	11.6667	0	F-box kelch-repeat protein
MS.gene070175	chr3.2	41943189	41947709	-	6.55679	0.00343921	11.6667	0	tRNA-dihydrouridine(47) synthase NAD(P)( )
MS.gene87788	chr7.1	30491369	30497439	+	6.55679	0.00343921	11.6667	0	-
MS.gene055600	chr4.3	38871149	38873074	+	5.6276	0.00345694	6.33333	0	-
MS.gene052887	chr1.1	20109061	20111655	-	8.81702	0.00346124	109	0.333333	Zinc finger MYM-type protein
MS.gene81293	chr5.2	80805274	80808223	-	5.71946	0.0034655	7.33333	0	regulation of response to stimulus
MS.gene041486	chr8.2	11587666	11590322	-	5.67612	0.00348009	6.33333	0	phosphatase 2C
MS.gene026393	chr1.1	19132087	19134594	-	6.55161	0.00349072	11.6667	0	Lactoylglutathione lyase
MS.gene22043	chr3.3	40182474	40183394	-	5.92452	0.00350345	14.6667	0.333333	Ribonuclease H protein
MS.gene068970	chr8.1	57550373	57552761	-	8.79605	0.00350609	107.333	0.333333	-
MS.gene88938	chr1.3	101051	103805	+	5.69947	0.00357862	28	0.666667	L-ascorbate oxidase homolog
MS.gene062125	chr2.3	45867427	45868343	+	6.59773	0.00358087	11.6667	0	Peptidyl-prolyl cis-trans isomerase
MS.gene82616	chr3.1	36354910	36356142	+	5.96117	0.00358745	14.6667	0.333333	-
MS.gene068034	chr4.3	20786695	20787081	+	6.74432	0.00359717	12.6667	0	-
MS.gene85798	chr6.4	13786103	13789183	+	5.85256	0.0036103	7.33333	0	Programmed cell death protein
MS.gene036790	chr8.1	12306157	12308297	+	5.34644	0.00365559	19.3333	0.666667	Protein of unknown function (DUF3119)
MS.gene96735	chr3.3	26546871	26558891	+	5.63061	0.00365606	6.33333	0	-
MS.gene053714	chr5.1	46606077	46609995	-	6.66194	0.00366411	13	0	Pentatricopeptide repeat-containing protein
MS.gene070119	chr5.4	18152971	18153452	+	5.8974	0.00368961	14.3333	0.333333	Ribosomal protein L35
MS.gene050889	chr7.1	3084986	3088251	+	6.52264	0.0036986	11.3333	0	BEST Arabidopsis thaliana protein match is
MS.gene79803	chr6.2	73015816	73016448	+	11.3405	0.00370088	317.333	0	YLS9-like
MS.gene033795	chr2.3	40920437	40920809	+	6.53847	0.00370284	11.3333	0	-
MS.gene08696	chr4.2	44633587	44635092	-	6.53847	0.00370284	11.3333	0	-
MS.gene015431	chr5.3	5728191	5731209	+	5.81265	0.00370357	7	0	Pectinesterase
MS.gene24673	chr7.4	7418631	7419750	-	5.68365	0.00371235	26	0.666667	BTB POZ domain-containing protein
MS.gene35035	chr4.4	20683120	20683665	-	6.70423	0.00372575	15	0	Chaperone protein dnaJ 20, chloroplastic-like
MS.gene044519	chr8.1	15061494	15062441	-	6.51734	0.00373104	11.3333	0	Metacaspase
MS.gene057957	chr3.4	15307536	15309607	-	5.91787	0.0037406	8.66667	0	gag-polypeptide of LTR copia-type
MS.gene061324	chr4.2	51997213	51999340	-	5.88901	0.00375297	14.3333	0.333333	Mitochondrial GTPase that catalyzes the GTP-dependent ribosomal translocation step during translation elongation. During this step, the ribosome changes from the pre-translocational (PRE) to the post-translocational (POST) state as the newly formed A- site-bound peptidyl-tRNA and P-site-bound deacylated tRNA move to the P and E sites, respectively. Catalyzes the coordinated movement of the two tR…
MS.gene009596	chr5.3	61427375	61427826	-	5.82925	0.00375549	7	0	cellular macromolecule catabolic process
MS.gene051240	chr8.3	59406308	59407532	-	6.54896	0.00379151	11.3333	0	Cytochrome p450
MS.gene039916	chr3.1	13570511	13572633	-	6.60787	0.00379275	11.6667	0	Belongs to the DEAD box helicase family
MS.gene28805	chr7.4	5934544	5936831	-	5.60799	0.00382094	6.66667	0	Protein of unknown function (DUF3675)
MS.gene050693	chr7.4	445521	451545	+	5.58583	0.00384854	6	0	Protein MEI2-like 4 isoform X1
MS.gene034122	chr4.4	89495775	89498592	-	5.83756	0.00387968	7	0	Serine threonine-protein kinase
MS.gene037189	chr2.3	48235442	48236734	+	6.53075	0.00388376	11.6667	0	Tubulin is the major constituent of microtubules. It binds two moles of GTP, one at an exchangeable site on the beta chain and one at a non-exchangeable site on the alpha chain(TUBA1C)
MS.gene062194	chr1.1	57995425	57998080	-	6.14515	0.00402253	9.33333	0	-
MS.gene55518	chr6.2	17189686	17192847	+	6.48767	0.00402357	11	0	Zinc finger BED domain-containing protein
MS.gene072118	chr8.1	81478492	81480498	+	5.27807	0.00406571	9.33333	0.333333	-
MS.gene82112	chr6.1	63768915	63769547	+	11.2236	0.00407052	291.333	0	YLS9-like
MS.gene86986	chr2.3	206611	207351	-	5.5642	0.00407977	6	0	Domain of unknown function (DUF4228)
MS.gene31121	chr2.4	6238670	6239960	+	5.81262	0.00408155	8	0	E3 ubiquitin-protein ligase RING1-like
MS.gene21239	10842	11078	11905	-	5.52669	0.00410134	6	0	Pentatricopeptide repeat-containing protein
MS.gene071244	chr2.1	470014	471563	+	5.49555	0.00411349	5.66667	0	-
MS.gene028448	chr4.1	19635305	19639375	+	5.4208	0.00413573	5.66667	0	Belongs to the UDP-glycosyltransferase family
MS.gene03296	chr6.2	30451263	30454491	-	11.2011	0.00414526	296.333	0	protein desumoylation
MS.gene62276	chr3.2	61514073	61514432	-	6.55439	0.00416108	12	0	GTPase activator activity
MS.gene30858	chr1.1	49727888	49731525	-	6.46583	0.00417242	11	0	Domain found in a variety of signalling proteins, always encircled by uDENN and dDENN
MS.gene85308	chr2.4	45421426	45424865	-	6.5093	0.00419017	11	0	transcription regulatory region sequence-specific DNA binding
MS.gene47896	chr4.1	11799932	11805831	+	6.3628	0.00420927	9.66667	0	Aminomethyltransferase folate-binding domain
MS.gene060668	chr2.2	16284044	16286799	+	6.52021	0.00423069	11.6667	0	transcription factor
MS.gene001690	chr1.3	64703519	64705140	+	6.46033	0.00426061	11	0	Belongs to the helicase family
MS.gene95642	chr7.4	34365362	34366576	+	5.3909	0.00427262	5.66667	0	Pentatricopeptide repeat-containing protein
MS.gene40447	chr6.2	75730920	75731641	-	5.81967	0.00427973	13.6667	0.333333	Ribonuclease H protein
MS.gene92376	chr5.1	159718	160827	+	5.55464	0.00431962	6	0	F-box Kelch-repeat protein
MS.gene89894	chr4.2	86016795	86023063	+	5.55464	0.00431962	6	0	Belongs to the glycosyl hydrolase 1 family(BG2)
MS.gene33600	chr1.1	15868799	15872073	+	5.37024	0.00432884	5.33333	0	Belongs to the 'GDSL' lipolytic enzyme family
MS.gene22550	chr5.2	4414723	4416003	+	5.45141	0.00434371	12.3333	0.333333	Belongs to the universal ribosomal protein uS15 family
MS.gene004760	chr1.4	60739413	60739694	-	6.74805	0.00438251	15.6667	0	protein At4g14450, chloroplastic-like
MS.gene015713	57365	24819	30879	+	5.73716	0.00438584	6.66667	0	Protein kinase C conserved region 2 (CalB)(NTMC2T3)
MS.gene006458	chr1.2	77289961	77293941	-	5.35157	0.00440418	5.33333	0	Anaphase-promoting complex subunit(APC8)
MS.gene93685	chr7.1	34362162	34365150	-	6.44066	0.00441039	10.6667	0	tRNA (guanine(26)-N(2))-dimethyltransferase 1 isoform X1
MS.gene39204	chr1.2	42839274	42842632	-	11.1127	0.0044514	274	0	Belongs to the protein kinase superfamily
MS.gene033445	chr7.2	25970623	25972696	+	5.92515	0.00446509	8.66667	0	Domain of unknown function (DUF4413)
MS.gene25865	chr3.2	69898371	69898907	-	6.58271	0.00447171	12.3333	0	Belongs to the UDP-glycosyltransferase family
MS.gene06267	chr3.1	78459572	78459973	-	6.45741	0.00448032	10.6667	0	-
MS.gene053891	chr5.3	43512411	43514240	+	5.83094	0.00448416	14	0.333333	Mitochondrial protein
MS.gene024241	chr7.4	23547604	23549249	+	5.72845	0.00451151	6.66667	0	Belongs to the DHHC palmitoyltransferase family
MS.gene01506	chr2.2	68027613	68036987	-	6.42378	0.00453312	10.6667	0	Belongs to the 'GDSL' lipolytic enzyme family
MS.gene84767	chr6.3	47890540	47894561	-	5.38026	0.00462503	5.66667	0	Serine/Threonine protein kinases, catalytic domain
MS.gene010056	chr5.2	56946914	56955877	-	5.61224	0.0046267	6.33333	0	DNA polymerase
MS.gene55049	chr7.2	24840142	24840708	+	5.33131	0.00463686	5.33333	0	-
MS.gene77809	chr8.1	60693512	60694759	-	6.50959	0.00473879	11.6667	0	Isoprenylcysteine carboxyl methyltransferase (ICMT) family
MS.gene64292	chr1.3	28331000	28331356	-	6.41244	0.00473923	10.6667	0	-
MS.gene040065	chr6.3	46719103	46722460	-	11.0316	0.00475055	258.667	0	source UniProtKB
MS.gene55504	chr6.2	17013053	17013334	-	5.77241	0.00477628	13.3333	0.333333	Dehydrogenase
MS.gene42456	chr7.4	30233031	30233424	+	5.76983	0.00479136	13	0.333333	-
MS.gene015748	chr4.3	2107787	2108056	-	5.76983	0.00479254	13	0.333333	-
MS.gene036217	chr1.3	51950857	51952507	-	5.75607	0.00481423	13	0.333333	WD repeat-containing protein
MS.gene07992	chr6.3	32478048	32478623	-	5.63899	0.00483224	7	0	Belongs to the GRAS family
MS.gene98387	chr2.4	44580881	44582374	+	6.39785	0.00483772	10.3333	0	Zinc finger BED domain-containing protein
MS.gene26165	chr5.4	57380224	57381405	-	5.75146	0.00485321	13	0.333333	-
MS.gene008463	chr3.3	56060576	56063111	+	6.41035	0.00485883	10.6667	0	Senescence-associated carboxylesterase 101-like
MS.gene21554	chr1.1	65686850	65691837	+	5.39043	0.00488409	5.33333	0	-
MS.gene46223	chr5.3	67167401	67168960	-	6.38628	0.0048846	10.3333	0	protease
MS.gene018422	chr6.2	46502247	46504107	-	6.38628	0.0048846	10.3333	0	Ubiquitin-binding WIYLD domain
MS.gene37319	chr7.2	4233592	4236140	-	5.39043	0.00488409	5.33333	0	epoxide hydrolase
MS.gene037654	chr4.3	79549658	79550743	-	6.43814	0.00489378	11	0	Domain of unknown function (DUF4283)
MS.gene23580	chr8.4	61054519	61055221	+	5.87078	0.00491016	8.33333	0	-
MS.gene02138	chr2.2	57374747	57375936	-	6.9776	0.00493137	18.6667	0	helicase activity
MS.gene008574	chr3.3	53941974	53943556	-	5.52346	0.00493314	20.6667	0.666667	Transferase family
MS.gene056621	chr4.3	36622890	36623105	+	5.48452	0.00494073	5.66667	0	Diphthamide biosynthesis protein
MS.gene47693	chr5.3	72668693	72670399	-	6.38047	0.00494515	10.3333	0	-
MS.gene88017	chr4.3	69868890	69872048	-	6.38047	0.00494515	10.3333	0	Zinc finger BED domain-containing protein
MS.gene018396	chr8.2	4867641	4869458	-	5.42564	0.00498181	5.66667	0	WAT1-related protein
MS.gene026028	chr7.2	2406357	2406666	-	5.78076	0.00501954	6.66667	0	Calcium-binding EF hand family protein
MS.gene039371	chr6.3	44027678	44029366	+	5.3488	0.00502863	5.33333	0	chromosome-associated
MS.gene059988	chr6.3	40853469	40855024	-	6.37464	0.00503204	10.3333	0	component of the eukaryotic translation initiation factor 3 (eIF-3) complex, which is involved in protein synthesis of a specialized repertoire of mRNAs and, together with other initiation factors, stimulates binding of mRNA and methionyl-tRNAi to the 40S ribosome. The eIF-3 complex specifically targets and initiates translation of a subset of mRNAs involved in cell proliferation
MS.gene011246	chr8.2	75920677	75922998	-	5.56856	0.00503295	21.6667	0.666667	Ribonuclease H protein
MS.gene07352	chr1.2	65023477	65024229	+	5.68991	0.00504867	22.3333	0.666667	Autophagy-related protein
MS.gene83798	chr3.2	16480420	16485047	-	10.9541	0.00505296	244	0	glutamyl-tRNA(Gln) amidotransferase subunit
MS.gene062736	chr1.4	2750499	2751914	-	6.42083	0.00506396	10.3333	0	cellular response to molecule of fungal origin(SYK)
MS.gene42635	chr3.4	91992956	91995548	+	6.42083	0.00506396	10.3333	0	-
MS.gene83138	chr1.2	16114397	16116893	+	5.40118	0.0050727	5.33333	0	Heavy metal-associated isoprenylated plant protein
MS.gene59959	chr8.3	12489470	12491084	+	5.88343	0.00512283	7.66667	0	-
MS.gene49746	chr4.4	7493890	7495160	-	5.34222	0.00512941	5.33333	0	transcription
MS.gene044498	chr8.1	15535667	15537756	+	5.60239	0.00513716	6.66667	0	H ACA ribonucleoprotein complex subunit 2-like
MS.gene29248	chr1.1	23068987	23069799	-	6.36878	0.00514747	10.3333	0	Belongs to the argonaute family
MS.gene026614	chr1.1	16258068	16258392	+	5.47443	0.00516745	5.66667	0	Heavy metal-associated isoprenylated plant protein
MS.gene011548	chr8.1	22482674	22483538	-	5.61044	0.00518521	6.66667	0	transcription factor
MS.gene00361	chr2.1	55732360	55735088	-	5.79069	0.00532418	6.66667	0	WD40 repeats
MS.gene008362	chr3.1	53638794	53641928	+	6.92536	0.00532742	18	0	Belongs to the cyclin family
MS.gene22613	chr5.1	4414073	4416021	-	6.34778	0.00533055	10	0	Pentatricopeptide repeat-containing protein
MS.gene057134	chr3.1	73806529	73807214	-	6.00809	0.00535853	7.66667	0	Transcription factor Pcc1
MS.gene47357	chr1.1	46614252	46616446	-	6.35968	0.0053667	10	0	Replication factor A
MS.gene99425	chr5.1	68809306	68811621	+	5.43825	0.0054526	6	0	Belongs to the protein kinase superfamily. Ser Thr protein kinase family
MS.gene010715	chr7.4	60216647	60221392	-	10.8566	0.00545821	227	0	-
MS.gene07851	chr8.3	71759860	71764251	-	6.53022	0.00546455	13.3333	0	U-box domain-containing protein
MS.gene037683	chr4.3	78999210	79000031	-	5.57224	0.00547867	6.66667	0	-
MS.gene30802	chr6.4	38937612	38941365	+	5.38774	0.00549448	5.66667	0	Toll - interleukin 1 - resistance
MS.gene62808	chr8.1	21063403	21065103	+	5.78958	0.00550258	6.66667	0	Long chain acyl-CoA synthetase
MS.gene75813	chr3.3	88250400	88253601	+	5.68469	0.00552172	12.3333	0.333333	-
MS.gene042868	chr6.3	66756468	66757299	+	5.67985	0.00555145	12.3333	0.333333	-
MS.gene91568	chr7.1	38570489	38572594	+	5.45713	0.00555314	19.3333	0.666667	Domain of unknown function (DUF4283)
MS.gene060211	chr2.3	20909105	20909260	+	5.40286	0.00559544	5.33333	0	-
MS.gene074315	chr6.2	12794663	12796146	-	10.8221	0.00560842	221.333	0	-
MS.gene010007	chr5.3	54318231	54323008	-	6.32377	0.00561238	10	0	ubiquitin-protein transferase activity
MS.gene014691	chr3.1	87188629	87193303	+	6.35111	0.00571189	10.3333	0	Zinc finger MYM-type protein 1-like
MS.gene69740	chr3.4	77023846	77024577	+	5.82005	0.00571459	7.33333	0	gag-polypeptide of LTR copia-type
MS.gene20590	chr6.3	4475879	4476541	-	5.82005	0.00571459	7.33333	0	transposition, RNA-mediated
MS.gene047826	chr4.4	26160689	26161384	-	6.29797	0.00579556	10	0	Transcription factor
MS.gene21608	chr1.3	63240398	63243788	+	6.09746	0.00583288	10	0	Belongs to the protein kinase superfamily. Ser Thr protein kinase family
MS.gene59828	chr8.3	54440668	54441463	+	6.30208	0.00588281	9.66667	0	-
MS.gene52327	chr7.3	24364539	24366841	-	6.30208	0.00588281	9.66667	0	Zinc finger BED domain-containing protein RICESLEEPER
MS.gene39390	chr8.2	82096811	82098921	+	10.7538	0.00591745	214.667	0	esterase
MS.gene047801	chr4.4	25872122	25873081	+	6.31436	0.00595466	9.66667	0	Carboxylesterase
MS.gene027638	chr5.2	24152608	24155066	-	8.75519	0.00597354	191.333	0.666667	AMSH-like ubiquitin thioesterase
MS.gene060641	chr2.2	16667685	16670957	+	6.09491	0.00600588	19.6667	0.333333	ADP binding
MS.gene044462	chr8.1	15954444	15956381	+	10.7336	0.00601126	209	0	Retroviral aspartyl protease
MS.gene44833	chr5.2	58495945	58509138	-	6.84326	0.00601487	17	0	Auxin-induced protein 5NG4
MS.gene49631	chr5.1	28235389	28236345	-	6.28352	0.00602272	9.66667	0	Belongs to the disease resistance NB-LRR family
MS.gene037830	chr8.3	80307797	80309799	+	6.28352	0.00602272	9.66667	0	esterase
MS.gene84748	chr8.4	69519395	69524646	+	5.83344	0.00607601	16	0.333333	Belongs to the serpin family
MS.gene98006	chr2.3	43090189	43091668	-	6.26359	0.00608968	11	0	isoform X1
MS.gene80001	chr7.2	73683028	73686271	+	6.64562	0.00612123	14.6667	0	Belongs to the heat shock protein 70 family
MS.gene62667	chr4.2	1172092	1172538	-	5.59261	0.00612232	6	0	G-type lectin S-receptor-like serine threonine-protein kinase
MS.gene77387	chr7.1	32745030	32746077	+	6.27729	0.00613814	9.66667	0	Pentatricopeptide repeat-containing protein
MS.gene027906	chr5.2	18693915	18694331	-	5.85532	0.00620785	8.33333	0	Belongs to the UDP-glycosyltransferase family
MS.gene011295	chr8.2	74826937	74828373	+	6.81918	0.00623915	16.6667	0	-
MS.gene037924	chr1.1	31810292	31816210	-	5.6779	0.00624155	12.6667	0.333333	L-type lectin-domain containing receptor kinase
MS.gene050454	chr3.3	34957409	34960613	+	5.50222	0.00625318	6.33333	0	zinc finger
MS.gene84637	chr7.3	38561321	38562785	+	5.3895	0.00627026	5.33333	0	Encoded by
MS.gene43664	chr5.1	52828023	52832851	+	5.28892	0.00629018	5	0	alpha/beta hydrolase fold
MS.gene42132	chr7.3	33508268	33510371	+	6.27105	0.00629239	9.66667	0	Belongs to the small heat shock protein (HSP20) family
MS.gene042834	chr6.3	66125195	66127881	+	5.71259	0.00630659	6.33333	0	Belongs to the multi antimicrobial extrusion (MATE) (TC 2.A.66.1) family
MS.gene07960	chr6.3	30795974	30798997	-	5.28959	0.0063415	5.33333	0	-
MS.gene051649	chr1.3	5447341	5449278	+	5.62109	0.00635284	7	0	Homeobox-leucine zipper protein
MS.gene002464	chr2.1	71028756	71030446	+	5.61187	0.00636864	6	0	Zinc finger BED domain-containing protein RICESLEEPER
MS.gene060332	chr8.4	4742227	4743801	+	5.61187	0.00636864	6	0	protease
MS.gene73283	chr4.1	79227356	79232298	+	5.57335	0.00639943	6	0	DNA RNA polymerases superfamily protein
MS.gene73282	chr4.1	79224480	79225283	-	5.61974	0.00644585	11.6667	0.333333	receptor-like protein
MS.gene005418	chr1.1	63541340	63542595	+	6.26477	0.0064903	9.66667	0	Transcription factor
MS.gene003380	chr4.1	28204360	28206897	-	6.25488	0.00652001	9.33333	0	-
MS.gene54171	chr5.4	61961898	61965964	-	6.26123	0.00656255	9.33333	0	Belongs to the protein kinase superfamily. Ser Thr protein kinase family
MS.gene58722	chr8.1	9884374	9884835	+	6.26123	0.00656255	9.33333	0	F-box kelch-repeat protein
MS.gene74827	23879	76775	77335	-	10.6106	0.00661444	190.333	0	-
MS.gene56305	chr3.1	5587348	5590030	+	7.04883	0.00673776	358.667	4	DNA binding
MS.gene91925	chr5.3	27107061	27107400	-	6.57951	0.00677619	14	0	-
MS.gene51905	chr7.4	22205703	22212179	-	6.2739	0.00678233	9.33333	0	Belongs to the GDA1 CD39 NTPase family
MS.gene62271	chr3.2	61584401	61585283	-	5.67604	0.00684992	7.33333	0	GTPase activator activity
MS.gene011240	chr8.2	75976567	75978666	+	6.29326	0.00686409	10	0	Belongs to the DEAD box helicase family
MS.gene006700	chr4.1	26185068	26191501	-	5.59092	0.00688004	12.3333	0.333333	50S ribosomal protein
MS.gene77984	chr3.4	14344492	14346771	+	6.22282	0.00689267	9.33333	0	Belongs to the disease resistance NB-LRR family
MS.gene062982	chr4.2	35398638	35400033	+	5.57051	0.00691137	11.3333	0.333333	Belongs to the peptidase C1 family
MS.gene043771	chr2.1	40532473	40533375	-	6.21523	0.00691371	10.6667	0	proteinaceous RNase P
MS.gene005692	chr1.2	67421376	67422780	-	6.48808	0.00694468	11.6667	0	glutathione
MS.gene51851	51661	8800	10706	-	5.57366	0.00701834	11.6667	0.333333	-
MS.gene037821	chr8.3	80191402	80194142	-	5.33291	0.00702891	17.6667	0.666667	Nucleoporin protein Ndc1-Nup
MS.gene028170	chr4.2	15935359	15937117	-	5.54951	0.00706446	11.3333	0.333333	transmembrane ascorbate ferrireductase
MS.gene00651	chr2.1	75458664	75460727	-	6.21634	0.00709571	9.33333	0	Ribonuclease H protein
MS.gene24022	chr1.3	48553051	48557149	-	6.21634	0.00709571	9.33333	0	SNF1-related protein kinase regulatory subunit gamma-1-like
MS.gene073549	chr4.1	77714820	77716764	-	5.34988	0.00713058	5.66667	0	Belongs to the uridine kinase family
MS.gene016768	chr5.2	73174581	73177843	+	5.55357	0.00716693	6.66667	0	LRR receptor-like serine threonine-protein kinase
MS.gene03784	chr4.3	45865294	45866684	+	6.19949	0.00723237	9	0	Transferase family
MS.gene011080	chr8.3	74025469	74030513	-	5.31186	0.00724746	5.33333	0	LRR receptor-like serine threonine-protein kinase
MS.gene003130	chr2.1	63514054	63514665	-	5.41806	0.00728433	6	0	14 kDa proline-rich protein DC2.15-like
MS.gene68435	chr1.1	66169632	66171668	-	6.18625	0.00730821	9	0	Domain of unknown function (DUF4220)
MS.gene09518	chr6.4	25337655	25338209	-	5.50435	0.00737976	5.66667	0	U2 small nuclear ribonucleoprotein
MS.gene025900	chr7.1	805766	806917	+	10.4672	0.00738601	176.333	0	Encoded by
MS.gene049650	chr3.2	59512928	59514000	+	6.17959	0.00741508	9	0	-
MS.gene67863	chr2.4	57799736	57802825	-	6.24581	0.00744181	9.66667	0	-
MS.gene57198	chr5.3	8884296	8888889	+	5.52497	0.00746819	11	0.333333	Major facilitator superfamily domain-containing protein
MS.gene025895	chr7.1	741228	746514	+	5.52497	0.00746819	11	0.333333	DNA metabolic process
MS.gene60963	chr2.1	32220567	32222315	+	5.52497	0.00747036	11	0.333333	TdcA1-ORF2 protein
MS.gene53475	chr5.3	23157241	23159125	-	5.38511	0.00748046	22.3333	0.666667	-
MS.gene006448	chr1.2	77161963	77166155	+	10.4413	0.00753347	170	0	3-hydroxyisobutyryl-CoA hydrolase activity
MS.gene068266	chr4.4	87261719	87266605	+	6.17291	0.00757121	9	0	Belongs to the argonaute family
MS.gene56805	chr8.2	25371914	25373642	-	6.17291	0.00757121	9	0	Belongs to the multi antimicrobial extrusion (MATE) (TC 2.A.66.1) family
MS.gene98661	chr4.4	59249692	59253618	-	5.31063	0.00763102	5	0	lanC-like protein GCL2
MS.gene018467	chr6.2	48401227	48403016	-	5.31063	0.00763102	5	0	-
MS.gene84074	chr1.3	33062625	33063635	-	6.22577	0.00765149	9	0	Regulatory protein
MS.gene46112	chr7.2	41049591	41062960	+	5.72999	0.00766331	7.66667	0	Tropinone reductase homolog
MS.gene20538	chr6.3	5309056	5310453	+	5.72999	0.00766331	7.66667	0	Belongs to the AAA ATPase family
MS.gene63685	57522	3742	4602	+	5.52828	0.00772375	11.3333	0.333333	Belongs to the universal ribosomal protein uS3 family
MS.gene41477	chr3.1	51873405	51875054	-	10.4021	0.00776218	170	0	Belongs to the cytochrome P450 family
MS.gene79785	chr6.2	72712871	72715379	-	6.66838	0.00779137	15	0	Lactoylglutathione lyase
MS.gene048791	chr4.3	6147406	6147977	+	5.28463	0.00780083	11	0.333333	Protein FAR1-RELATED SEQUENCE 5-like
MS.gene67496	chr5.4	14725265	14729917	+	5.32207	0.00783435	5	0	3-hydroxyisobutyryl-CoA hydrolase activity
MS.gene26468	chr4.2	25010380	25015789	-	5.32207	0.00783435	5	0	Binds the poly(A) tail of mRNA
MS.gene99295	chr1.3	31068386	31074089	-	6.29913	0.00801044	9.33333	0	monooxygenase
MS.gene041986	chr5.4	61003671	61005276	+	6.14875	0.00806384	8.66667	0	-
MS.gene97312	chr7.3	78755989	78757089	-	6.14875	0.00806384	8.66667	0	-
MS.gene32583	chr8.3	46035721	46035891	+	6.19674	0.00809557	9.33333	0	-
[truncated: 63 more rows]
