# Supplementary material for: Combining QTL mapping and RNA-Seq Unravels candidate genes for Alfalfa (Medicago sativa L.) leaf development
Source: BMC Plant Biol. 2022 Oct 11;22:485. doi: 10.1186/s12870-022-03864-7 (PMC9552516; doi:10.1186/s12870-022-03864-7)
Supplement: Supplementary file 6 — Additional file 6: Table S4. List of 1,709 down-regulated genes (‘sativa’ Vs ‘falcata’). [file 12870_2022_3864_MOESM6_ESM.xlsx]

## Sheet: Sheet1
Table S4. List of 1,709 down-regulated genes (‘sativa’ Vs ‘falcata’).
GeneID	Chr.	Start_Pos	End_Pos	Stand	log2FoldChange	pvalue	Beaver	PI 641381	Description
MS.gene81689	chr5.1	66476839	66480031	-	-10.6258	1.95158e-88	11	24002	Glycine-Rich
MS.gene28651	chr7.2	4951407	4952591	-	-8.85672	4.96473e-60	9	5745.67	Catalyzes the formation of S-adenosylmethionine from methionine and ATP
MS.gene002189	chr2.2	71574589	71575613	-	-7.97103	1.37386e-58	20	6982.67	The light-harvesting complex (LHC) functions as a light receptor, it captures and delivers excitation energy to photosystems with which it is closely associated(Lhcb6-1)
MS.gene068094	chr7.3	20763526	20773780	+	-5.94523	4.82816e-47	57.6667	4893	Transcription elongation factor that enhances transcription elongation by RNA polymerase II (RNAPII)
MS.gene029580	chr1.3	73588866	73593826	-	-8.02003	8.24511e-46	5.33333	1930.33	Citrate transporter
MS.gene69251	chr3.2	63897381	63902045	-	-7.56996	1.42957e-44	6.66667	1754.67	26S proteasome non-ATPase regulatory subunit
MS.gene52589	chr7.4	25968701	25971306	-	-7.54806	5.24745e-44	26.3333	6651.67	Thioredoxin
MS.gene01419	chr2.2	69132190	69132714	-	-9.54306	2.05627e-43	3.33333	3548.33	REF SRPP-like protein
MS.gene046256	chr3.4	9363047	9365759	+	-8.3445	9.63619e-41	15	6551.67	Ribonuclease H protein
MS.gene001107	chr7.1	35155410	35160799	+	-6.82645	3.51884e-38	43.6667	7044	Encoded by
MS.gene01409	chr2.2	69282353	69285860	+	-7.10419	1.26929e-37	7.33333	1409.67	Clathrin is the major protein of the polyhedral coat of coated pits and vesicles
MS.gene039117	chr2.2	22940901	22946432	-	-7.45724	1.95727e-36	8.66667	2174.33	Encoded by
MS.gene21338	chr1.4	71235621	71239014	-	-7.03959	2.19872e-36	7.66667	1421.33	Mitochondrial ubiquitin ligase activator of NFKB
MS.gene61696	chr1.3	9039976	9042279	+	-7.66939	1.08355e-35	6	1677	Plant transposase (Ptta/En/Spm family)
MS.gene24379	chr1.1	3338217	3341377	+	-7.96134	6.76855e-35	5	1710.33	protein At1g47420, mitochondrial-like(SDH5)
MS.gene000446	chr7.1	68936082	68938686	-	-6.80249	1.39578e-34	8.66667	1382	Squamosa promoter-binding-like protein
MS.gene32815	chr3.1	82355052	82359652	-	-6.23116	1.94762e-33	7.66667	807	ATP-dependent zinc metalloprotease FTSH
MS.gene37987	chr5.1	76862051	76864443	+	-10.1924	6.31891e-33	1.66667	2760	Calcineurin B-like protein(CBL02)
MS.gene029585	chr1.3	73557207	73559629	-	-9.01042	1.23165e-32	2.33333	1705	Protein TIC 21, chloroplastic
MS.gene94151	chr5.4	66812517	66813612	-	-6.46088	2.55985e-32	13	1582	Glycine-Rich
MS.gene044272	chr3.3	68630915	68633569	-	-9.42138	5.29931e-32	2	1895.33	Belongs to the AB hydrolase superfamily. Lipase family
MS.gene038240	chr5.4	71408685	71412731	+	-7.62615	2.01999e-31	4.66667	1268	WD repeat-containing protein
MS.gene050444	chr7.1	4681702	4683193	-	-6.10943	7.41934e-31	9.33333	890	NifU-like protein 1
MS.gene002815	chr2.1	66792068	66792655	-	-6.47259	1.78425e-30	6.33333	788.333	Proline-rich nuclear receptor coactivator motif
MS.gene32095	chr1.2	55776968	55778857	+	-8.7777	2.14107e-30	2.33333	1443.33	HAD-hyrolase-like
MS.gene60716	chr1.2	71130002	71131590	-	-7.19502	2.87288e-30	7.66667	1547.33	Belongs to the universal ribosomal protein uS13 family
MS.gene039116	chr2.2	22960155	22968766	-	-7.43662	5.90175e-30	5	1197.67	Encoded by
MS.gene86830	chr1.1	58436413	58439818	-	-5.96924	5.89255e-30	50.6667	4514	START domain
MS.gene30486	chr6.4	41712481	41714415	-	-8.8214	1.67966e-29	2.33333	1471.33	CDGSH iron-sulfur domain-containing protein
MS.gene003711	chr4.1	32271741	32274170	+	-9.11761	4.88637e-29	2	1556.67	40S ribosomal protein
MS.gene26648	chr7.2	20017994	20024935	-	-7.9457	5.99876e-29	7.33333	2434.33	Cytochrome p450
MS.gene002318	chr2.3	72581746	72582756	+	-7.60712	2.47071e-28	3.66667	990.667	BEST Arabidopsis thaliana protein match is glycine-rich protein (TAIR AT3G29075.1)
MS.gene064800	chr3.4	98290223	98290726	-	-5.34016	2.63244e-28	479	27241	Participates in electron transfer between P700 and the cytochrome b6-f complex in photosystem I(PETE)
MS.gene29334	chr7.2	3733687	3736171	+	-6.25956	8.78482e-28	8.66667	928.333	DnaJ molecular chaperone homology domain
MS.gene005339	chr1.1	62625509	62627081	+	-7.61841	1.08985e-27	5	1376.67	Pyroglutamyl peptidase
MS.gene37896	chr5.3	69634703	69637101	-	-6.24518	1.58877e-27	6.33333	672	Receptor-like protein
MS.gene048752	chr3.4	66901552	66904658	-	-6.13862	3.06451e-27	12	1199.33	THO complex subunit
MS.gene029444	chr1.2	81662877	81665109	+	-7.57143	1.0531e-26	3.33333	897	Wall-associated receptor kinase C-terminal
MS.gene009653	chr5.3	60598264	60602852	-	-10.4312	1.65081e-26	1	1925.67	Belongs to the ubiquitin-conjugating enzyme family
MS.gene000548	chr8.2	74447694	74450471	-	-13.7161	1.87358e-26	0	3473.67	#N/A
MS.gene027509	chr5.4	25813420	25814448	+	-14.4569	2.04191e-26	0	5799.33	Belongs to the peptidase M10A family
MS.gene48235	chr4.2	77575125	77580300	+	-13.6963	2.18014e-26	0	3425	Belongs to the class I-like SAM-binding methyltransferase superfamily. Cation-independent O- methyltransferase family
MS.gene014834	chr3.3	87805785	87807656	-	-5.5429	2.37194e-26	15.6667	1012.33	EIN3-binding F-box protein(EBF2)
MS.gene002319	chr2.3	72574597	72576880	+	-5.65647	2.92481e-26	11.3333	799.333	DAG protein
MS.gene016776	chr5.2	73258342	73261639	-	-6.03699	3.49963e-26	6.66667	610	Receptor-like protein
MS.gene00916	chr2.3	66001783	66009943	-	-6.39141	3.94202e-26	19.3333	2259.33	Mediator of RNA polymerase II transcription subunit 33A-like
MS.gene044256	chr3.3	68450081	68472124	+	-5.50193	7.81617e-26	10	635.333	HEAT repeat-containing protein
MS.gene55952	chr2.3	57118739	57120819	-	-7.98093	1.0595e-25	2.33333	812.333	Ribosomal RNA small subunit methyltransferase NEP1-like
MS.gene37102	chr6.2	12410619	12412643	-	-6.77667	1.28695e-25	12.6667	1881.67	Endo-1,3(4)-beta-glucanase
MS.gene49694	chr4.4	8172727	8181056	-	-5.83154	4.24703e-25	11	872.333	tRNA uridine 5-carboxymethylaminomethyl modification enzyme
MS.gene01413	chr2.2	69226738	69230795	-	-8.42856	4.69908e-25	4	1958.67	NAD(P)H-binding
MS.gene81687	chr5.1	66490493	66491620	-	-7.27879	6.91542e-25	179.333	36435.3	Cold and drought-regulated protein
MS.gene040618	chr2.1	28486176	28488547	+	-5.72427	9.17776e-25	26.3333	1968	Photosystem II 10 kDa polypeptide
MS.gene065438	chr7.3	26342839	26346045	-	-7.91472	9.16085e-25	2	667.333	DUF1771
MS.gene74185	chr2.2	24706531	24709971	+	-6.58904	1.14355e-24	9.33333	1215.67	Belongs to the phosphoglycerate kinase family
MS.gene67721	chr2.2	54999137	55003137	+	-8.95233	1.29248e-24	1.33333	922.667	Serine hydroxymethyltransferase
MS.gene90729	chr1.4	1541549	1542361	+	-5.59463	1.56865e-24	9.66667	653	Belongs to the thioredoxin family
MS.gene83498	chr5.3	15128050	15129344	+	-7.4032	3.12045e-24	2.33333	546.667	Glycine-rich protein A3-like
MS.gene061166	chr1.4	77964198	77965211	+	-10.6283	3.17077e-24	1	2240	Belongs to the eukaryotic ribosomal protein eL36 family
MS.gene002265	chr2.3	73067748	73077122	-	-5.72844	3.72774e-24	6	449	Fatty acid amide
MS.gene070459	chr3.3	24984634	24988601	-	-6.16802	3.93911e-24	4.33333	434.333	source UniProtKB
MS.gene67829	chr2.4	57148338	57150417	-	-9.72299	5.45041e-24	1	1178.67	Ribosomal RNA small subunit methyltransferase NEP1-like
MS.gene33716	chr4.3	83701015	83707461	+	-5.49501	5.58585e-24	13.3333	856.333	Ataxin-3 homolog
MS.gene031760	chr4.3	31198132	31203626	-	-8.10411	6.43583e-24	1.66667	645	E3 ubiquitin-protein ligase
MS.gene028458	chr4.1	19806572	19810897	+	-6.00153	6.50054e-24	6.33333	571.667	riboflavin biosynthesis protein
MS.gene012719	chr8.1	1050843	1052948	+	-7.76546	6.98593e-24	5.66667	1729.33	Pentatricopeptide repeat-containing protein At4g16390
MS.gene003663	chr4.1	31649602	31651977	-	-6.15373	1.11347e-23	4.66667	458.333	CRS1_YhbY
MS.gene051223	chr2.3	49245571	49251648	-	-5.26716	1.87418e-23	12.6667	670	ATP binding(HSP70A)
MS.gene92720	chr3.1	22808544	22808846	-	-5.27116	3.31916e-23	22.6667	1242	Photosystem II 5 kDa protein
MS.gene053028	chr6.2	1303539	1303887	-	-6.18362	4.12273e-23	13.3333	1404.67	#N/A
MS.gene85729	chr6.1	16562647	16564804	+	-11.2757	7.84349e-23	0.666667	2343	Uncharacterised protein family (UPF0261)
MS.gene41396	chr1.4	78728421	78730958	-	-10.0904	9.11378e-23	1	1540.67	Dihydrodipicolinate reductase, C-terminus
MS.gene031172	chr6.2	9286665	9288449	-	-7.61197	1.01122e-22	2	540	Belongs to the UDP-glycosyltransferase family
MS.gene37873	chr5.3	69884461	69886911	-	-6.3287	2.09861e-22	7.33333	835	Receptor-like protein
MS.gene017965	chr7.1	14621367	14624023	+	-9.493	2.31779e-22	1	994	Outer envelope pore protein 16-3, chloroplastic
MS.gene41153	chr4.1	36357831	36364023	-	-6.08706	2.6188e-22	6	558.667	Belongs to the OSBP family
MS.gene037280	chr1.1	79772323	79776594	-	-7.90956	5.72408e-22	2	691.667	Zeaxanthin epoxidase, chloroplastic-like
MS.gene024034	chr7.1	24322951	24323271	-	-7.12385	7.85076e-22	2.33333	459.667	zinc finger
MS.gene29293	chr7.2	3278609	3280373	+	-12.3233	1.36868e-21	0	1320	LRR-repeat protein
MS.gene005790	chr1.3	63851090	63854865	-	-12.4561	1.46222e-21	0	1447.67	ADP-ribosylation factor GTPase-activating protein(AGD13)
MS.gene28990	chr4.2	32627873	32630920	+	-7.08248	1.84126e-21	5.33333	978.667	Lipase (class 3)
MS.gene016126	chr1.2	7402909	7406545	+	-12.3777	4.15466e-21	0	1375.33	Histidine kinase
MS.gene81396	chr5.2	79781603	79783092	+	-12.0534	9.68402e-21	0	1096.67	Cytochrome p450
MS.gene06815	chr3.1	74811382	74815762	-	-8.88439	1.52232e-20	1.33333	851.333	Belongs to the multi antimicrobial extrusion (MATE) (TC 2.A.66.1) family
MS.gene072281	chr8.3	75280147	75284036	+	-12.0346	1.76068e-20	0	1082	GPI transamidase component
MS.gene031770	chr4.3	31337728	31341326	-	-7.13424	1.80207e-20	2	388.667	U4 U6.U5 tri-snRNP-associated protein 2-like
MS.gene83912	chr6.1	8828935	8833021	-	-12.6696	2.27491e-20	0	1681.33	Peptidyl-prolyl cis-trans isomerase
MS.gene39480	chr4.2	22452345	22454872	+	-11.8563	2.56989e-20	0.333333	1860.33	WD repeat-containing protein
MS.gene58609	chr5.3	24441857	24443708	+	-7.27481	2.88618e-20	2	441	#N/A
MS.gene35100	chr4.4	19964320	19964779	-	-5.28321	3.51225e-20	5.33333	290	DNA polymerase delta subunit
MS.gene069585	chr4.4	4890658	4894060	+	-5.75258	4.18244e-20	9.66667	743	-
MS.gene018476	chr6.2	49086865	49094210	-	-7.97385	4.40758e-20	1.33333	465.667	Protein trichome birefringence-like 4
MS.gene040095	chr4.4	42163	48934	+	-5.38707	4.58294e-20	16.6667	1012.67	1-aminocyclopropane-1-carboxylate deaminase(D-CDES)
MS.gene068093	chr7.3	20781328	20783426	+	-8.35976	7.48413e-20	6.33333	2933	Nascent polypeptide-associated complex subunit alpha-like
MS.gene99989	chr1.2	73758700	73762427	+	-5.64555	1.05161e-19	7	497.333	Arsenical pump-driving
MS.gene26654	chr7.2	20128911	20133677	-	-5.60497	1.08948e-19	66.3333	4353	nitrite transporter
MS.gene061167	chr1.4	77967430	77971158	-	-5.72881	1.11709e-19	19	1353.33	RWP-RK domain
MS.gene99324	chr6.3	10046635	10050793	+	-5.55466	1.18027e-19	6	391	TMV resistance protein N-like
MS.gene049602	chr3.2	58800736	58811422	+	-12.0383	1.54109e-19	0.666667	3988	Belongs to the protein kinase superfamily. Ser Thr protein kinase family
MS.gene024815	chr5.4	2608463	2612092	+	-5.31355	1.57099e-19	10.3333	557.333	Polyketide cyclase dehydrase and lipid transport superfamily protein
MS.gene70114	chr4.1	7181287	7184699	+	-11.6359	1.67028e-19	0	820.667	E3 ubiquitin-protein ligase
MS.gene48555	chr7.2	82587257	82587640	+	-14.7124	1.78573e-19	0	6936	#N/A
MS.gene77629	chr2.3	29914619	29915911	+	-12.0158	2.36063e-19	0.333333	2080	Belongs to the peptidase A1 family
MS.gene97758	chr5.1	19507130	19512830	-	-7.2588	3.35183e-19	1.66667	358.667	transcription factor
MS.gene053470	chr4.3	26296429	26297394	+	-6.35257	3.57112e-19	3.66667	412	Carboxylesterase
MS.gene52075	chr4.1	29981119	29981724	+	-8.1301	3.94341e-19	1.33333	522	Glycine-rich protein 2-like
MS.gene047566	chr2.1	71464301	71468609	-	-6.98658	3.96128e-19	10	1714.33	NAD(P)H-binding
MS.gene057689	chr4.4	35579283	35583941	-	-6.75027	5.52345e-19	2.66667	409	KH domain-containing protein
MS.gene84301	chr2.2	11943484	11948396	-	-6.39902	5.75293e-19	3	358.333	mRNA-decapping enzyme-like
MS.gene015502	chr5.4	5835895	5838153	-	-9.11477	5.74813e-19	1	789	Subtilisin-like serine protease
MS.gene06807	chr3.1	74897237	74898862	+	-6.00333	6.12627e-19	3.66667	326.667	Nascent polypeptide-associated complex subunit alpha-like protein
MS.gene005333	chr1.1	62546240	62551014	-	-6.31052	7.25968e-19	3.66667	407	Alkaline neutral invertase
MS.gene068997	chr7.2	33562952	33564927	+	-11.4711	9.5685e-19	0	732	-
MS.gene47595	chr3.3	64977642	64984843	-	-5.91649	1.01782e-18	4.66667	382.667	UFM1-specific
MS.gene069767	chr6.2	71248237	71249604	-	-11.56	1.01535e-18	0.333333	1517.33	Acetyltransferase
MS.gene007191	chr7.1	6692859	6694463	-	-5.38037	1.0763e-18	6.33333	370.667	#N/A
MS.gene49092	chr1.3	69341702	69348989	+	-6.01052	1.12722e-18	12.6667	1105.33	Belongs to the helicase family
MS.gene009691	chr5.2	62875518	62879622	+	-6.68148	1.12717e-18	3.33333	462.333	Belongs to the peroxidase family. Classical plant (class III) peroxidase subfamily
MS.gene030317	chr6.2	88503067	88504226	+	-11.4424	1.33892e-18	0	718	#N/A
MS.gene017978	chr7.1	14460115	14463921	-	-7.40085	1.39964e-18	1.66667	388.667	zinc finger CCCH domain-containing protein
MS.gene041837	32454	28507	28818	-	-11.6941	1.55559e-18	0	854	structural constituent of ribosome(RPL29)
MS.gene44676	chr7.3	82779044	82779400	+	-12.7193	1.68304e-18	1	8876.67	#N/A
MS.gene69643	chr5.3	18058877	18066460	-	-11.7331	1.74535e-18	0	876.667	protein ubiquitination
MS.gene57115	chr6.2	3866137	3872133	-	-11.3668	2.12979e-18	0	680.333	U3 small nucleolar RNA-associated protein
MS.gene49677	chr4.4	8330652	8332907	-	-11.238	2.888e-18	0	622.667	clathrin-coated pit assembly(SWA2)
MS.gene55544	chr6.2	17795187	17795528	-	-11.5712	2.99638e-18	0	784.667	Calcium-binding protein
MS.gene020196	chr8.4	78034096	78038333	-	-11.2014	4.34697e-18	0	607.333	Peptidyl-prolyl cis-trans isomerase
MS.gene028318	chr4.2	17633376	17638515	+	-6.67495	4.43579e-18	6	824.667	Serine threonine-protein kinase
MS.gene80969	chr7.3	90828894	90829061	-	-7.27018	4.86722e-18	3.66667	814	RuBisCO catalyzes two reactions the carboxylation of D- ribulose 1,5-bisphosphate, the primary event in carbon dioxide fixation, as well as the oxidative fragmentation of the pentose substrate. Both reactions occur simultaneously and in competition at the same active site(RBCS-1)
MS.gene29138	chr5.3	21530504	21535725	-	-6.9647	5.0469e-18	2.33333	400	CAAD domains of cyanobacterial aminoacyl-tRNA synthetase
MS.gene75099	chr6.3	84131945	84133623	-	-11.165	6.01177e-18	0	591.667	#N/A
MS.gene37118	chr6.2	12132675	12137875	+	-5.6156	6.68883e-18	8.33333	563	Belongs to the AAA ATPase family
MS.gene011233	chr8.2	76047280	76060195	+	-8.41602	6.92345e-18	1	484	RESISTANCE protein
MS.gene054145	chr1.3	15002967	15009528	+	-11.1122	7.11146e-18	0	571	Belongs to the protein kinase superfamily
MS.gene051163	chr8.2	63094669	63096356	+	-7.79535	9.31674e-18	2.66667	864.333	function
MS.gene96008	chr2.4	23417091	23422487	-	-5.67796	9.5303e-18	7.33333	509.333	mitogen-activated protein kinase
MS.gene042582	chr6.3	21165938	21172702	+	-5.35869	1.18066e-17	4	228	Deoxyribonuclease
MS.gene09348	chr6.2	33139891	33144865	-	-5.98092	1.36359e-17	6	520.667	LRR receptor-like serine threonine-protein kinase
MS.gene45950	chr7.2	44946220	44952260	-	-5.41086	1.63566e-17	27	1680	Encoded by
MS.gene89790	chr4.4	83441970	83445298	-	-11.0623	1.66044e-17	0	551	receptor-like protein
MS.gene05081	chr3.4	65424721	65427520	-	-7.83862	1.69622e-17	1.66667	516.333	WAT1-related protein At3g02690
MS.gene42229	chr7.3	29621724	29622299	-	-11.0951	1.87225e-17	0	564	#N/A
MS.gene005271	chr1.1	61828398	61831078	+	-9.79682	1.88297e-17	0.666667	822	Folate receptor family
MS.gene49678	chr4.4	8310515	8312985	-	-10.9413	2.28903e-17	0	507	Auxilin-related protein
MS.gene43281	chr8.4	20392994	20394466	-	-10.8328	2.95939e-17	0.333333	916	#N/A
MS.gene09962	chr5.2	4683836	4686415	-	-5.91939	3.19781e-17	4.33333	356.667	Nitrate transporter
MS.gene49690	chr4.4	8199675	8202537	-	-7.57368	3.19685e-17	1.33333	350.333	The coatomer is a cytosolic protein complex that binds to dilysine motifs and reversibly associates with Golgi non- clathrin-coated vesicles, which further mediate biosynthetic protein transport from the ER, via the Golgi up to the trans Golgi network. Coatomer complex is required for budding from Golgi membranes, and is essential for the retrograde Golgi-to-ER transport of dilysine-tagged protei…
MS.gene069764	chr6.2	71163574	71164935	+	-11.1577	3.39382e-17	0	589.667	Spermidine hydroxycinnamoyl
MS.gene017390	chr5.2	66294361	66298640	-	-5.48133	3.61594e-17	9	545.667	Belongs to the small GTPase superfamily. Arf family
MS.gene049285	chr3.3	79788977	79790092	-	-6.6401	4.67942e-17	2	276	Cyanobacterial and plant NDH-1 subunit O
MS.gene04279	chr3.4	55556871	55560093	-	-6.50099	4.99091e-17	8.33333	1101.67	f-box protein
MS.gene43697	chr5.1	53294575	53295018	+	-10.8986	6.4207e-17	0	491.333	-
MS.gene23055	chr7.2	7174116	7177364	+	-8.25984	6.56773e-17	1	422.333	Pentatricopeptide repeat-containing protein
MS.gene002718	chr2.1	67905159	67908742	+	-10.7997	6.75964e-17	0	459.333	#N/A
MS.gene45958	chr7.2	44884652	44886771	-	-7.32994	6.94677e-17	1.66667	378.333	Encoded by
MS.gene038181	chr5.4	70324206	70329525	-	-10.6775	7.41934e-17	0.333333	822.333	CRT-like, chloroquine-resistance transporter-like
MS.gene038266	chr5.4	71575909	71580114	-	-8.24045	8.4282e-17	1.66667	686.333	Phytoene synthase
MS.gene22352	chr7.3	10878882	10885050	-	-5.66296	8.75772e-17	3	211.667	Cactus-binding C-terminus of cactin protein
MS.gene002320	chr2.3	72553560	72556080	-	-7.34206	9.20888e-17	2	444.667	Transcription factor
MS.gene56151	chr7.4	79960316	79960765	+	-8.46796	9.69967e-17	1	495	Chitinase-like protein(POM1)
MS.gene46938	chr4.3	38216196	38218356	-	-10.955	9.93387e-17	0	513	response to virus
MS.gene44739	chr7.3	81553246	81555042	-	-6.59306	1.02771e-16	2	268	Auxin transport protein
MS.gene63872	chr5.1	75753592	75757306	+	-10.8195	1.06475e-16	0	466.667	Cytochrome p450
MS.gene51357	chr4.1	51219443	51230042	+	-6.94422	1.16224e-16	17.3333	3135	Encoded by
MS.gene34062	chr1.2	73637811	73638933	-	-10.6867	1.4401e-16	0	425	Prohibitin-3
MS.gene32824	chr3.1	82246151	82249659	+	-7.18019	1.49616e-16	2	409	Catalyzes the ferrous insertion into protoporphyrin IX
MS.gene020695	chr5.4	74353229	74354253	+	-10.7202	1.60726e-16	0	435.333	Cytochrome p450
MS.gene03263	chr6.2	29479738	29482825	+	-6.89491	1.60747e-16	3	479.333	Associates with the EF-Tu.GDP complex and induces the exchange of GDP to GTP. It remains bound to the aminoacyl-tRNA.EF- Tu.GTP complex up to the GTP hydrolysis stage on the ribosome
MS.gene065300	chr1.2	46972828	46975660	-	-6.02575	2.01371e-16	4	369.333	#N/A
MS.gene86134	chr6.3	9358673	9365953	+	-5.87095	2.29935e-16	2.66667	220.667	-
MS.gene038258	chr5.4	71542636	71544072	-	-6.7611	2.3934e-16	2.33333	345	Belongs to the UDP-glycosyltransferase family
MS.gene08035	chr6.3	33880649	33884015	-	-9.6753	2.46149e-16	0.666667	749.667	( )-delta-cadinene synthase
MS.gene96762	chr1.1	61189703	61191899	+	-6.14649	2.80632e-16	9	866	mediator of RNA polymerase II transcription subunit
MS.gene01394	chr2.2	69437934	69442226	-	-5.6854	3.01963e-16	7.33333	532.333	COP1-interacting protein 7
MS.gene057586	chr7.2	85948866	85954337	-	-6.15481	3.23032e-16	3.66667	374	#N/A
MS.gene010936	chr7.1	51786849	51789476	+	-10.7299	3.50564e-16	0	437.333	Mitochondrial outer membrane protein porin of 34(VDAC1)
MS.gene96075	chr7.4	29894307	29896679	+	-10.5408	4.3276e-16	0	384	DNA replication licensing factor(MCM5)
MS.gene062378	chr7.3	74210629	74211529	+	-10.6543	5.49812e-16	0	415	#N/A
MS.gene028950	chr2.3	10798643	10799857	-	-11.009	5.93505e-16	0	533	Formiminotransferase domain
MS.gene91475	chr6.1	4699487	4701744	-	-7.14244	7.37852e-16	1.33333	263	zinc finger CCCH domain-containing protein
MS.gene69639	chr5.3	17971924	17979277	-	-10.7264	7.95441e-16	0	436.333	protein ubiquitination
MS.gene24261	chr1.1	1912557	1914089	+	-10.4365	8.63416e-16	0	357	60S ribosomal Protein
MS.gene53799	chr7.1	67979883	67987594	+	-5.79079	1.18584e-15	22.6667	1839	#N/A
MS.gene062249	chr1.1	57234619	57235932	-	-7.08232	1.34474e-15	2	369.667	Non-specific serine threonine protein kinase(CIPK7)
MS.gene28188	57339	29329	37612	-	-10.4952	1.4141e-15	0	371.333	Auxilin-related protein
MS.gene005758	chr1.2	67913435	67913905	-	-7.27925	1.4327e-15	4.33333	944.667	Agamous-like MADS-box protein
MS.gene83761	chr3.2	17825539	17827553	+	-10.416	1.57339e-15	0.333333	686	Monocopper oxidase-like protein
MS.gene54177	chr5.4	62182018	62194104	+	-6.8729	1.65851e-15	2.66667	458	TMV resistance protein N-like
MS.gene91937	chr5.3	26785866	26791405	-	-10.4208	1.75672e-15	0	353.667	#N/A
MS.gene002295	chr2.3	72750854	72751342	-	-8.14782	1.86297e-15	5.66667	2137.67	Belongs to the CRISP family
MS.gene033448	chr7.2	25955950	25956993	+	-5.89239	1.89894e-15	3.33333	269.667	UDP-arabinopyranose mutase
MS.gene21404	chr1.4	71852181	71852651	-	-10.7778	1.94879e-15	0	454	Agamous-like MADS-box protein
MS.gene020634	chr7.2	10466360	10467601	+	-10.3198	2.02511e-15	0	329.667	#N/A
MS.gene040566	chr2.3	26832953	26840774	+	-10.7144	2.77062e-15	0	434.333	Belongs to the iron ascorbate-dependent oxidoreductase family
MS.gene01049	chr2.4	70535797	70537813	+	-5.6193	2.84392e-15	4.33333	301.667	Syntaxin
MS.gene55091	chr2.2	49187420	49187686	+	-6.70642	3.16171e-15	1.66667	246.667	Oligosaccharyltransferase complex subunit
MS.gene062851	chr2.4	25194478	25195550	-	-7.01241	3.6433e-15	1.66667	294.333	Glutathione S-transferase(GSTU1)
MS.gene072232	chr8.1	83098767	83101753	-	-10.1841	4.70034e-15	0	300	DNA recombination
MS.gene01373	chr2.2	69751592	69776277	+	-5.93687	4.73793e-15	5.33333	470	U3 small nucleolar RNA-associated protein
MS.gene96970	chr7.4	12353547	12359514	-	-7.93486	5.22006e-15	1	344.667	component of the eukaryotic translation initiation factor 3 (eIF-3) complex, which is involved in protein synthesis of a specialized repertoire of mRNAs and, together with other initiation factors, stimulates binding of mRNA and methionyl-tRNAi to the 40S ribosome. The eIF-3 complex specifically targets and initiates translation of a subset of mRNAs involved in cell proliferation
MS.gene05029	chr3.4	66116710	66121295	+	-5.30661	5.52224e-15	4.33333	244.667	Ras-related protein
MS.gene94708	chr7.3	35881303	35887969	-	-10.0436	5.72053e-15	0.333333	530	resistance protein
MS.gene047564	chr2.1	71494637	71495998	-	-10.1646	5.95351e-15	0	296	NAD(P)H-binding
MS.gene003564	chr4.1	30495697	30499474	+	-6.97551	6.35895e-15	1.33333	231.333	receptor-like protein kinase
MS.gene41962	chr6.4	18656224	18660216	-	-10.3068	6.39459e-15	0	326.667	Belongs to the glutamate-gated ion channel (TC 1.A.10.1) family
MS.gene05022	chr3.4	66280140	66283413	+	-8.36329	6.47483e-15	1	460.667	SANT SWI3, ADA2, N-CoR and TFIIIB'' DNA-binding domains
MS.gene026592	chr1.1	16621676	16625691	+	-6.84286	6.80517e-15	3	455	Ubiquitin-like-specific protease
MS.gene038512	chr8.4	36678932	36682998	-	-8.60608	6.96308e-15	1	526.333	#N/A
MS.gene045577	33102	11010	14305	+	-10.279	7.18469e-15	0	319.667	Replication factor A
MS.gene054642	chr3.4	89526567	89528107	-	-5.43633	7.72938e-15	9.33333	560.667	The light-harvesting complex (LHC) functions as a light receptor, it captures and delivers excitation energy to photosystems with which it is closely associated
MS.gene05115	chr3.4	64947984	64954913	+	-10.6622	7.84707e-15	0.666667	1511.33	Belongs to the protein kinase superfamily. Ser Thr protein kinase family
MS.gene80652	chr5.4	64534632	64536337	+	-6.11195	8.80225e-15	4.33333	413	transcription factor
MS.gene05146	chr6.4	51272476	51284233	+	-6.84198	8.90924e-15	1.66667	273.333	-
MS.gene42485	chr6.1	68012904	68022099	-	-10.539	9.17697e-15	0.333333	746.667	cyclic nucleotide-gated ion channel
MS.gene49074	chr1.3	69577799	69583344	+	-5.9115	1.03151e-14	3	246.667	F-box LRR-repeat protein
MS.gene45055	chr5.3	23424886	23430316	-	-10.0503	1.03203e-14	0	273.333	Mitochondrial Rho GTPase
MS.gene28187	57339	17431	20279	-	-9.94157	1.09901e-14	0.333333	494	Auxilin-related protein
MS.gene60508	chr3.2	20611116	20614970	+	-10.1554	1.11344e-14	0	294	zinc finger CCCH domain-containing protein
MS.gene82088	chr6.1	63227213	63229644	+	-10.0309	1.14211e-14	0	269.667	Encoded by
MS.gene99647	chr1.4	80818265	80819866	+	-6.63618	1.28608e-14	1.66667	232.333	RAN GTPase-activating protein
MS.gene005270	chr1.1	61809345	61810810	+	-5.38668	1.29637e-14	14.3333	816.667	Dormancy/auxin associated protein
MS.gene69249	chr3.2	63921241	63926209	-	-5.89255	1.31375e-14	3.33333	276	component of the eukaryotic translation initiation factor 3 (eIF-3) complex, which is involved in protein synthesis of a specialized repertoire of mRNAs and, together with other initiation factors, stimulates binding of mRNA and methionyl-tRNAi to the 40S ribosome. The eIF-3 complex specifically targets and initiates translation of a subset of mRNAs involved in cell proliferation
MS.gene060311	chr1.2	79845913	79849788	+	-5.42496	1.47639e-14	3.33333	195.333	Catalytic histone acetyltransferase subunit of the RNA polymerase II elongator complex, which is a component of the RNA polymerase II (Pol II) holoenzyme and is involved in transcriptional elongation
MS.gene009658	chr5.3	60494569	60497768	-	-7.16505	1.63861e-14	1.33333	269.667	Eukaryotic translation initiation factor 2 subunit
MS.gene022806	chr8.1	85050120	85060425	+	-9.97973	1.81259e-14	0	260.333	#N/A
MS.gene058550	chr4.4	1878432	1886558	-	-6.97729	2.07173e-14	1.33333	238	Belongs to the TRAFAC class dynamin-like GTPase superfamily. Dynamin Fzo YdjA family
MS.gene36072	chr8.1	53024186	53024938	+	-5.52725	2.18926e-14	16.6667	1136.33	E3 ubiquitin-protein ligase
MS.gene054714	chr5.3	32846336	32847492	-	-6.16769	2.41622e-14	4.66667	496	SPIRAL1-like
MS.gene066293	chr5.3	26476753	26478561	-	-5.42692	3.00007e-14	3.33333	197	Homeobox-leucine zipper protein
MS.gene057584	chr7.2	85927721	85934806	-	-9.94111	2.99755e-14	0	253.333	Isochorismate synthase(ICS)
MS.gene20217	chr4.4	4616456	4619019	+	-6.44549	3.13937e-14	4.33333	547	DCD
MS.gene039096	chr2.2	23231615	23235672	+	-10.4004	3.14885e-14	0	349.333	Belongs to the iron ascorbate-dependent oxidoreductase family
MS.gene78131	chr4.4	47635745	47639109	-	-6.40928	3.17925e-14	1.66667	194.333	histone deacetylase
MS.gene074390	chr3.4	75097431	75101420	+	-7.62144	3.25262e-14	1.33333	383.333	Belongs to the aldehyde dehydrogenase family(AMADH2)
MS.gene058991	chr1.2	51624994	51626043	+	-10.1763	3.82083e-14	0	298.667	Belongs to the actin-binding proteins ADF family
MS.gene89399	chr3.3	32767881	32769122	-	-9.87214	4.4633e-14	0	241.333	#N/A
MS.gene44603	43123	163363	163737	+	-6.28759	4.98274e-14	2	223.333	Pentatricopeptide repeat-containing protein
MS.gene54696	chr6.1	3860618	3865529	-	-9.80589	5.19119e-14	0	230.667	U3 small nucleolar RNA-associated protein
MS.gene69841	chr2.2	13853004	13862107	-	-9.97588	5.28239e-14	0	259	resistance protein
MS.gene047416	chr2.4	74151205	74153595	-	-6.3002	5.67193e-14	4.33333	473.667	-
MS.gene29438	chr5.3	63876611	63879523	+	-6.79202	5.67264e-14	2	324.667	FRIGIDA-like protein
MS.gene71192	chr8.3	36182982	36183878	-	-6.58933	5.71817e-14	3	410	#N/A
MS.gene20617	chr6.3	4207391	4212848	-	-9.79082	5.84764e-14	0	228.333	U3 small nucleolar RNA-associated protein
MS.gene04657	chr7.3	17042538	17050468	+	-8.66101	6.68246e-14	0.666667	371	Colon cancer-associated protein Mic1-like
MS.gene76911	chr7.2	91200628	91201663	+	-9.92983	6.80799e-14	0	251.333	translational elongation(RPLP1)
MS.gene32828	chr3.1	82219286	82224579	-	-5.5715	6.97184e-14	5	328.667	Vacuolar-processing enzyme-like(ALPHA-VPE)
MS.gene048786	chr4.3	6243432	6245246	-	-9.78354	7.03024e-14	0	227	Domain of unknown function (DUF4283)
MS.gene49082	chr1.3	69456280	69460898	-	-5.70714	7.88089e-14	10.3333	802.667	N-terminal C2 in EEIG1 and EHBP1 proteins
MS.gene01404	chr2.2	69342964	69344450	-	-8.43365	8.80401e-14	1.33333	635.333	Stem-specific protein TSJT1-like
MS.gene013866	chr7.1	18490257	18494676	-	-6.18702	9.76972e-14	1.66667	167.667	NADH-cytochrome b5 reductase
MS.gene000678	chr7.3	82280671	82281795	+	-6.11286	9.98487e-14	1.66667	160.333	-
MS.gene26338	chr4.1	21321601	21324112	+	-9.80234	1.03272e-13	0	230	WD repeat-containing protein
MS.gene61581	chr4.1	48305336	48306450	-	-9.70765	1.03906e-13	0	215.667	Mitochondrial fission protein
MS.gene25861	chr3.2	69911620	69915667	-	-7.0905	1.08511e-13	1.33333	254.667	Belongs to the UDP-glycosyltransferase family
MS.gene044292	chr3.3	68915254	68917962	+	-6.13642	1.09903e-13	2.33333	223	-
MS.gene01703	chr2.4	72576216	72576814	-	-9.63601	1.13941e-13	0.333333	399.333	#N/A
MS.gene77518	chr3.2	72499452	72504100	-	-9.69646	1.2888e-13	0	214	#N/A
MS.gene39514	chr4.2	22809487	22810452	-	-11.4448	1.29182e-13	0	725	Cytochrome p450
MS.gene58839	chr7.3	20321860	20324426	+	-5.44589	1.36582e-13	4	239.333	mediator of RNA polymerase II transcription subunit
MS.gene26217	chr5.4	58200663	58202630	+	-8.42634	1.47472e-13	0.666667	320	Belongs to the TRAFAC class myosin-kinesin ATPase superfamily. Myosin family
MS.gene33431	chr4.2	86994360	86995158	-	-9.80826	1.53906e-13	0	231.333	Eukaryotic translation initiation factor
MS.gene067214	chr7.2	69993613	69994589	-	-7.40473	1.54031e-13	1	238.667	-
MS.gene39141	chr7.4	18665766	18670222	+	-9.67355	1.68823e-13	0	210.333	Belongs to the pyrroline-5-carboxylate reductase family
MS.gene39725	chr7.1	44515240	44521331	+	-9.63621	1.78475e-13	0	205	5'-3' exoribonuclease
MS.gene028472	chr4.1	20026110	20030011	-	-7.37853	1.84062e-13	1	230.667	ycf20-like
MS.gene01421	chr2.2	69124453	69125172	-	-7.57916	1.84546e-13	1	260.333	enoyl-CoA delta isomerase 2, peroxisomal-like
MS.gene68252	chr4.1	60515293	60520069	+	-6.0678	1.9315e-13	2	188	Replication factor C subunit
MS.gene97839	chr7.2	92555564	92555929	-	-9.47025	1.93551e-13	0.333333	356	Phosphoenolpyruvate phosphomutase
MS.gene005936	chr1.1	68151758	68154645	-	-8.51139	2.0324e-13	0.666667	334.667	PPIases accelerate the folding of proteins. It catalyzes the cis-trans isomerization of proline imidic peptide bonds in oligopeptides
MS.gene028859	chr2.3	9570895	9588929	+	-9.61411	2.03535e-13	0	202	source UniProtKB
MS.gene95374	chr3.3	48165727	48168771	-	-7.28874	2.06661e-13	1.33333	280.667	Protein of unknown function (DUF3148)
MS.gene39512	chr4.2	22792692	22793186	-	-11.2783	2.1831e-13	0	645.667	Cytochrome p450
MS.gene046168	chr1.3	79508118	79509750	-	-5.27657	2.19518e-13	3	161	Non-structural maintenance of
MS.gene65763	chr3.2	8035122	8036777	+	-7.431	2.20998e-13	2.33333	581	-
MS.gene05264	chr6.2	78354890	78355755	-	-9.5548	2.58636e-13	0.333333	377.667	negative regulation of protein localization to kinetochore
MS.gene042926	chr6.1	64926017	64927491	-	-9.57897	2.58955e-13	0	197.333	Retrotransposon gag protein
MS.gene022880	chr8.1	83788362	83792948	+	-9.58503	2.74215e-13	0	198	GPI transamidase component
MS.gene064351	chr3.1	40570197	40572790	-	-9.54278	2.85929e-13	0.333333	374	Small ubiquitin-related modifier
MS.gene99269	chr5.4	34488082	34492029	+	-9.93086	3.17574e-13	0	250.667	RNA recognition motif. (a.k.a. RRM, RBD, or RNP domain)
MS.gene77002	chr5.1	80843580	80845186	-	-5.80254	3.20869e-13	4.66667	353	Belongs to the protein kinase superfamily
MS.gene051909	chr7.1	6082423	6086855	+	-9.52029	3.21376e-13	0	189.333	Pentatricopeptide repeat-containing protein
MS.gene061906	chr7.2	11980029	11983975	-	-5.94894	3.34203e-13	3	262.333	WAT1-related protein
MS.gene039826	chr3.3	12632263	12633357	-	-9.68203	3.465e-13	0	211.333	protein transport(BTF3)
MS.gene56430	chr4.4	28904136	28904561	+	-6.38973	3.95128e-13	4.66667	519.333	acyltransferase-like 4
MS.gene013462	chr3.4	85264355	85264687	-	-5.8895	4.31438e-13	28	2377	cellular response to sulfur starvation
MS.gene058701	chr7.4	26449693	26450790	-	-9.50031	4.32395e-13	0	186.667	F-box kelch-repeat protein
MS.gene027309	chr7.1	48196571	48197737	+	-9.40981	4.49391e-13	0.333333	341	#N/A
MS.gene039760	chr3.3	11613855	11617307	-	-9.4626	4.81219e-13	0	182	Belongs to the disease resistance NB-LRR family
MS.gene018678	chr7.1	10615515	10618749	+	-7.07318	4.85433e-13	1	188	Belongs to the SNF7 family
MS.gene01283	chr2.2	70808062	70809876	+	-6.65334	5.08972e-13	7	1035.67	Thioredoxin-like protein
MS.gene007438	chr7.3	11959811	11960581	+	-7.55864	5.13615e-13	1	259.333	Fasciclin-like arabinogalactan protein
MS.gene014109	chr7.2	17472642	17473625	-	-7.53902	5.94324e-13	1	258.333	-
MS.gene47225	chr6.3	18169794	18170948	-	-10.0449	5.94752e-13	0	272.667	Peptidyl-prolyl cis-trans isomerase
MS.gene53544	chr1.2	28249916	28251977	+	-9.49629	6.19644e-13	0	186	Ribosomal RNA small subunit methyltransferase NEP1-like
MS.gene32119	chr1.2	56325977	56328215	-	-8.99029	6.31665e-13	5	3228.67	AT-rich interactive domain-containing protein
MS.gene72317	chr1.4	49642250	49654330	+	-5.74336	6.35705e-13	3.33333	258.333	WD40 repeats
MS.gene90399	chr2.3	31602634	31604958	+	-6.31947	6.50126e-13	1.66667	182	mediator of RNA polymerase II transcription subunit
MS.gene05149	chr6.4	51379789	51386891	+	-5.61082	6.68336e-13	98.6667	7103	Belongs to the argonaute family
MS.gene27388	chr6.4	50465113	50475463	+	-5.71352	6.80866e-13	4.33333	326	cyclic nucleotide-gated ion channel
MS.gene67529	chr5.4	14973864	14985218	-	-6.1392	7.20974e-13	1.66667	166.333	Catalyzes the attachment of alanine to tRNA(Ala) in a two-step reaction alanine is first activated by ATP to form Ala- AMP and then transferred to the acceptor end of tRNA(Ala). Also edits incorrectly charged tRNA(Ala) via its editing domain
MS.gene86153	chr6.3	9563350	9566444	+	-9.35786	7.89319e-13	0.333333	329	TMV resistance protein N-like
MS.gene96993	chr7.4	12626124	12628305	+	-7.29613	7.98406e-13	1	217.667	VHS domain
MS.gene072018	chr2.4	75675875	75683690	-	-5.45633	8.048e-13	8.66667	509.667	Cell division control protein 48 homolog C-like
MS.gene69908	chr1.4	66178785	66179329	-	-9.42954	8.05281e-13	0	178	G-type lectin S-receptor-like serine threonine-protein kinase
MS.gene040565	chr2.3	26842057	26842514	+	-9.86294	8.12539e-13	0	240.667	Belongs to the iron ascorbate-dependent oxidoreductase family
MS.gene87609	chr6.4	26702752	26709389	+	-10.0238	9.48312e-13	0	268.333	proline-rich receptor-like protein kinase(PERK1)
MS.gene76390	chr8.1	30158446	30160862	-	-5.53194	9.5398e-13	2.33333	152	Belongs to the expansin family
MS.gene73063	chr3.2	11219291	11219750	-	-9.44466	9.56578e-13	0	179.333	disease resistance
MS.gene000417	chr4.3	7266492	7267591	-	-7.49017	1.04901e-12	1	244.667	-
MS.gene45963	chr7.2	44743440	44745935	-	-9.39253	1.08295e-12	0	173.333	Encoded by
MS.gene061577	chr3.2	59999970	60000552	+	-8.30328	1.10762e-12	0.666667	297	#N/A
MS.gene054975	chr7.4	36490982	36491507	+	-9.48574	1.13774e-12	0	185	Ribosomal RNA small subunit methyltransferase NEP1-like
MS.gene65155	chr7.1	41864069	41874086	+	-9.46841	1.14837e-12	0	183	clathrin light chain binding
MS.gene00837	chr2.3	65018766	65019428	-	-6.14201	1.29699e-12	5.33333	508.333	Senescence regulator
MS.gene038812	chr8.3	14794604	14800104	+	-9.38273	1.29663e-12	0	172	protease
MS.gene01451	chr2.2	68767938	68769447	-	-7.85284	1.3332e-12	9	3101.33	late embryogenesis abundant protein
MS.gene86463	chr5.1	15904373	15905724	-	-5.98415	1.47841e-12	2	179.667	SWIB/MDM2 domain
MS.gene036370	chr2.2	34428452	34440475	-	-6.35446	1.48113e-12	1.66667	186.667	Protein ENHANCED DISEASE RESISTANCE 2-like
MS.gene49879	chr7.4	83188168	83188980	+	-6.85589	1.50666e-12	1.33333	216	function
MS.gene038405	chr5.4	73269317	73271026	+	-8.27925	1.60412e-12	0.666667	284.333	Toll - interleukin 1 - resistance
MS.gene055021	chr7.4	37379949	37388950	+	-5.33581	1.65347e-12	3.66667	200.667	Encoded by
MS.gene40539	chr5.2	311590	314040	-	-8.39814	1.78855e-12	0.666667	310.667	Component of the origin recognition complex (ORC) that binds origins of replication. It has a role in both chromosomal replication and mating type transcriptional silencing. Binds to the ARS consensus sequence (ACS) of origins of replication (By similarity). H3K4me3 effector that regulates positively the transcription of a subset of genes
MS.gene47617	chr6.1	70390701	70391594	-	-9.3848	1.89092e-12	0	172.667	negative regulation of protein localization to kinetochore
MS.gene83937	chr5.4	29036188	29038530	-	-10.1688	1.95054e-12	0	297	-
MS.gene043599	chr3.2	45494182	45498078	-	-5.60441	2.07349e-12	2.66667	180	Pentatricopeptide repeat-containing protein
MS.gene67368	chr4.1	37399258	37401445	+	-7.59711	2.12493e-12	1	271	Glutelin type-A
MS.gene44377	chr5.1	25140304	25145362	-	-9.21388	2.44329e-12	0	153	#N/A
MS.gene27977	chr4.4	11795841	11797847	+	-9.70287	2.59969e-12	0	214.667	Plant phospholipase-like protein
MS.gene017602	chr8.3	28367127	28375715	-	-5.74061	2.80672e-12	2.66667	207	Belongs to the peptidase A1 family
MS.gene026061	chr7.1	2366746	2368053	+	-7.32337	2.86579e-12	1	221.667	Mediator-associated protein
MS.gene89791	chr4.4	83423066	83426963	-	-9.26571	2.93777e-12	0	158.667	receptor-like protein
MS.gene025419	chr2.2	41596441	41597455	+	-9.2243	2.99907e-12	0	154.333	60S ribosomal protein
MS.gene44125	chr1.3	58819553	58821408	-	-9.25202	3.08643e-12	0	157.333	#N/A
MS.gene006919	chr4.3	27632284	27635002	-	-9.0302	3.13293e-12	0.333333	262.667	Replication factor A
MS.gene80050	chr1.1	74663420	74664678	+	-7.41816	3.20859e-12	1	241.333	Photosystem II D1 precursor processing protein PSB27-H2
MS.gene054899	chr7.3	63869533	63874286	+	-5.29421	3.22053e-12	13	669	-
MS.gene66363	chr6.4	62716963	62718115	+	-9.22395	3.22771e-12	0	154	#N/A
MS.gene49949	chr6.4	59563572	59567250	-	-8.07728	3.40845e-12	0.666667	253.333	DNA mismatch repair protein(MSH7)
MS.gene91104	chr1.3	21774139	21775518	+	-9.21243	3.44222e-12	0	153	MADS-box protein
MS.gene91020	chr6.1	38970628	38970858	-	-9.21485	3.44267e-12	0	153	#N/A
MS.gene61387	chr6.3	80209764	80210346	+	-9.38206	3.6186e-12	0	172	#N/A
MS.gene90442	chr2.4	16836471	16837550	+	-5.59581	3.65742e-12	3.33333	222	#N/A
MS.gene065216	chr8.1	36396681	36398452	+	-7.94879	3.78622e-12	0.666667	231.667	Coiled-coil domain-containing protein 94 homolog
MS.gene046204	chr3.3	9383268	9385626	-	-6.35756	3.79599e-12	4.66667	564	disease resistance
MS.gene032493	chr7.2	76126614	76128990	-	-5.63422	3.87339e-12	2	137.333	Belongs to the universal ribosomal protein uL23 family
MS.gene21339	chr1.4	71241941	71246920	-	-8.98543	3.96697e-12	0.333333	254.333	Mitochondrial ubiquitin ligase activator of NFKB
MS.gene022872	chr8.1	83882464	83883532	-	-9.16029	4.21899e-12	0	147.667	Belongs to the helicase family
MS.gene49905	chr6.4	58460358	58461901	-	-9.22777	4.3456e-12	1.66667	1390.33	#N/A
MS.gene060278	chr1.2	79479789	79488286	+	-10.7184	4.36083e-12	0.333333	846.333	Belongs to the class-I aminoacyl-tRNA synthetase family
MS.gene31483	chr2.4	10573001	10574971	+	-9.28109	4.37302e-12	0	160.333	Rare lipoprotein A (RlpA)-like double-psi beta-barrel(EXPA20)
MS.gene62177	chr3.2	62952510	62954584	-	-9.39777	4.38959e-12	0	174	#N/A
MS.gene043736	chr7.4	53124647	53128008	-	-9.22552	4.62673e-12	0	154	B3 domain-containing
MS.gene032511	chr7.2	75861476	75862559	+	-7.94181	4.81351e-12	0.666667	228.667	#N/A
MS.gene26650	chr7.2	20050301	20052816	-	-7.49328	4.94401e-12	3.33333	897.667	WAT1-related protein
MS.gene89315	chr7.1	38056730	38059447	-	-5.37361	5.25029e-12	6.66667	407.667	Aldo-keto reductase family 4 member
MS.gene49161	chr1.3	68663455	68664270	-	-6.96693	5.3065e-12	1	177.667	Ornithine cyclodeaminase/mu-crystallin family
MS.gene37169	chr6.2	11228715	11229816	-	-6.86545	5.45721e-12	1	161.667	#N/A
MS.gene028189	chr4.2	16117586	16120367	+	-9.37532	6.04457e-12	0	171	Belongs to the iron ascorbate-dependent oxidoreductase family
MS.gene02124	chr2.2	57509482	57519453	-	-9.03425	6.11817e-12	0.333333	263.667	Homeobox-leucine zipper protein
MS.gene51124	chr5.1	66144606	66153188	-	-7.37711	6.17821e-12	1.33333	306.333	leucine-rich repeat receptor-like serine threonine-protein kinase
MS.gene93297	chr1.3	33772103	33773591	-	-9.08446	6.25614e-12	0	140	Mitochondrial GTPase that catalyzes the GTP-dependent ribosomal translocation step during translation elongation. During this step, the ribosome changes from the pre-translocational (PRE) to the post-translocational (POST) state as the newly formed A- site-bound peptidyl-tRNA and P-site-bound deacylated tRNA move to the P and E sites, respectively. Catalyzes the coordinated movement of the two tR…
MS.gene60532	chr1.2	68559095	68559813	-	-5.70866	6.50506e-12	2.66667	202.667	Alcohol dehydrogenase GroES-like domain
MS.gene96247	chr2.2	65407707	65410831	+	-8.94382	6.52582e-12	0.333333	247.667	Protein of unknown function (DUF1365)
MS.gene24200	chr1.2	1486763	1495665	-	-6.51161	6.80559e-12	5.66667	771.333	Galactose oxidase-like
MS.gene021664	chr7.4	89693953	89705646	+	-6.31706	6.81275e-12	1.66667	180	Leucine rich repeat
MS.gene042575	chr6.3	21259178	21263893	-	-8.00526	6.81563e-12	0.666667	239	Acts as a Mg(2 ) transporter. Can also transport other divalent cations such as Fe(2 ), Sr(2 ), Ba(2 ), Mn(2 ) and Co(2 ) but to a much less extent than Mg(2 )
MS.gene52717	chr7.2	15333999	15338791	-	-9.1369	6.95485e-12	0	145.333	Vesicle-associated protein
MS.gene012693	chr8.1	1307815	1309342	+	-6.1705	7.15411e-12	3	284.667	-
MS.gene22809	chr7.4	1298145	1302066	-	-6.85881	7.57599e-12	1	162	Indole-3-acetic acid-amido synthetase
MS.gene97523	chr7.2	74311491	74311990	+	-9.26805	7.88459e-12	0	159	#N/A
MS.gene92223	chr7.1	87097244	87098310	+	-9.02205	7.91505e-12	0	134	translational elongation(RPLP1)
MS.gene80038	chr1.1	74443876	74447218	+	-5.49576	8.20333e-12	2	127	Casein Kinase 2 substrate
MS.gene009767	chr5.3	57883096	57884263	+	-6.84342	8.39719e-12	1	161.667	separase
MS.gene55489	chr6.2	16794368	16795273	+	-7.717	8.46947e-12	1.33333	378.333	Belongs to the glycosyl hydrolase 18 family
MS.gene80637	chr5.4	64388783	64394468	+	-5.97189	8.48447e-12	5.33333	493.667	Proline transporter(ProT3)
MS.gene073984	chr2.1	30191685	30192695	+	-8.67072	8.67472e-12	0.666667	370	Belongs to the peptidase A1 family
MS.gene045672	chr4.3	64395382	64399810	-	-9.13126	9.15943e-12	0	144.667	Auxin-induced protein 5NG4
MS.gene93185	chr1.3	15851531	15853144	+	-9.00463	9.73639e-12	0	132.333	Belongs to the importin alpha family
MS.gene049185	chr3.3	80855069	80861201	-	-8.10177	9.97466e-12	1	377.333	Belongs to the ClpA ClpB family
MS.gene074400	chr3.4	75202715	75204318	-	-7.39463	1.00225e-11	1	233	Belongs to the eukaryotic ribosomal protein eL15 family
MS.gene86471	chr5.1	15824462	15825535	-	-5.39025	1.0511e-11	3.66667	217	-
MS.gene23227	chr7.2	52471509	52474200	+	-9.075	1.06698e-11	0	139	#N/A
MS.gene004304	chr2.4	68190596	68192752	-	-5.38535	1.14501e-11	2.66667	159	RING-type E3 ubiquitin transferase(PUB17)
MS.gene043165	chr4.2	71481108	71483879	-	-9.18377	1.22303e-11	0	150.333	Cysteine-rich RLK (RECEPTOR-like protein kinase) 8
MS.gene015151	chr5.1	9540964	9552057	+	-7.19427	1.2371e-11	3	617.333	Converts zeaxanthin into antheraxanthin and subsequently violaxanthin(ZEP)
MS.gene89909	chr4.2	86361030	86367876	-	-8.79405	1.29621e-11	0.333333	222.667	TMV resistance protein N-like
MS.gene36569	chr8.4	75868693	75873144	+	-5.45831	1.43016e-11	2	124.667	At1g51745-like
MS.gene45106	chr5.3	24155536	24157624	-	-9.15843	1.46181e-11	0	147	#N/A
MS.gene025028	chr4.3	57480552	57483233	+	-8.987	1.5342e-11	0	130.667	#N/A
MS.gene016282	chr8.2	55778374	55781747	-	-9.06068	1.63528e-11	0.333333	269	Sulfite exporter TauE/SafE
MS.gene048082	chr4.4	81885831	81891348	-	-8.80387	1.63854e-11	0.333333	224.333	Belongs to the multicopper oxidase family
MS.gene27056	chr1.1	777677	779086	-	-5.67363	2.02858e-11	7	466.667	This protein promotes the GTP-dependent binding of aminoacyl-tRNA to the A-site of ribosomes during protein biosynthesis
MS.gene52033	chr3.3	6983125	6985962	+	-8.90788	2.0708e-11	0	123.667	Belongs to the disease resistance NB-LRR family
MS.gene73892	chr3.2	71523143	71524386	+	-6.15358	2.15019e-11	1.66667	167.667	Belongs to the membrane-bound acyltransferase family
MS.gene043723	chr7.4	52872052	52874790	-	-8.90394	2.16528e-11	0	123.667	B3 domain-containing
MS.gene062607	chr6.4	47255698	47258962	+	-8.83182	2.22247e-11	0.333333	228.667	CAS1 domain-containing protein
MS.gene37168	chr6.2	11244544	11246491	+	-8.87156	2.29519e-11	0	120.667	Polygalacturonase QRT3-like
MS.gene009648	chr5.3	60667609	60668790	-	-8.13683	2.39381e-11	0.666667	265.667	Sarcosine oxidase
MS.gene050982	chr8.3	68389587	68392091	-	-9.29373	2.414e-11	0	161.667	NAC domain-containing protein 69-like
MS.gene066316	chr2.3	30443135	30446526	+	-6.00076	2.48091e-11	50.3333	4586.33	synthase
MS.gene39428	chr4.2	21951577	21952565	+	-9.1582	2.51602e-11	0	147.667	gag-polypeptide of LTR copia-type
MS.gene81507	15080	12758	24836	+	-6.85391	2.7476e-11	1	158.667	Protein ENHANCED DISEASE RESISTANCE 2-like
MS.gene070937	chr1.4	79824747	79827672	-	-8.84195	2.80426e-11	0	118.333	Zinc finger BED domain-containing protein
MS.gene44602	43123	109315	110433	-	-9.29342	3.05855e-11	0	161	transposition, RNA-mediated
MS.gene63846	chr5.1	75392396	75394479	-	-7.90202	3.06931e-11	0.666667	224.667	#N/A
MS.gene84305	chr2.2	11970881	11972452	+	-8.78425	3.20763e-11	0	113.667	#N/A
MS.gene05816	chr2.3	67790560	67791642	+	-6.71939	3.64689e-11	1	148.667	Pentatricopeptide repeat-containing protein
MS.gene036934	chr7.3	31247146	31251013	-	-5.32418	3.75293e-11	2	112.667	Catalyzes the prenylation of para-hydroxybenzoate (PHB) with an all-trans polyprenyl group. Mediates the second step in the final reaction sequence of coenzyme Q (CoQ) biosynthesis, which is the condensation of the polyisoprenoid side chain with PHB, generating the first membrane-bound Q intermediate(PPT1)
MS.gene024818	chr5.4	2551906	2557785	+	-8.98556	3.86494e-11	0	130.333	Coenzyme Q-binding protein COQ10 homolog
MS.gene37513	chr8.3	60319456	60320017	+	-8.95044	3.88291e-11	0	127.333	Belongs to the D-isomer specific 2-hydroxyacid dehydrogenase family
MS.gene017087	chr5.1	72690923	72695441	-	-8.75939	3.98685e-11	0	111.667	#N/A
MS.gene009002	chr8.2	35770002	35770715	-	-9.01331	4.11458e-11	0	133.667	#N/A
MS.gene038188	chr5.4	70433171	70436307	+	-8.79569	4.2754e-11	0	114.667	Vesicle transport protein
MS.gene073167	chr2.3	14013931	14017362	+	-8.76656	4.33917e-11	0	112.333	Encoded by
MS.gene049584	chr3.2	58463616	58466871	+	-5.96649	4.36607e-11	1.66667	142.333	-
MS.gene054520	chr7.4	54574826	54576732	+	-9.16817	4.61943e-11	0	148.333	function
MS.gene98521	chr5.2	72160644	72161552	-	-5.50539	4.68556e-11	82	4794	Cold and drought-regulated protein
MS.gene069643	chr3.4	27822764	27823638	-	-7.76351	4.79965e-11	0.666667	202.333	-
MS.gene05044	chr3.4	65971275	65971893	+	-8.87393	4.83253e-11	0	121	#N/A
MS.gene071258	chr2.1	35501664	35512108	-	-5.31268	4.90186e-11	87.6667	4528.33	protease
MS.gene028453	chr4.1	19742419	19745585	-	-5.98332	5.16551e-11	2	185.333	ABC transporter G family member
MS.gene014836	chr3.3	87773370	87776216	+	-5.69178	5.18599e-11	2.33333	173.333	Belongs to the peroxidase family
MS.gene023796	chr7.1	26999472	27002704	-	-10.2128	5.20147e-11	0	305.667	protein FAR1-RELATED SEQUENCE
MS.gene024813	chr5.4	2622477	2623280	-	-8.84471	5.3238e-11	0	118.667	-
MS.gene063352	chr2.4	26317664	26320101	+	-8.87909	5.36309e-11	0	121.667	Belongs to the iron ascorbate-dependent oxidoreductase family
MS.gene97083	chr4.4	69915817	69919009	+	-6.4659	5.40642e-11	2.33333	275.333	Zinc-binding dehydrogenase
MS.gene039865	chr3.1	12451976	12453790	+	-8.70974	5.4495e-11	0	108	#N/A
MS.gene044278	chr3.3	68752521	68762043	-	-5.72092	5.61261e-11	2.33333	170	UPF0586 protein C9orf41 homolog
MS.gene008560	chr3.3	54167136	54168839	+	-8.73695	5.79648e-11	0	110	Pentatricopeptide repeat-containing protein
MS.gene014837	chr3.3	87768321	87770648	+	-7.67083	5.93686e-11	0.666667	193	G-type lectin S-receptor-like serine threonine-protein kinase
MS.gene28164	chr4.4	9637822	9639880	+	-6.57972	6.05125e-11	1	135.667	#N/A
MS.gene77639	chr2.3	29756633	29757695	-	-8.61353	6.3847e-11	0.333333	197	Endochitinase
MS.gene040204	chr7.1	64447056	64447856	+	-5.74854	6.47245e-11	3.33333	257.333	Polygalacturonase
MS.gene036294	chr5.3	19280287	19280994	+	-6.99714	6.72224e-11	1	178.333	transcription factor
MS.gene67814	chr3.3	2197023	2200697	+	-8.64213	7.63551e-11	0	103	Belongs to the carbohydrate kinase PfkB family
MS.gene01399	chr2.2	69389469	69391467	+	-6.85459	7.94355e-11	1	163	Prokaryotic RING finger family 4
MS.gene019713	chr6.2	28278173	28281464	+	-8.91319	8.05727e-11	0	124.667	Belongs to the protein kinase superfamily. Ser Thr protein kinase family
MS.gene013524	chr3.4	84431668	84437292	+	-8.63682	8.20423e-11	0	102.667	-
MS.gene030010	chr6.2	65289567	65293868	-	-6.31518	8.37736e-11	5	591.333	Wall-associated receptor kinase
MS.gene99078	chr4.1	74809707	74814026	-	-9.26641	8.85594e-11	0	159	domain in FBox and BRCT domain containing plant proteins
MS.gene86357	chr2.3	1696128	1698078	+	-9.06772	9.27778e-11	0	138.333	Asp/Glu/Hydantoin racemase
MS.gene28291	chr2.1	64687756	64690524	-	-8.60913	9.30304e-11	0	100.667	Belongs to the class-III pyridoxal-phosphate-dependent aminotransferase family
MS.gene96738	chr3.3	26499328	26501873	-	-8.60867	9.88096e-11	0	100.667	-
MS.gene42925	chr6.4	43153486	43155477	+	-6.07533	1.03409e-10	1.33333	127	AT-hook motif nuclear-localized protein
MS.gene003304	chr2.4	59417427	59422969	+	-6.48352	1.03808e-10	1.33333	160.333	Mitochondrial GTPase that catalyzes the GTP-dependent ribosomal translocation step during translation elongation. During this step, the ribosome changes from the pre-translocational (PRE) to the post-translocational (POST) state as the newly formed A- site-bound peptidyl-tRNA and P-site-bound deacylated tRNA move to the P and E sites, respectively. Catalyzes the coordinated movement of the two tR…
MS.gene007058	chr7.3	6738602	6745120	+	-8.78567	1.10551e-10	0	113.667	Pentatricopeptide repeat-containing protein
MS.gene015044	chr3.2	85982957	85990540	-	-9.49451	1.11861e-10	0	185.667	Belongs to the class-IV pyridoxal-phosphate-dependent aminotransferase family
MS.gene020633	chr7.2	10461553	10464208	+	-7.59675	1.13151e-10	0.666667	177.333	Replication factor A
MS.gene058580	chr4.4	1582010	1584013	-	-8.57517	1.16282e-10	0	98.3333	Acyl carrier protein
MS.gene061078	chr1.4	19024808	19025796	-	-8.72962	1.16696e-10	0	109.667	#N/A
MS.gene26082	chr5.4	56255459	56257595	+	-8.58026	1.1953e-10	0	98.6667	Ankyrin repeat
MS.gene008099	chr3.3	61148205	61150326	+	-8.55968	1.30816e-10	0	97.3333	DNA replication licensing factor(MCM5)
MS.gene055169	chr7.4	40026884	40028869	-	-8.42419	1.32585e-10	0.333333	172.333	Belongs to the class-III pyridoxal-phosphate-dependent aminotransferase family
MS.gene016739	chr5.2	72767347	72770383	+	-6.4359	1.33814e-10	2.66667	326.333	#N/A
MS.gene96467	chr1.2	21920382	21920800	-	-5.8788	1.47165e-10	2.33333	196.333	mRNA transport(ALYREF)
MS.gene94242	chr5.4	65355168	65358078	-	-8.54296	1.52872e-10	0.333333	187.333	Carboxy-terminal domain RNA polymerase II polypeptide A small phosphatase
MS.gene29244	chr1.1	23110415	23112020	+	-8.54605	1.58016e-10	0	96.3333	MADS-box protein
MS.gene042297	chr8.3	7184693	7185004	-	-7.09114	1.65541e-10	1	184.667	structural constituent of ribosome(RPL29)
MS.gene67390	chr4.1	37733676	37737323	+	-8.56171	1.73426e-10	0	97.3333	Belongs to the NARF family
MS.gene055880	chr8.3	42640382	42643031	-	-5.6065	1.79979e-10	4.66667	326.333	F-box RNI FBD-like domain protein
MS.gene89721	chr4.4	5332583	5334369	+	-8.65189	1.96179e-10	0.333333	202	Plectin/S10 domain
MS.gene51089	chr5.1	65743617	65744987	-	-8.56113	2.02686e-10	0	97.3333	#N/A
MS.gene73064	chr3.2	11216772	11218711	-	-5.91329	2.04119e-10	14	1087.33	#N/A
MS.gene033433	chr7.2	26107545	26112192	+	-8.55778	2.05168e-10	0	97.3333	peripheral T cell tolerance induction
MS.gene96794	chr4.3	28482550	28485772	-	-5.79705	2.33405e-10	1.33333	103	divergent subfamily of APPLE domains
MS.gene62572	chr7.3	68870652	68871899	-	-8.47428	2.36624e-10	0	91.6667	#N/A
MS.gene74540	chr2.3	59527976	59533663	+	-8.46924	2.49692e-10	0	91.3333	Mitochondrial GTPase that catalyzes the GTP-dependent ribosomal translocation step during translation elongation. During this step, the ribosome changes from the pre-translocational (PRE) to the post-translocational (POST) state as the newly formed A- site-bound peptidyl-tRNA and P-site-bound deacylated tRNA move to the P and E sites, respectively. Catalyzes the coordinated movement of the two tR…
MS.gene049447	chr3.3	77736948	77742072	+	-5.35874	2.55091e-10	2.33333	130.333	Stomatin-like protein
MS.gene016897	chr5.2	74961608	74964065	+	-5.78765	2.59477e-10	1.66667	125.667	Protein kinase 2B, chloroplastic-like
MS.gene50323	chr4.4	78124885	78125449	-	-8.60083	2.69803e-10	0	100	SNF1-related protein kinase regulatory subunit gamma-1-like
MS.gene068805	chr8.4	44559542	44559889	-	-6.46744	2.71009e-10	1.33333	169	Calcium-binding protein PBP1-like
MS.gene030427	chr4.4	6531825	6532121	-	-8.45322	2.72333e-10	0	90.3333	phosphatase 2C
MS.gene27980	chr4.4	11782103	11783866	+	-8.63357	2.77067e-10	0	102.667	Plant phospholipase-like protein
MS.gene44870	chr5.2	59173111	59173963	+	-8.35512	3.17606e-10	0.333333	164.333	Josephin-like
MS.gene58837	chr7.3	20354178	20355841	+	-8.50456	3.32899e-10	0	93.6667	#N/A
MS.gene020606	chr7.2	10093060	10100386	+	-8.88853	3.45166e-10	0.333333	237	Belongs to the importin alpha family
MS.gene21964	chr2.4	50697872	50698540	-	-6.29731	3.56252e-10	2.66667	293.667	#N/A
MS.gene60352	chr8.2	19190306	19191063	-	-8.17673	3.63277e-10	0.333333	145.333	Ribonuclease(NFD2)
MS.gene99653	chr1.4	80921338	80930328	-	-8.56664	3.84582e-10	0	98	Mitogen-activated protein kinase kinase kinase
MS.gene023273	chr4.3	17458212	17465895	-	-5.26001	3.90845e-10	10	505.667	Purple acid phosphatase
MS.gene80964	chr7.3	90790363	90791423	+	-9.42746	3.96828e-10	0	177.667	translational elongation(RPLP1)
MS.gene76384	chr8.1	30080870	30083402	+	-8.52585	4.08469e-10	0	95	Domain of unknown function (DUF296)
MS.gene39117	chr7.4	18302692	18306988	-	-8.35607	4.1329e-10	0.333333	164.667	Plant calmodulin-binding domain
MS.gene34061	chr1.2	73634793	73635847	+	-8.57926	4.24741e-10	0	98.6667	Specifically methylates the N1 position of guanosine-37 in various cytoplasmic and mitochondrial tRNAs. Methylation is not dependent on the nature of the nucleoside 5' of the target nucleoside. This is the first step in the biosynthesis of wybutosine (yW), a modified base adjacent to the anticodon of tRNAs and required for accurate decoding
MS.gene01457	chr2.2	68636869	68638204	+	-6.06399	4.45815e-10	36.6667	3599	Auxin-repressed 12.5 kDa
MS.gene046258	chr3.4	9356954	9357322	-	-5.65232	4.76881e-10	5.33333	349.667	-
MS.gene039680	chr3.3	10182849	10183241	-	-8.68951	4.81721e-10	0	106	#N/A
MS.gene04561	chr3.1	47148073	47151478	-	-9.28215	5.05995e-10	0	160.667	#N/A
MS.gene62985	chr1.3	16582505	16583564	+	-8.62787	5.61613e-10	0	102	Myb SANT-like DNA-binding domain protein
MS.gene29427	chr6.4	25248646	25249336	-	-5.86671	5.70849e-10	1.33333	107	Belongs to the protein kinase superfamily
MS.gene050596	chr7.3	1478725	1480512	-	-5.66149	6.07052e-10	1.33333	95	MuDR family transposase
MS.gene049847	chr4.4	43844716	43847974	-	-6.15584	6.1279e-10	7	652	Converts the prephenate produced from the shikimate- chorismate pathway into phenylalanine
MS.gene069577	chr4.4	4969970	4970434	-	-8.56885	6.28867e-10	0.666667	359	-
MS.gene66478	chr1.4	5164630	5165117	-	-8.46489	6.30537e-10	0	91	Phytosulfokines
MS.gene061317	chr4.2	51932814	51933642	+	-5.45177	6.64493e-10	2	125	#N/A
MS.gene039095	chr2.2	23238927	23241364	+	-8.36358	6.70424e-10	0	85	Belongs to the iron ascorbate-dependent oxidoreductase family
MS.gene031735	chr4.3	30960131	30962842	-	-8.64424	6.78087e-10	0	103	#N/A
MS.gene005336	chr1.1	62585578	62587188	+	-6.60351	6.8993e-10	17	2450	Belongs to the glycosyltransferase 8 family(GolS3)
MS.gene81558	chr5.1	68488653	68493579	+	-8.65369	7.32282e-10	0	104	RESISTANCE protein
MS.gene88086	chr7.1	69827493	69829585	+	-8.08997	7.38613e-10	0.333333	136.667	Belongs to the TRAFAC class myosin-kinesin ATPase superfamily. Kinesin family
MS.gene29439	chr5.3	63880894	63882067	+	-6.39269	7.41014e-10	1	118.667	#N/A
MS.gene032022	chr3.1	57284156	57285788	-	-7.16377	7.5369e-10	0.666667	132.333	Integral membrane protein DUF92
MS.gene067129	chr2.4	41583631	41588414	+	-5.27828	7.57356e-10	2.66667	148.333	transcription initiation from RNA polymerase II promoter(GTF2E2)
MS.gene96761	chr1.1	61108809	61111858	-	-6.66791	7.88194e-10	3.66667	503.667	Serine threonine-protein kinase
MS.gene53920	chr4.2	60380897	60384247	+	-6.98436	7.88751e-10	1.33333	223.667	QLQ
MS.gene062424	chr7.3	75239021	75241954	+	-8.10841	8.07294e-10	0.333333	138.333	malic enzyme
MS.gene016719	chr5.3	68909449	68912929	-	-9.24735	8.18432e-10	0	157.667	Domain of unknown function (DUF4283)
MS.gene43983	chr1.3	57049960	57052200	+	-6.14428	8.20227e-10	1.33333	127	MuDR family transposase
MS.gene58829	chr7.3	20435809	20441392	-	-5.6642	8.63426e-10	1.66667	114.333	Belongs to the AAA ATPase family
MS.gene009109	chr8.1	39170162	39180673	-	-8.51477	9.29521e-10	0	94.3333	MoeA C-terminal region (domain IV)
MS.gene36454	chr4.1	18736594	18739198	+	-6.40562	9.68866e-10	1.66667	197.333	Encoded by
MS.gene003210	chr2.1	62363231	62366930	-	-8.55259	9.7175e-10	0.333333	188.333	Leucine-rich repeat receptor-like protein kinase
MS.gene38800	chr7.1	16958736	16961872	-	-6.27515	9.74203e-10	1	109	Strictosidine synthase
MS.gene02897	chr2.4	61829205	61830548	-	-5.46047	1.00975e-09	2.33333	150	ADP-ribosylation factor GTPase-activating protein
MS.gene76290	chr1.1	78429499	78430077	+	-6.47243	1.01183e-09	1	126.667	protein kinase activity
MS.gene32864	chr3.1	81795601	81799485	+	-8.36891	1.0139e-09	0	85.3333	BSD domain
MS.gene29657	chr5.1	64900008	64902059	+	-5.42098	1.05829e-09	7.33333	440.333	Zinc finger CCCH domain-containing protein
MS.gene71417	chr1.3	54239595	54242555	-	-7.98581	1.06086e-09	0.333333	127.333	Pleckstrin homology domain-containing family A member
MS.gene37998	chr5.1	77001388	77007300	+	-5.94882	1.06219e-09	3.33333	271.667	Belongs to the uridine kinase family
MS.gene039584	chr3.1	9019570	9020427	+	-8.22193	1.11944e-09	0	77	#N/A
MS.gene62204	chr3.2	62655169	62660544	-	-8.78897	1.16944e-09	0	114	F-box LRR-repeat protein
MS.gene31770	chr1.1	13641287	13642279	+	-5.31764	1.19626e-09	2	114.333	receptor-like protein kinase
MS.gene016216	chr7.1	27848323	27854940	+	-5.5565	1.22731e-09	1.33333	87.6667	Ankyrin repeat and zinc finger domain-containing protein
MS.gene001753	chr8.3	62965153	62967277	+	-8.29614	1.25175e-09	0	81	#N/A
MS.gene029795	chr1.2	48559180	48559509	+	-8.78629	1.31576e-09	0	114.333	auxin-induced protein
MS.gene82149	chr5.2	16926814	16927896	+	-8.74714	1.34782e-09	0	110.667	function
MS.gene98460	chr5.4	18900520	18903897	+	-6.65493	1.4055e-09	3.33333	432	Belongs to the disease resistance NB-LRR family
MS.gene64662	chr5.2	67834474	67837259	+	-8.03428	1.40569e-09	0.333333	131.667	Belongs to the protein kinase superfamily(BIK1)
MS.gene55513	chr6.2	17145083	17147285	+	-7.21602	1.41287e-09	0.666667	141	SWI SNF complex component SNF12 homolog
MS.gene80037	chr1.1	74423929	74437284	+	-8.29571	1.4276e-09	0.333333	158.333	DEAD DEAH box RNA helicase family protein
MS.gene23587	chr8.4	60970800	60973333	+	-5.28013	1.46436e-09	1.66667	90.6667	Protein TRANSPARENT TESTA 1-like
MS.gene47626	chr6.1	70172722	70176092	-	-8.15719	1.55981e-09	0	73.6667	negative regulation of protein localization to kinetochore
MS.gene57277	chr7.2	46037074	46048954	+	-8.17097	1.61839e-09	0	74.3333	5'-3' exoribonuclease
MS.gene64552	chr7.3	44379349	44383883	-	-7.46465	1.64422e-09	0.666667	161	Lipase (class 3)(EDS1)
MS.gene43779	chr5.1	54405735	54409000	+	-5.41822	1.65378e-09	2.33333	142	chloroplast mRNA modification(NRP1)
MS.gene02145	chr2.2	57278258	57286789	-	-6.33245	1.683e-09	3	315	-
MS.gene066290	chr5.3	26417924	26418797	-	-8.48567	1.7426e-09	0.333333	181	#N/A
MS.gene038972	chr2.4	28717954	28721019	+	-6.39351	1.75844e-09	1.33333	156.667	Zinc transporter
MS.gene09161	chr4.3	43476531	43479419	-	-9.10369	1.77634e-09	0	142	Belongs to the peptidase S10 family
MS.gene032023	chr3.1	57282677	57282980	-	-8.21267	1.78057e-09	0	76.3333	#N/A
MS.gene044210	chr3.3	67814002	67817810	+	-8.15709	1.79897e-09	0	73.6667	TMV resistance protein N-like
MS.gene92004	chr7.3	79464752	79467041	+	-8.23621	1.80666e-09	0	77.6667	Protein of unknown function (DUF 659)
MS.gene65352	chr5.1	43746163	43748231	+	-6.75813	1.82976e-09	2	286	Belongs to the iron ascorbate-dependent oxidoreductase family
MS.gene04024	chr3.3	50772201	50773040	+	-6.97196	1.90364e-09	1.66667	290.667	Belongs to the leguminous lectin family
MS.gene00333	chr2.1	56125674	56126574	-	-8.20856	1.98128e-09	0	76.3333	termination of mitochondrial transcription
MS.gene60034	chr4.3	86355078	86356724	+	-8.96516	2.09233e-09	0	129	-
MS.gene017433	chr5.1	61393533	61396043	-	-8.12072	2.16221e-09	0	71.6667	#N/A
MS.gene045392	chr3.4	78601712	78606585	+	-8.07352	2.19705e-09	0.333333	135	DEAD-box ATP-dependent RNA helicase
MS.gene015559	chr5.1	4117541	4134246	+	-8.30383	2.22751e-09	0	81.3333	DNA-dependent RNA polymerase catalyzes the transcription of DNA into RNA using the four ribonucleoside triphosphates as substrates
MS.gene23857	chr7.1	76776680	76777732	-	-6.36745	2.23697e-09	1	115.333	F-box FBD LRR-repeat protein
MS.gene023494	chr4.3	15511437	15511979	+	-8.17254	2.33874e-09	0	74.3333	#N/A
MS.gene28679	chr4.2	20741253	20745317	+	-8.16219	2.3714e-09	0	74	poly ADP-ribose polymerase(PARP3)
MS.gene89398	chr3.3	32771279	32773936	-	-8.2635	2.52345e-09	0	79.3333	Replication factor A
MS.gene51386	chr4.1	52051850	52055518	+	-5.80429	2.52915e-09	1.66667	133.667	G-type lectin S-receptor-like serine threonine-protein kinase
MS.gene85495	chr3.4	12418624	12419157	+	-8.08318	2.56328e-09	0	70	DNA replication licensing factor(MCM5)
MS.gene037536	chr4.3	82154141	82157494	-	-5.44764	2.61831e-09	2.66667	154	receptor-like protein
MS.gene55570	chr6.2	18301309	18304296	-	-8.43045	2.84925e-09	0	89	Belongs to the cytochrome b5 family
MS.gene29721	chr5.3	67911998	67915182	-	-6.1391	2.92823e-09	1.66667	156.333	transcription factor
MS.gene96246	chr2.2	65401542	65402759	-	-8.16071	2.93271e-09	0	73.6667	F-box kelch-repeat protein
MS.gene016799	chr5.2	73535570	73538509	-	-7.04048	2.95297e-09	0.666667	120.333	Receptor-like protein
MS.gene005483	chr1.1	64197575	64197919	+	-5.85575	3.10418e-09	1.66667	140.333	#N/A
MS.gene031233	chr3.4	95213447	95215917	+	-5.74518	3.19776e-09	1.33333	102.667	-
MS.gene06988	chr7.3	6294575	6297889	+	-7.97018	3.22945e-09	0.333333	126	Pre-mRNA-splicing factor
MS.gene58542	chr5.3	25588250	25589014	-	-8.38407	3.24973e-09	0	86	#N/A
MS.gene049845	chr4.4	43816328	43826630	-	-7.86968	3.35634e-09	0.333333	117.667	Essential component of the vacuolar proton pump (V- ATPase), a multimeric enzyme that catalyzes the translocation of protons across the membranes. Required for assembly and activity of the V-ATPase
MS.gene044121	chr3.4	75694320	75698276	+	-7.99365	3.72555e-09	0.333333	128.333	Belongs to the UDP-glycosyltransferase family
MS.gene000677	chr7.3	82319493	82323484	+	-6.95909	3.77728e-09	0.666667	116.667	Belongs to the CDP-alcohol phosphatidyltransferase class-I family
MS.gene024408	chr7.2	629665	630642	-	-8.12941	3.84712e-09	0	72	Vegetative cell wall protein
MS.gene71635	chr1.4	82424847	82426913	+	-8.00565	3.88228e-09	0	66.3333	phosphatase 2c
MS.gene008427	chr3.3	56833786	56840267	+	-7.9871	4.00607e-09	0.666667	236.667	Belongs to the protein kinase superfamily. Ser Thr protein kinase family
MS.gene061375	chr7.3	77480147	77480884	+	-8.07258	4.13988e-09	0	69.3333	F-box FBD LRR-repeat protein At4g03220
MS.gene70870	chr5.3	72151308	72152927	+	-8.04429	4.22852e-09	0	68	Vesicle transport protein
MS.gene53838	chr7.4	84021451	84021777	+	-8.95484	4.22835e-09	0	128	#N/A
MS.gene37875	chr5.3	69879638	69880831	-	-6.00338	4.27807e-09	1	90.3333	Receptor-like protein
MS.gene011500	chr8.2	21670793	21672447	-	-8.21185	4.3341e-09	0	76.3333	cyclic nucleotide-gated ion channel
MS.gene019024	chr3.2	32084674	32087262	+	-8.03009	4.47187e-09	0	67.3333	Sin3 binding region of histone deacetylase complex subunit SAP30
MS.gene042391	chr6.2	80752941	80756069	+	-8.02825	4.48043e-09	0	67.3333	#N/A
MS.gene037982	50851	20367	20985	+	-7.99807	4.57467e-09	0	66	Belongs to the actin-binding proteins ADF family
MS.gene054704	chr5.3	32670883	32674697	-	-7.02521	4.66132e-09	0.666667	121.333	-
MS.gene039708	chr3.3	10730807	10735249	-	-7.21756	4.81992e-09	0.666667	135.333	disease resistance
MS.gene23743	chr7.1	46799133	46800241	+	-8.79234	4.85168e-09	0	114.333	TdcA1-ORF2 protein
MS.gene049791	chr4.2	46136730	46139636	-	-8.68228	4.86475e-09	0	106.333	Belongs to the peptidase S10 family
MS.gene020141	chr8.3	77766073	77776341	+	-5.93113	5.05453e-09	13.3333	1201.33	#N/A
MS.gene05061	chr3.4	65791104	65796677	-	-6.24952	5.25333e-09	1	103.333	Protein of unknown function (DUF1517)
MS.gene89658	chr8.3	27955061	27955471	+	-6.57656	5.9239e-09	2.66667	368	Chaperone protein DNAj
MS.gene25570	chr8.2	43690259	43690792	-	-8.07764	6.17655e-09	0	69.6667	Receptor-like serine threonine-protein kinase SD1-8
MS.gene69255	chr3.2	63878672	63880042	+	-8.33349	6.2085e-09	0	83.3333	ribonuclease H protein
MS.gene038294	chr5.4	71849994	71850428	+	-5.66126	6.36294e-09	2.66667	191	-
MS.gene29987	chr7.1	60940653	60941404	-	-8.02758	6.37674e-09	0	67.3333	#N/A
MS.gene047341	chr2.3	70519217	70525148	-	-6.09938	6.46665e-09	1	97	receptor-like protein kinase
MS.gene055773	chr2.1	10198715	10199904	-	-5.78929	6.54668e-09	1.33333	100.333	No apical meristem (NAM) protein
MS.gene21337	chr1.4	71231760	71232413	-	-5.90539	7.11589e-09	1.66667	141.333	-
MS.gene35911	chr5.1	55909402	55911032	+	-7.90837	7.28119e-09	0	62	Protein FLC EXPRESSOR
MS.gene98050	chr5.4	36279597	36280904	-	-5.68829	7.60569e-09	1.33333	98	Homeobox-leucine zipper protein
MS.gene015312	chr5.4	8175540	8185804	-	-7.03531	8.12583e-09	0.666667	121.667	Belongs to the adaptor complexes medium subunit family
MS.gene47142	chr6.3	16817793	16818714	-	-5.3466	8.4799e-09	1.33333	76.3333	Dehydrogenase
MS.gene043529	chr2.2	8024003	8025837	+	-7.94068	8.6511e-09	0	63.3333	FRIGIDA-like protein
MS.gene49031	chr7.3	47845454	47850858	+	-7.93064	8.70071e-09	0	63	5'-3' exoribonuclease
MS.gene32917	chr3.1	81341459	81343168	-	-8.07293	9.23145e-09	0.333333	135.333	Belongs to the syntaxin family
MS.gene44862	chr5.2	58956510	58957731	-	-6.67775	9.54013e-09	3.33333	446.667	#N/A
MS.gene069228	chr8.2	66912396	66915133	-	-7.85426	9.8215e-09	0	59.6667	Protein of unknown function (DUF1517)
MS.gene62436	chr8.2	14340183	14342751	+	-7.8729	1.01716e-08	0	60.3333	transcription initiation from RNA polymerase II promoter(GTF2E2)
MS.gene012604	chr8.1	2224940	2230383	+	-6.34535	1.02214e-08	1	109.667	f-box protein
MS.gene056943	chr2.3	68278004	68280076	+	-6.28355	1.02477e-08	5.33333	599.667	Belongs to the 'GDSL' lipolytic enzyme family
MS.gene48527	chr7.2	82100914	82102544	-	-5.9071	1.02994e-08	1.33333	108.667	receptor-like protein kinase
MS.gene053731	chr5.1	46260322	46260903	-	-7.83176	1.1095e-08	0	58.6667	Mitogen-activated protein kinase kinase kinase
MS.gene016461	chr8.4	57406322	57408582	+	-7.86245	1.14558e-08	0	60	Belongs to the protein kinase superfamily. Ser Thr protein kinase family
MS.gene05531	chr6.2	84768568	84768816	-	-7.79671	1.15319e-08	0	57.3333	#N/A
MS.gene026363	chr1.1	19491403	19492131	+	-7.93089	1.17528e-08	0	63	#N/A
MS.gene86614	chr6.1	50589845	50590204	+	-7.79614	1.21203e-08	0	57.3333	#N/A
MS.gene64909	chr5.3	14284596	14287207	-	-7.87056	1.25896e-08	0	60.3333	-
MS.gene67192	chr1.2	57752720	57756633	+	-6.30564	1.26971e-08	1.66667	193.333	Sieve element occlusion(SEOa)
MS.gene79348	chr3.1	17783337	17786393	+	-5.62553	1.29329e-08	9	650	LRR receptor-like serine threonine-protein kinase
MS.gene96760	chr1.1	61104403	61107619	+	-6.81562	1.35618e-08	0.666667	103	DNA excision repair protein
MS.gene025420	chr2.2	41596243	41596428	+	-7.85951	1.35764e-08	0	60	#N/A
MS.gene017917	chr7.1	15314853	15315666	+	-7.72736	1.44119e-08	0.333333	106.333	Remorin, C-terminal region
MS.gene034876	chr1.4	49132030	49136803	+	-8.12525	1.46475e-08	0	72	Pre-mRNA-processing-splicing factor 8
MS.gene016801	chr5.2	73582755	73588485	+	-8.11683	1.48882e-08	0	71.6667	RESISTANCE protein
MS.gene53868	chr3.1	52688110	52694801	+	-8.69231	1.53496e-08	0.333333	207.667	Belongs to the protein kinase superfamily. Ser Thr protein kinase family
MS.gene49691	chr4.4	8197887	8198783	+	-7.74466	1.61798e-08	0	55.3333	Caspase domain
MS.gene92268	chr8.2	72712836	72716193	+	-7.48479	1.63963e-08	0.333333	90	Belongs to the eIF-2B alpha beta delta subunits family
MS.gene98200	chr8.2	68452224	68455263	-	-7.74431	1.67332e-08	0	55.3333	Belongs to the iron ascorbate-dependent oxidoreductase family
MS.gene048924	chr4.2	4452292	4458767	+	-8.52807	1.67757e-08	0	95.3333	Long chain acyl-CoA synthetase
MS.gene28930	chr4.4	34413674	34414486	+	-7.78308	1.68236e-08	0.333333	110.667	function
MS.gene51326	chr4.1	50717113	50720398	-	-6.76645	1.68463e-08	0.666667	100.333	#N/A
MS.gene88704	chr5.4	53990302	53993802	-	-6.75324	1.7037e-08	0.666667	99.6667	Protein of unknown function (DUF2462)
MS.gene035994	chr5.3	47279433	47282733	+	-7.46361	1.71945e-08	0.333333	88.6667	zinc finger CCCH domain-containing protein
MS.gene34352	chr6.3	545266	550972	-	-7.72798	1.73035e-08	0	54.6667	TruB family pseudouridylate synthase (N terminal domain)
MS.gene020191	chr8.4	77965692	77968650	-	-7.77269	1.82619e-08	0	56.3333	phospholipase
MS.gene63503	chr3.1	56593552	56595742	+	-7.78073	1.86631e-08	0	56.6667	Mannose-1-phosphate
MS.gene034484	chr1.1	40254873	40256407	-	-7.74499	1.87075e-08	0	55.3333	Mitochondrial GTPase that catalyzes the GTP-dependent ribosomal translocation step during translation elongation. During this step, the ribosome changes from the pre-translocational (PRE) to the post-translocational (POST) state as the newly formed A- site-bound peptidyl-tRNA and P-site-bound deacylated tRNA move to the P and E sites, respectively. Catalyzes the coordinated movement of the two tR…
MS.gene021273	chr6.1	45858477	45860132	+	-7.76045	1.90368e-08	0	56	#N/A
MS.gene71389	chr5.1	10252368	10254216	-	-6.36956	1.91152e-08	1.33333	155.667	Myb-like DNA-binding domain
MS.gene08596	chr4.1	38607784	38610102	-	-5.37609	1.98182e-08	1.66667	98.6667	The proteasome is a multicatalytic proteinase complex which is characterized by its ability to cleave peptides with Arg, Phe, Tyr, Leu, and Glu adjacent to the leaving group at neutral or slightly basic pH
MS.gene50811	chr4.1	80112043	80115406	-	-7.48674	1.98138e-08	0.333333	90	receptor-like protein
MS.gene34370	chr1.2	76764309	76764881	-	-7.85538	1.98294e-08	0.666667	215.333	N-acetyltransferase
MS.gene68381	chr1.3	27344582	27345593	-	-7.7469	2.03049e-08	0	55.3333	(2R)-phospho-3-sulfolactate synthase (ComA)(PSR)
MS.gene05562	chr6.2	85418400	85419009	-	-7.99218	2.06212e-08	0	65.6667	Belongs to the protein kinase superfamily(PERK1)
MS.gene043320	chr2.2	10654437	10658449	-	-6.45117	2.07202e-08	7.66667	1009.67	synthase
MS.gene070057	chr5.3	66304547	66308323	-	-7.49233	2.13015e-08	0.333333	90.3333	signal peptidase complex subunit
MS.gene39101	chr7.4	18114691	18116485	-	-7.86962	2.13949e-08	0	60.3333	phosphatase 2c
MS.gene012143	chr8.4	29973243	29975390	-	-5.38053	2.13933e-08	1.33333	77	ABC transporter F family member
MS.gene39064	chr7.4	17726488	17729100	+	-6.93933	2.15151e-08	0.666667	111.667	Belongs to the disease resistance NB-LRR family
MS.gene46845	chr7.4	46391038	46396937	+	-7.70124	2.15023e-08	0	53.6667	5'-3' exoribonuclease
MS.gene87495	chr4.1	76089476	76092411	+	-6.27483	2.1873e-08	1	108	E3 ubiquitin-protein ligase
MS.gene026923	chr2.2	18563737	18585384	+	-7.63448	2.19174e-08	0.333333	100	leucine-rich repeat receptor-like serine threonine-protein kinase
MS.gene75390	chr5.3	36944240	36945535	-	-6.88272	2.20391e-08	1	158	#N/A
MS.gene066789	43364	559	9926	+	-5.50069	2.30551e-08	10.3333	694	ADP binding
MS.gene03869	chr4.1	45419508	45419732	+	-6.21783	2.3324e-08	1	100.333	Belongs to the synaptobrevin family
MS.gene060198	chr2.3	20750957	20755121	+	-8.61583	2.50825e-08	0	100.333	tRNA (Guanine(26)-N(2))-dimethyltransferase
MS.gene23973	chr1.3	49155448	49156368	+	-7.54927	2.51691e-08	0.333333	94.3333	Piriformospora indica-insensitive protein
MS.gene058001	chr8.3	21818597	21821726	+	-7.80421	2.53761e-08	0	57.6667	FAR1 DNA-binding domain
MS.gene49079	chr1.3	69513941	69515832	-	-8.00944	2.5652e-08	0	66.3333	SANT SWI3, ADA2, N-CoR and TFIIIB'' DNA-binding domains
MS.gene54127	chr2.3	27761794	27762378	+	-7.78655	2.68281e-08	0	57	#N/A
MS.gene59874	chr8.3	53443538	53443990	-	-7.7955	3.16906e-08	0	57.3333	Protein of unknown function (DUF3531)
MS.gene79989	chr7.2	73558612	73561483	-	-7.74041	3.20416e-08	0	55	inactive shikimate kinase like 2
MS.gene21401	chr1.4	71813424	71817279	+	-5.87982	3.26283e-08	16	1386.33	Belongs to the disease resistance NB-LRR family
MS.gene062815	15065	25071	27516	+	-7.44495	3.26296e-08	0.333333	87.3333	Binds specifically and directly to substrates containing either a simple or bipartite NLS motif. Promotes docking of import substrates to the nuclear envelope
MS.gene050881	chr7.1	2995462	3000548	+	-5.9922	3.32879e-08	1	89	Protein AUXIN RESPONSE
MS.gene008342	chr3.1	53966343	53967404	+	-7.95487	3.34959e-08	0	64	-
MS.gene21400	chr1.4	71788311	71788783	+	-7.42218	3.45867e-08	0.333333	86	#N/A
MS.gene017329	chr5.1	59778108	59778868	+	-8.1865	3.6279e-08	0	75	zinc ion binding protein
MS.gene41149	chr4.1	36311944	36313902	-	-5.36405	3.85732e-08	9.66667	593	Belongs to the GRAS family
MS.gene05046	chr3.4	65938236	65944792	-	-7.67399	4.11832e-08	0	52.6667	zinc finger CCCH domain-containing protein
MS.gene50870	chr3.1	14352040	14357804	-	-5.67405	4.27477e-08	1	72.6667	Plant intracellular Ras-group-related LRR protein
MS.gene068086	chr7.3	20899169	20901689	-	-7.57058	4.31487e-08	0	49	E3 ubiquitin-protein ligase
MS.gene44782	chr7.4	81940630	81942095	+	-7.8551	4.34952e-08	0	59.6667	5'-adenylylsulfate reductase(APR1)
MS.gene63907	chr5.1	76044725	76046993	-	-5.81299	4.36488e-08	2	157.667	function
MS.gene84303	chr2.2	11962261	11962902	+	-7.58802	4.36669e-08	0	49.6667	#N/A
MS.gene014160	chr7.4	16404630	16405145	-	-7.62942	4.46524e-08	0	51	Zinc finger A20 and AN1 domain-containing stress-associated protein
MS.gene60731	chr1.2	71286588	71302006	-	-6.66687	4.56951e-08	0.666667	92.6667	Histone-lysine N-methyltransferase
MS.gene53015	chr1.1	56022121	56027011	-	-8.07143	4.61136e-08	0	69.3333	Sieve element occlusion(SEOa)
MS.gene69998	chr8.1	32880409	32885318	+	-7.63019	4.71954e-08	0	51	Domain of unknown function (DUF4283)
MS.gene37799	chr6.3	73191822	73193452	-	-7.54018	4.81824e-08	0	48	DNA replication factor CDT1 like
MS.gene010135	chr5.2	55364017	55370882	-	-5.66564	4.91002e-08	1	69.6667	Belongs to the class I-like SAM-binding methyltransferase superfamily. C5-methyltransferase family
MS.gene01424	chr2.2	69113172	69114722	-	-7.46225	4.94163e-08	0.333333	88.3333	Pentatricopeptide repeat-containing protein
MS.gene84460	chr7.4	36487119	36487644	-	-7.64581	5.00964e-08	0	51.6667	Ribosomal RNA small subunit methyltransferase NEP1-like
MS.gene03395	chr6.2	33874943	33875343	-	-6.46253	5.02815e-08	0.666667	83	Coiled-coil domain-containing protein 94 homolog
MS.gene049220	chr3.3	80508562	80512280	+	-7.28327	5.21513e-08	0.333333	78.3333	Belongs to the eukaryotic ribosomal protein eS6 family
MS.gene73695	chr6.3	35718590	35719684	+	-7.76988	5.37255e-08	0	56.3333	-
MS.gene043016	chr6.4	60804038	60805335	-	-7.88761	5.41993e-08	0	61	BTB POZ domain-containing protein
MS.gene24057	chr1.4	55060248	55060827	+	-7.56899	5.43161e-08	0	49	Belongs to the actin-binding proteins ADF family
MS.gene02836	chr2.4	60968941	60979329	+	-9.00783	5.45509e-08	0	133	Mitochondrial GTPase that catalyzes the GTP-dependent ribosomal translocation step during translation elongation. During this step, the ribosome changes from the pre-translocational (PRE) to the post-translocational (POST) state as the newly formed A- site-bound peptidyl-tRNA and P-site-bound deacylated tRNA move to the P and E sites, respectively. Catalyzes the coordinated movement of the two tR…
MS.gene053040	chr6.2	1125446	1126120	-	-5.52109	5.49056e-08	1.33333	83	U-box domain-containing protein
MS.gene08114	chr3.3	49957931	49961924	+	-7.60703	5.59338e-08	0	50.3333	Equilibrative nucleotide transporter
MS.gene000445	chr7.1	68924166	68929024	+	-5.54841	5.72549e-08	2	123.333	-
MS.gene23087	chr7.2	7507261	7510125	+	-7.70718	5.91548e-08	0.333333	105	Nuclear transcription factor Y subunit
MS.gene98085	chr5.4	35203306	35207268	+	-7.71631	5.94169e-08	0	54.3333	#N/A
MS.gene020182	chr8.4	77843226	77844524	+	-7.70349	5.98359e-08	0	53.6667	Belongs to the disease resistance NB-LRR family
MS.gene29571	chr5.2	69611438	69617689	-	-7.60192	5.98896e-08	0	50	Ribonuclease H protein
MS.gene41167	chr4.1	36486155	36495164	-	-5.44901	6.09902e-08	9.66667	636.333	Belongs to the protein kinase superfamily
MS.gene035825	chr3.3	43721152	43722848	-	-7.53132	6.21051e-08	0	47.6667	Small ubiquitin-related modifier
MS.gene001200	24289	57474	60646	+	-7.55067	6.56285e-08	0	48.3333	Plant transposase (Ptta/En/Spm family)
MS.gene034052	chr4.4	88261327	88261977	+	-6.11436	6.9305e-08	1.66667	173.333	Protein UNUSUAL FLORAL
MS.gene054050	chr1.3	13478126	13480735	-	-7.6652	7.3739e-08	0.333333	102	Wall-associated receptor kinase
MS.gene005990	chr1.3	66507995	66513368	-	-7.31618	7.38731e-08	0.333333	80	synthase
MS.gene04427	chr3.4	57828670	57829578	+	-5.93657	7.59553e-08	1	87	spliceosomal complex assembly
MS.gene05417	chr6.1	73258141	73260501	-	-9.20191	7.64411e-08	0	152	receptor-like protein kinase
MS.gene069621	chr3.4	27187290	27192237	+	-7.51267	7.79026e-08	0	47	Transposase-associated domain
MS.gene94339	chr3.2	43356517	43358209	-	-5.41684	7.86149e-08	1.33333	80	ankyrin repeat-containing protein
MS.gene45296	chr4.4	55810514	55810717	+	-7.57863	7.95745e-08	0	49.3333	#N/A
MS.gene021656	chr7.4	89781526	89784327	+	-5.68336	8.02714e-08	1	71	receptor-like protein 12
MS.gene68243	chr4.1	60981536	60982805	-	-7.85279	8.05254e-08	0	59.6667	DNA recombination
MS.gene41563	chr3.1	50492279	50494000	+	-7.46954	8.06016e-08	0	45.6667	Pentatricopeptide repeat-containing protein
MS.gene99518	chr1.3	23149496	23154548	-	-7.59364	8.1632e-08	0	49.6667	Retroviral aspartyl protease
MS.gene78461	chr7.1	34154659	34155181	-	-5.46951	8.19297e-08	6.66667	406	#N/A
MS.gene81607	chr5.1	67697846	67700032	+	-7.64397	8.24341e-08	0	51.6667	#N/A
MS.gene043325	chr2.2	10607965	10608531	-	-7.57255	8.27408e-08	0	49	Dehydration-responsive element-binding protein
MS.gene37266	chr1.2	40150299	40153384	+	-7.98957	8.2727e-08	0	65.6667	DNA recombination
MS.gene024365	chr7.2	61744	63084	-	-7.52739	8.49474e-08	0	47.6667	gag-polypeptide of LTR copia-type
MS.gene57151	chr6.2	4311883	4314934	+	-7.50199	8.56375e-08	0	46.6667	Belongs to the cytochrome P450 family
MS.gene85707	chr6.1	17227782	17232610	+	-7.15854	9.09597e-08	0.333333	71.6667	Polypyrimidine tract-binding protein homolog
MS.gene072276	chr8.3	75160079	75160380	+	-6.02777	9.78369e-08	1.33333	118	Serine threonine-protein kinase
MS.gene09010	chr4.4	15175159	15179735	+	-5.57456	1.0187e-07	1	66	Amidase
MS.gene040598	chr2.1	28877789	28878665	-	-7.42678	1.02433e-07	0	44.3333	Snapin/Pallidin
MS.gene043705	chr7.4	52608337	52609992	-	-7.42722	1.04183e-07	0	44.3333	B3 domain-containing
MS.gene043015	chr6.4	60797788	60800733	-	-5.59145	1.09237e-07	1.33333	86	Belongs to the protein kinase superfamily(CAK1AT)
MS.gene47979	chr4.2	11916814	11918394	-	-7.39257	1.10214e-07	0	43.3333	-
MS.gene38905	chr8.4	50765784	50767581	-	-7.334	1.14216e-07	0.333333	81.3333	Ubiquitin carboxyl-terminal hydrolase
MS.gene24056	chr1.4	55063210	55063869	-	-7.41487	1.14849e-07	0	44	Short-chain type dehydrogenase
MS.gene20888	chr1.3	61204591	61206422	+	-7.50728	1.1504e-07	0	47	#N/A
MS.gene073422	chr2.4	54037428	54040636	+	-7.44459	1.16715e-07	0	45	Nuclear export mediator factor
MS.gene46336	chr8.4	24533899	24539858	+	-7.15131	1.17548e-07	0.333333	71.3333	transcription factor
MS.gene84509	chr3.1	45596846	45597964	+	-7.50059	1.21719e-07	0	46.6667	Belongs to the TRAFAC class dynamin-like GTPase superfamily. Dynamin Fzo YdjA family
MS.gene86047	chr6.3	8266156	8271096	-	-7.53516	1.24964e-07	0	47.6667	#N/A
MS.gene031500	chr4.2	27878544	27881726	-	-7.58912	1.276e-07	0	49.6667	divergent subfamily of APPLE domains
MS.gene050266	chr7.1	52526405	52528590	-	-6.45517	1.31487e-07	0.666667	81.6667	Glycerophosphodiester phosphodiesterase
MS.gene73195	chr2.3	61352262	61354080	-	-6.43808	1.37291e-07	0.666667	79	Mitochondrial GTPase that catalyzes the GTP-dependent ribosomal translocation step during translation elongation. During this step, the ribosome changes from the pre-translocational (PRE) to the post-translocational (POST) state as the newly formed A- site-bound peptidyl-tRNA and P-site-bound deacylated tRNA move to the P and E sites, respectively. Catalyzes the coordinated movement of the two tR…
MS.gene043006	chr6.4	60659431	60660869	-	-8.17055	1.38169e-07	0.333333	146	#N/A
MS.gene75372	chr4.2	89455107	89461575	-	-5.55946	1.38426e-07	1	67.3333	Belongs to the protein kinase superfamily
MS.gene93710	chr5.2	79026084	79027182	-	-7.45003	1.38694e-07	0	45	DNA recombination
MS.gene011265	chr8.2	75419845	75421884	+	-5.34319	1.42251e-07	1.33333	77.3333	Hydroxyproline-rich glycoprotein family protein
MS.gene043580	chr2.2	7235436	7236059	+	-6.39788	1.45027e-07	0.666667	77	Four repeated domains in the Fasciclin I family of proteins, present in many other contexts.
MS.gene05060	chr3.4	65798225	65810539	-	-5.72081	1.45168e-07	1.33333	94	Protein of unknown function (DUF1517)
MS.gene066686	chr4.3	76142687	76145323	+	-5.50808	1.49946e-07	1	63	Belongs to the AAA ATPase family(RPT5B)
MS.gene018683	chr7.1	10672080	10673987	-	-6.46401	1.50758e-07	0.666667	84.3333	viral capsid secondary envelopment(IST1)
MS.gene65202	chr6.3	21899793	21899951	+	-7.361	1.51259e-07	0	42.3333	polyadenylate-binding protein
MS.gene016778	chr5.2	73278436	73280786	+	-5.51181	1.55227e-07	2	130.333	chitin elicitor receptor kinase
MS.gene23860	chr7.1	76796951	76798599	+	-7.4405	1.57114e-07	0	44.6667	#N/A
MS.gene96968	chr7.4	12343347	12347227	-	-5.59684	1.57407e-07	1.33333	86.3333	Glutathione gamma-glutamylcysteinyltransferase
MS.gene42435	chr1.4	47009712	47010662	-	-7.43821	1.599e-07	0	44.6667	#N/A
MS.gene99872	chr3.1	39632258	39634203	+	-7.41477	1.627e-07	0	44	Small ubiquitin-related modifier
MS.gene06318	chr3.1	77808514	77812417	+	-6.3644	1.64387e-07	1	110.667	Calcium-dependent protein kinase(CDPK9)
MS.gene021199	chr6.1	43000659	43002548	-	-7.63967	1.6648e-07	2.66667	770	DNA recombination
MS.gene55787	chr4.3	4744660	4745418	-	-5.47146	1.6893e-07	4.33333	267.333	-
MS.gene033915	chr2.2	39274760	39277287	-	-7.60641	1.71489e-07	0	50.3333	F-box FBD LRR-repeat protein
MS.gene39513	chr4.2	22803086	22803772	-	-8.52863	1.72598e-07	0	96	Ribonuclease H protein
MS.gene069502	chr6.4	53674619	53675597	-	-7.96325	1.76257e-07	0	64.3333	DNA replication factor CDT1 like
MS.gene053023	chr6.2	1366785	1370091	+	-6.32903	1.78073e-07	0.666667	73.3333	Sirohydrochlorin
MS.gene33823	chr4.4	24176430	24178951	+	-7.39645	1.8369e-07	0	43.3333	WD repeat-containing protein
MS.gene050395	chr2.3	50342776	50348616	-	-7.31174	1.84574e-07	0	41	Serine threonine-protein kinase
MS.gene59531	chr8.4	68929682	68933106	+	-5.40814	1.85979e-07	1	59.3333	Belongs to the disease resistance NB-LRR family
MS.gene000257	chr8.3	81971131	81971523	-	-5.71286	1.89175e-07	1.33333	99	BEST Arabidopsis thaliana protein match is
MS.gene69164	chr4.2	65714418	65716514	+	-7.38094	1.90013e-07	0	43	receptor-like protein
MS.gene77630	chr2.3	29907290	29908306	+	-7.3385	1.91423e-07	9	1819.67	Belongs to the peptidase A1 family
MS.gene76775	chr2.4	43418903	43420802	-	-7.39674	1.92493e-07	0	43.3333	F-box kelch-repeat protein
MS.gene069727	chr8.4	53817806	53818629	+	-5.73889	1.93853e-07	1	74	Glutathione S-transferase(GSTU1)
MS.gene057588	chr7.2	85970165	85977550	-	-7.18861	2.04157e-07	0.333333	73.3333	Isochorismate synthase(ICS)
MS.gene017369	chr5.1	60236548	60237268	-	-7.48954	2.06123e-07	0	46.3333	#N/A
MS.gene83198	chr6.3	10493971	10495075	+	-7.27751	2.10689e-07	0	40	TMV resistance protein N-like
MS.gene77626	chr2.3	29947879	29949756	+	-5.76788	2.1234e-07	1	73.6667	Protein CHROMOSOME TRANSMISSION FIDELITY
MS.gene29447	chr5.3	64014786	64017437	-	-7.27767	2.15481e-07	0	40	#N/A
MS.gene54597	chr4.3	37920276	37922006	+	-7.63956	2.17326e-07	0	51.3333	Myb SANT-like DNA-binding domain protein
MS.gene06979	chr7.3	6360227	6364082	-	-7.07152	2.1806e-07	0.333333	67.6667	Belongs to the thiamine pyrophosphokinase family(TPK1)
MS.gene41415	chr1.4	78542984	78543527	+	-7.37443	2.19734e-07	0	42.6667	F-box LRR-repeat protein
MS.gene003733	chr4.1	32492835	32495352	-	-7.36819	2.26691e-07	0	42.6667	FAR1-related protein
MS.gene29330	chr7.2	3677914	3681860	-	-5.5889	2.2729e-07	2.33333	146.333	Protein YIPF1 homolog
MS.gene78517	chr5.1	60810970	60815649	+	-7.25359	2.36478e-07	0	39.3333	transposition, RNA-mediated
MS.gene57120	chr6.2	3921099	3923037	+	-7.44929	2.3982e-07	0	45	Belongs to the argonaute family
MS.gene051594	chr1.3	6168623	6169011	-	-7.27718	2.40171e-07	0	40	DNA-binding protein ESCAROLA
MS.gene88182	chr4.4	50324938	50326330	+	-5.8975	2.44936e-07	2.33333	180.667	Secoisolariciresinol dehydrogenase-like
MS.gene013626	chr3.4	83245500	83247355	-	-7.6508	2.49869e-07	0	52	#N/A
MS.gene69025	chr6.2	86542791	86548122	+	-5.37344	2.51174e-07	1.33333	77.3333	resistance protein
MS.gene97928	chr8.4	33835870	33836178	-	-7.32298	2.52493e-07	0	41.3333	SOUL heme-binding protein
MS.gene47637	chr6.1	69961639	69963279	+	-7.68422	2.55957e-07	0	53	Domain of unknown function (DUF4283)
MS.gene058255	chr2.4	56884941	56886942	+	-7.45748	2.58462e-07	0	45.3333	#N/A
MS.gene23877	chr7.1	77191025	77191554	+	-7.74234	2.58961e-07	0	55	#N/A
MS.gene46248	chr3.1	71501921	71509599	-	-6.48087	2.65281e-07	0.666667	81	NAD kinase 2
MS.gene014079	chr7.2	17860525	17862332	+	-7.48841	2.65702e-07	0	46.3333	recombinase activity(RAD51D)
MS.gene016774	chr5.2	73251714	73254497	-	-7.34687	2.73875e-07	0	42	Receptor-like protein
MS.gene91979	chr5.2	82420859	82422080	+	-7.38077	2.75583e-07	0	43	Encoded by
MS.gene76987	chr6.1	56864803	56864961	-	-7.28819	2.77431e-07	0	40.3333	#N/A
MS.gene024423	chr7.2	743311	744473	+	-7.32188	2.81583e-07	0	41.3333	-
MS.gene85491	chr3.4	12481789	12482385	+	-7.26433	2.97537e-07	0	39.6667	#N/A
MS.gene49562	chr5.4	28461693	28466222	-	-6.96627	2.984e-07	0.333333	62.6667	#N/A
MS.gene000802	chr1.4	21900411	21900904	-	-7.29772	3.1229e-07	0	40.6667	#N/A
MS.gene050909	chr7.1	3350644	3356082	+	-6.94246	3.15082e-07	0.333333	61.6667	RING-like zinc finger
MS.gene50109	chr5.4	63648251	63649854	-	-7.37858	3.15355e-07	0	43	#N/A
MS.gene51356	chr4.1	51151999	51156352	+	-5.59909	3.17245e-07	25.6667	1898.33	Encoded by
MS.gene027507	chr5.4	25820207	25836010	-	-7.26568	3.35658e-07	0.333333	77.6667	Structural maintenance of chromosomes protein
MS.gene071800	chr8.3	63911930	63915211	-	-7.23836	3.39251e-07	0	39	Protein of unknown function (DUF1517)
MS.gene72882	chr5.1	18350975	18351927	-	-7.31539	3.40514e-07	0	41	isoform X1
MS.gene009625	chr5.3	60957767	60960083	-	-7.19064	3.55774e-07	0	37.6667	#N/A
MS.gene006498	chr4.1	27711490	27715501	-	-7.19232	3.61134e-07	0	37.6667	Histidine
MS.gene37046	chr8.2	80197985	80201647	+	-7.23143	3.63783e-07	0	38.6667	TMV resistance protein N-like
MS.gene048501	chr3.3	52237692	52242067	-	-7.21525	3.78566e-07	0	38.3333	Subtilisin-like
MS.gene015043	chr3.2	86006066	86007764	+	-6.99128	3.9232e-07	0.333333	64	sequence-specific DNA binding
MS.gene020115	chr8.3	77389990	77392356	-	-7.16433	3.98834e-07	0	37	TMV resistance protein N-like
MS.gene061164	chr1.4	77942244	77942486	-	-5.74004	4.15031e-07	1.33333	94.3333	-
MS.gene008499	chr3.3	55387357	55390149	-	-7.02356	4.16255e-07	0.333333	65.3333	Transposase, Mutator family
MS.gene57253	chr1.4	6221197	6226426	-	-8.23243	4.17754e-07	0	77.6667	Zinc transporter 4
MS.gene76497	chr2.3	2331903	2332360	+	-6.63165	4.20283e-07	0.666667	89.3333	Dynein light chain
MS.gene20629	chr6.3	4025706	4033895	+	-5.29858	4.22183e-07	1	55	Xyloglucan glycosyltransferase 4-like
MS.gene59133	chr1.4	15765335	15767889	+	-5.3284	4.2394e-07	1	56.6667	Belongs to the short-chain dehydrogenases reductases (SDR) family
MS.gene069667	chr6.1	67172188	67173253	+	-6.17347	4.30791e-07	0.666667	68	cyclic nucleotide-gated ion channel
MS.gene01426	chr2.2	69097933	69102122	+	-7.69325	4.38288e-07	0	53.3333	E3 ubiquitin-protein ligase RMA1H1-like
MS.gene047934	chr2.4	64842231	64845822	-	-8.00508	4.4035e-07	0	66	transposition, RNA-mediated
MS.gene37634	chr5.3	70729898	70731905	-	-5.57047	4.46522e-07	2.33333	151.667	Belongs to the iron ascorbate-dependent oxidoreductase family
MS.gene28273	chr3.3	19469143	19469436	+	-7.19283	4.47937e-07	0	37.6667	#N/A
MS.gene01583	chr2.2	67239339	67244576	+	-5.47118	4.59897e-07	1	62.6667	LRR receptor-like serine threonine-protein kinase
MS.gene038324	chr5.4	72168220	72171479	-	-7.17829	4.77241e-07	0	37.3333	Ubiquitin carboxyl-terminal hydrolase
MS.gene032925	chr5.4	28094052	28095141	-	-7.72324	4.80524e-07	0	54.3333	50S ribosomal protein L18
MS.gene061874	chr7.4	10655365	10655676	+	-7.23782	4.97278e-07	0	39	Core component of nucleosome. Nucleosomes wrap and compact DNA into chromatin, limiting DNA accessibility to the cellular machineries which require DNA as a template. Histones thereby play a central role in transcription regulation, DNA repair, DNA replication and chromosomal stability. DNA accessibility is regulated via a complex set of post-translational modifications of histones, also called h…
MS.gene003030	chr2.2	61458829	61459557	-	-7.24915	4.98991e-07	0	39.3333	Belongs to the TRAFAC class dynamin-like GTPase superfamily. Dynamin Fzo YdjA family
MS.gene064017	chr6.1	79037637	79038397	+	-7.27909	5.03793e-07	0	40	#N/A
MS.gene31986	chr4.3	24585683	24588204	+	-7.27869	5.15208e-07	0	40	WD repeat-containing protein
MS.gene055399	chr8.1	86674294	86679215	-	-5.28953	5.1628e-07	3	177.333	eukaryotic translation initiation factor
MS.gene82569	chr6.3	78735409	78736808	-	-6.79936	5.33457e-07	0.333333	56	#N/A
MS.gene23274	chr4.3	35075177	35078201	+	-5.71074	5.34427e-07	1	73.3333	reductase
MS.gene025776	chr5.3	5229845	5233107	-	-5.40611	5.38685e-07	1.33333	79	Leucine-rich repeat receptor-like protein kinase
MS.gene49204	chr5.4	61353930	61356184	-	-7.12442	5.40915e-07	0	36	T-complex protein 11
MS.gene49520	chr7.4	87989915	87991569	-	-6.82402	5.54561e-07	0.333333	57	#N/A
MS.gene003706	chr4.1	32202563	32203403	+	-7.21844	5.56814e-07	0	38.3333	DDE superfamily endonuclease
MS.gene005435	chr1.1	63745372	63747913	+	-7.3292	5.67583e-07	0	41.3333	transcription initiation from RNA polymerase II promoter(GTF2E2)
MS.gene73256	chr4.1	78898547	78903803	-	-7.12712	5.80825e-07	0	36	Belongs to the multicopper oxidase family
MS.gene49674	chr4.4	8349442	8350894	-	-7.08522	5.83273e-07	0	35	Auxilin-related protein
MS.gene46667	chr3.3	23245802	23247402	+	-8.90923	5.84673e-07	0	124.667	Zinc finger BED domain-containing protein
MS.gene80619	chr5.4	64090936	64091830	+	-7.21573	5.85362e-07	0	38.3333	-
MS.gene008428	chr3.3	56804091	56812889	+	-7.13323	6.04047e-07	0.666667	136.667	Belongs to the protein kinase superfamily. Ser Thr protein kinase family
MS.gene79513	chr4.2	88763924	88771393	-	-6.82008	6.12847e-07	0.333333	56.6667	Belongs to the ABC transporter superfamily. ABCG family. PDR (TC 3.A.1.205) subfamily
MS.gene056601	chr4.3	36811322	36812364	+	-7.10731	6.16339e-07	0.333333	69.3333	Belongs to the eukaryotic ribosomal protein eL38 family
MS.gene90809	chr1.4	88005657	88010023	-	-6.80349	6.24843e-07	0.333333	56	-
MS.gene49689	chr4.4	8207250	8208791	-	-7.07086	6.26023e-07	0	34.6667	Belongs to the adaptor complexes medium subunit family
MS.gene070033	chr4.3	76064510	76065574	+	-7.0716	6.29917e-07	0	34.6667	DNA recombination
MS.gene21945	chr5.1	2866830	2868705	-	-7.12836	6.35659e-07	0	36	#N/A
MS.gene58280	chr8.3	10645754	10647888	+	-5.55746	6.39418e-07	1	66.6667	#N/A
MS.gene003634	chr4.1	31125893	31126312	-	-7.17553	6.40589e-07	0	37.3333	Indole-3-acetic acid-induced protein ARG7-like
MS.gene84368	chr3.1	4325678	4328027	-	-7.16171	6.49749e-07	0	37	#N/A
MS.gene42082	chr7.2	31914018	31917029	+	-6.8509	6.57182e-07	0.333333	58	Metal tolerance protein
MS.gene06976	chr7.3	6372795	6373286	-	-7.17467	6.77488e-07	0	37.3333	Translocator protein homolog
MS.gene82498	chr5.2	15675434	15679098	+	-5.40001	6.7876e-07	2.33333	142.333	Subtilase family
MS.gene44465	chr8.1	25392941	25395237	+	-7.05618	7.02002e-07	0	34.3333	-
MS.gene93233	chr7.4	57612449	57615334	-	-7.16586	7.07748e-07	0	37	-
MS.gene91635	chr7.4	85549143	85549878	-	-7.25775	7.108e-07	0	39.3333	translational elongation(RPLP1)
MS.gene015701	chr4.4	2391768	2393779	+	-5.68712	7.11697e-07	1	72.6667	Acts in the modification of cell walls via demethylesterification of cell wall pectin
MS.gene32517	chr5.2	68609557	68616052	-	-7.19543	7.11965e-07	0	37.6667	Methyltransferase
MS.gene01978	chr2.2	59601071	59604848	+	-6.28351	7.1477e-07	0.666667	74.3333	Serine aminopeptidase, S33
MS.gene035826	chr3.4	50439798	50441491	-	-7.10954	7.16596e-07	0	35.6667	Small ubiquitin-related modifier
MS.gene073323	chr8.1	5752233	5755720	-	-6.08135	7.17453e-07	0.666667	63	Mitotic checkpoint regulator, MAD2B-interacting
MS.gene27571	chr7.2	30399597	30407632	+	-6.09062	7.20914e-07	0.666667	65	Forkhead associated domain
MS.gene063435	chr2.3	25742146	25746312	-	-6.71217	7.21896e-07	0.333333	52.6667	Vps54-like protein
MS.gene010497	chr5.2	11473574	11474211	-	-6.87263	7.31785e-07	0.333333	58.6667	MIP18 family protein At1g68310-like
MS.gene25385	chr8.2	39896073	39896940	-	-7.0985	7.43227e-07	0	35.3333	DNA topoisomerase type II (ATP-hydrolyzing) activity(spo-11)
MS.gene39140	chr7.4	18658644	18660512	-	-6.74396	7.57752e-07	9	1205.33	Methyltransferase
MS.gene041272	chr7.2	66666453	66670992	-	-5.50748	7.66999e-07	1	66	Belongs to the alpha-IPM synthase homocitrate synthase family
MS.gene035122	chr7.4	69317149	69323061	-	-7.0556	7.85669e-07	0	34.3333	Belongs to the alpha-IPM synthase homocitrate synthase family
MS.gene046425	chr5.1	22109242	22111035	-	-7.02976	8.03862e-07	0	33.6667	ATP-dependent DNA helicase SRS2-like protein At4g25120
MS.gene057345	chr3.1	57871415	57872550	-	-7.04454	8.06007e-07	0	34	#N/A
MS.gene039322	chr2.2	19374991	19379424	-	-6.73022	8.25819e-07	0.333333	53.3333	Plant transposase (Ptta/En/Spm family)
MS.gene069179	chr5.3	19859532	19862831	+	-6.67478	8.73639e-07	0.333333	51.3333	-
MS.gene33252	chr6.3	59583007	59585925	+	-7.3755	9.0926e-07	0	42.6667	Glutathione S-transferase(GSTU1)
MS.gene96606	chr6.3	57822383	57824052	+	-5.53795	9.16593e-07	1.66667	102	ribonuclease T2 activity
MS.gene99742	chr1.2	83933450	83940523	-	-6.99956	9.20902e-07	0	33	Belongs to the class I-like SAM-binding methyltransferase superfamily. Protein arginine N- methyltransferase family
MS.gene65709	chr5.2	49209002	49211772	+	-5.3625	9.29219e-07	1.66667	102.333	glutamine synthetase(GS2)
MS.gene032916	chr5.3	28734867	28736444	+	-6.83063	9.40038e-07	0.333333	57.3333	Pentatricopeptide repeat-containing protein
MS.gene023654	chr4.4	12858350	12858775	-	-7.04585	9.56796e-07	0	34	TRAM, LAG1 and CLN8 homology domains.
MS.gene002117	chr2.3	74941441	74945519	+	-7.07192	9.63667e-07	0.333333	67.6667	BEST Arabidopsis thaliana protein match is hydroxyproline-rich glycoprotein family protein (TAIR AT3G56590.2)
MS.gene032860	chr5.4	29706910	29708693	+	-7.00013	9.69656e-07	0	33	LRR-repeat protein
MS.gene75091	chr6.3	84056839	84059213	+	-7.24778	1.00957e-06	0	39.3333	DNA repair protein
MS.gene37117	chr6.2	12151828	12155527	-	-7.18851	1.0203e-06	0	37.6667	Converts proline to delta-1-pyrroline-5-carboxylate(PDH)
MS.gene62406	chr8.2	14077514	14081208	-	-6.02741	1.05146e-06	0.666667	60.6667	Protein of unknown function (DUF4050)
MS.gene005891	chr1.1	67846335	67847872	+	-6.72908	1.06651e-06	0.333333	53.3333	SANT SWI3, ADA2, N-CoR and TFIIIB'' DNA-binding domains
MS.gene20189	chr4.4	4193245	4197240	+	-7.35706	1.10515e-06	0	42.3333	52 kDa repressor of the inhibitor of the protein kinase-like
MS.gene066211	chr2.2	25802724	25804231	-	-5.97091	1.10724e-06	0.666667	57.6667	#N/A
MS.gene02844	chr2.4	61062024	61063232	+	-6.81343	1.11372e-06	0.333333	56.3333	Belongs to the peptidase A1 family
MS.gene043126	chr4.2	72164661	72172079	+	-6.98707	1.11468e-06	0	32.6667	Belongs to the protein kinase superfamily
MS.gene022143	chr7.3	78062629	78063078	+	-6.02598	1.17089e-06	0.666667	60.6667	Chitinase-like protein(POM1)
MS.gene040073	chr6.3	46198579	46200920	-	-6.96891	1.25901e-06	0	32.3333	bromo-adjacent homology (BAH) domain-containing protein
MS.gene22862	chr7.4	1854694	1857940	+	-6.28031	1.26683e-06	0.666667	72.3333	LRR-repeat protein
MS.gene62435	chr8.2	14337660	14338967	+	-6.65972	1.26834e-06	0.333333	50.6667	Integral membrane protein DUF92
MS.gene39704	chr8.1	85836416	85839865	-	-6.99862	1.27598e-06	0	33	Nucleoporin protein Ndc1-Nup
MS.gene97000	chr7.4	12676840	12681253	+	-7.61107	1.28937e-06	0	50.3333	Seed storage protein
MS.gene072809	chr5.3	4233111	4240611	-	-6.74808	1.29224e-06	0.333333	54	E3 ubiquitin-protein ligase
MS.gene38032	chr5.1	77460951	77462318	+	-6.61739	1.31797e-06	0.333333	49.3333	Belongs to the peptidase S10 family
MS.gene20191	chr4.4	4206487	4210860	-	-6.58852	1.33332e-06	0.333333	48.3333	Serine threonine-protein kinase
MS.gene024819	chr5.4	2532715	2533233	+	-7.08119	1.34397e-06	0	35	Acetylglutamate kinase(NAGK)
MS.gene45150	chr5.1	26797840	26800323	+	-5.94255	1.38536e-06	9.33333	726	Belongs to the peptidase M10A family
MS.gene49091	chr1.3	69351542	69353044	-	-7.54341	1.40043e-06	0	48	Pentatricopeptide repeat-containing protein
MS.gene31857	chr1.4	14532766	14536350	+	-6.71028	1.4156e-06	0.333333	52.6667	Chaperone protein DNAj
MS.gene76236	chr1.1	79044164	79049374	-	-5.98557	1.47116e-06	0.666667	57.6667	Belongs to the protein kinase superfamily. Ser Thr protein kinase family
MS.gene97841	chr7.2	92519718	92522727	-	-5.99622	1.47816e-06	0.666667	58	GPI-GlcNAc transferase complex, PIG-H component
MS.gene01162	chr2.1	74027730	74028905	+	-7.10401	1.49779e-06	0	35.3333	Belongs to the peroxidase family. Classical plant (class III) peroxidase subfamily
MS.gene046825	chr3.1	27186765	27189913	-	-5.37726	1.49884e-06	1.33333	73.6667	ribonuclease H protein
MS.gene060034	chr6.3	39806090	39807774	+	-6.90934	1.53516e-06	0	31	Belongs to the glutamate-gated ion channel (TC 1.A.10.1) family
MS.gene69024	chr6.2	86551600	86554409	+	-5.37348	1.53662e-06	1	56.6667	Associates with the EF-Tu.GDP complex and induces the exchange of GDP to GTP. It remains bound to the aminoacyl-tRNA.EF- Tu.GTP complex up to the GTP hydrolysis stage on the ribosome(EFTS)
MS.gene29431	chr5.3	63754881	63755772	+	-6.98684	1.60183e-06	0	32.6667	#N/A
MS.gene51937	chr7.3	23433523	23434881	-	-8.32552	1.65296e-06	0.333333	160.667	NAC transcription factor
MS.gene032678	chr6.3	274913	282231	+	-7.14437	1.67849e-06	0	36.3333	LisH domain and HEAT repeat-containing protein
MS.gene54831	chr2.1	9561723	9563696	+	-6.13945	1.73504e-06	0.666667	64	FRIGIDA-like protein
MS.gene52701	chr7.2	15612507	15613239	+	-7.98468	1.73957e-06	0	64.6667	Protein MODIFIER OF SNC1
MS.gene38321	chr7.3	57750541	57754204	+	-5.62467	1.75063e-06	4	251.333	CDPK-related kinase
MS.gene025120	chr2.4	50332053	50332433	+	-6.97346	1.77307e-06	0	32.3333	Belongs to the protein kinase superfamily(BIK1)
MS.gene28017	chr4.4	11381832	11384034	-	-6.53758	1.77809e-06	0.333333	46.6667	65-kDa microtubule-associated protein
MS.gene52008	chr3.3	6482478	6483713	-	-6.92418	1.79266e-06	0	31.3333	GEM-like protein
MS.gene55234	chr5.2	30767694	30769201	+	-7.8449	1.80079e-06	0.333333	116.333	Belongs to the RNase T2 family
MS.gene016815	chr5.2	73833129	73833512	+	-7.36063	1.8273e-06	0	42.3333	#N/A
MS.gene05056	chr3.4	65824615	65825529	-	-7.01344	1.84013e-06	0	33.3333	Lecithin retinol acyltransferase
MS.gene51198	chr7.3	27739916	27744554	+	-5.93347	1.84837e-06	0.666667	55.6667	peripheral T cell tolerance induction
MS.gene34767	chr8.3	41012635	41015301	-	-7.04798	1.85626e-06	0	34	F-box FBD LRR-repeat protein
MS.gene25595	chr8.2	44064909	44067369	+	-7.21791	1.85739e-06	0	38.3333	Peptidyl-prolyl cis-trans isomerase
MS.gene35228	chr6.2	2017095	2018325	-	-7.1232	1.86707e-06	0	36	Mitochondrial metalloendopeptidase
MS.gene017774	chr7.3	18973476	18977931	+	-6.50647	1.89582e-06	0.333333	45.6667	Belongs to the pyrroline-5-carboxylate reductase family
MS.gene21735	chr5.2	2175978	2182194	-	-6.69724	1.89771e-06	0.333333	52	PWWP domain
MS.gene69710	chr3.4	52770103	52771520	+	-6.98625	1.89839e-06	0	32.6667	ATP synthase mitochondrial F1 complex assembly factor
MS.gene37556	chr8.3	60975148	60979354	-	-6.99587	1.90582e-06	0	33	Zinc finger CCCH domain-containing protein
MS.gene05481	chr6.2	83731553	83733828	+	-7.04051	1.90674e-06	0	34	#N/A
MS.gene01584	chr2.2	67225250	67230232	+	-6.90971	2.02075e-06	0	31	LRR receptor-like serine threonine-protein kinase
MS.gene62571	chr7.3	68872887	68873549	+	-6.89349	2.02953e-06	0	30.6667	#N/A
MS.gene81629	chr5.1	67268369	67269420	-	-6.9093	2.04518e-06	0	31	Lysosomal
MS.gene059598	chr6.4	61067034	61070064	-	-6.92822	2.07105e-06	0	31.3333	resistance protein
MS.gene03068	chr2.1	60979400	60984563	-	-5.82686	2.08703e-06	1.33333	103	2-succinylbenzoate--CoA ligase
MS.gene018136	chr7.1	12443065	12448041	-	-6.99815	2.10685e-06	0	33	Serine threonine-protein kinase
MS.gene00085	chr2.1	59705052	59707883	+	-5.88148	2.18153e-06	0.666667	55	Belongs to the complex I LYR family
MS.gene46970	chr3.1	31617455	31619211	-	-7.18141	2.18262e-06	0	37.3333	#N/A
MS.gene043493	chr2.2	8353059	8358909	-	-5.41297	2.18632e-06	13.6667	733.667	#N/A
MS.gene031813	chr4.3	31864615	31869883	-	-6.48695	2.1897e-06	0.333333	45	#N/A
MS.gene67546	chr5.4	15140927	15142650	+	-6.15518	2.2708e-06	0.666667	65.3333	BEST Arabidopsis thaliana protein match is Arabidopsis protein of
MS.gene020932	chr5.4	77350658	77352000	-	-5.917	2.31355e-06	0.666667	57.6667	#N/A
MS.gene026673	chr1.2	15352070	15355915	+	-7.00977	2.34168e-06	0	33.3333	Chaperone protein DNAj
MS.gene053235	32807	85832	87055	-	-6.83152	2.37575e-06	0	29.3333	function
MS.gene036307	chr5.3	19010451	19011033	+	-7.06948	2.39432e-06	0	34.6667	#N/A
MS.gene01417	chr2.2	69194200	69195027	-	-5.89981	2.49037e-06	1	83.6667	Dof zinc finger protein
MS.gene056812	chr8.4	66767126	66767638	-	-6.96847	2.526e-06	0	32.3333	ubiquitin-protein transferase activity(BRH1)
MS.gene069890	chr2.1	4240771	4242970	+	-6.41435	2.56703e-06	0.666667	76.6667	Protein CHUP1, chloroplastic-like
MS.gene000695	chr7.2	93069479	93075976	-	-6.81418	2.63139e-06	0	29	homoserine
MS.gene46356	chr8.4	24302734	24307328	+	-6.93681	2.65883e-06	0	31.6667	Serine threonine-protein kinase
MS.gene038067	chr1.2	52713319	52717658	+	-6.62824	2.77198e-06	0.333333	49.6667	Belongs to the glycosyltransferase 2 family. Plant cellulose synthase subfamily
MS.gene83967	chr6.1	31223758	31226958	-	-6.86432	2.78173e-06	0	30	DNA recombination
MS.gene42008	chr6.4	17196765	17199897	+	-5.75477	2.83618e-06	0.666667	51	E3 ubiquitin-protein ligase
MS.gene26061	chr7.4	54230558	54232117	-	-6.6867	2.93769e-06	0.333333	51.6667	#N/A
MS.gene51441	chr1.3	53051351	53051731	-	-7.1358	2.95608e-06	0	36.3333	At5g64816-like
MS.gene074153	chr6.1	5805150	5805937	+	-6.84849	3.02441e-06	0	29.6667	#N/A
MS.gene000679	chr7.3	82235021	82236385	-	-6.88131	3.02637e-06	0	30.3333	Somatic embryogenesis receptor kinase
MS.gene74013	chr5.3	46712180	46714720	+	-6.77929	3.08369e-06	0	28.3333	-
MS.gene055025	chr7.4	37424670	37427067	+	-6.87622	3.1089e-06	0	30.3333	BEST Arabidopsis thaliana protein match is Protein of
MS.gene047565	chr2.1	71471223	71474826	-	-7.34654	3.16781e-06	0	41.6667	NAD(P)H-binding
MS.gene030020	chr6.2	64801727	64806105	+	-5.81703	3.21367e-06	0.666667	51.3333	65-kDa microtubule-associated protein
MS.gene37771	chr6.3	72518427	72520681	+	-7.11456	3.26602e-06	0	35.6667	Exocyst subunit exo70 family protein
MS.gene09005	chr4.4	15147212	15152661	+	-7.27512	3.30446e-06	0	40	Amidase
MS.gene88993	chr6.4	13127531	13129185	-	-6.79972	3.35389e-06	0	28.6667	cyclic nucleotide-gated ion channel
MS.gene016186	chr1.4	6383696	6384148	-	-6.47345	3.4665e-06	0.666667	81	glutaredoxin-C6-like
MS.gene56538	chr4.4	30689835	30693021	-	-6.43208	3.56393e-06	0.333333	43.3333	divergent subfamily of APPLE domains
MS.gene84229	chr7.1	33851116	33852735	+	-6.96527	3.57134e-06	0	32.3333	Belongs to the protein kinase superfamily
MS.gene87678	chr7.1	28758879	28762356	+	-5.88581	3.58876e-06	1.33333	111	-
MS.gene29482	chr5.3	64536764	64540800	+	-7.53231	3.60045e-06	0.333333	92.6667	Dual-specificity RNA methyltransferase
MS.gene90194	chr4.2	19526559	19534508	-	-6.79836	3.60355e-06	0	28.6667	ABC transporter G family member
MS.gene05034	chr3.4	66045844	66062733	-	-5.31722	3.7073e-06	1	57.3333	zinc finger CCCH domain-containing protein
MS.gene01442	chr2.2	68916905	68918021	-	-7.16636	3.77839e-06	0	37	helix loop helix domain
MS.gene039103	chr2.2	23162313	23165305	-	-6.98345	3.81847e-06	0	32.6667	Elongation factor
MS.gene24204	chr1.2	1531501	1533655	+	-6.85086	3.84474e-06	0	29.6667	#N/A
MS.gene22355	chr7.3	10903913	10908656	-	-5.5664	3.85813e-06	1	63.3333	Belongs to the peptidase A1 family
MS.gene013962	chr7.2	19528488	19534869	+	-6.01262	3.94676e-06	0.666667	60	TMV resistance protein N-like
MS.gene069004	chr7.2	33636066	33640773	-	-6.72882	3.99266e-06	0	27.3333	receptor-like protein
MS.gene069623	chr3.4	27265502	27266225	-	-6.72974	4.0252e-06	0	27.3333	Protein kinase domain
MS.gene002296	chr2.3	72746157	72746636	-	-5.41185	4.08123e-06	3	190.667	Belongs to the CRISP family
MS.gene060302	chr1.2	79765314	79770391	-	-5.37622	4.12711e-06	2.66667	143	alpha-L-fucosidase
MS.gene37162	chr6.2	11320042	11320361	+	-6.71017	4.18378e-06	0	27	Lactoylglutathione lyase
MS.gene28707	chr4.3	19296291	19299214	+	-6.82605	4.25757e-06	0	29.3333	Encoded by
MS.gene77948	chr3.2	21304464	21305207	+	-6.71039	4.27158e-06	0	27	f-box protein
MS.gene27978	chr4.4	11790940	11792730	+	-6.8293	4.28864e-06	0	29.3333	Plant phospholipase-like protein
MS.gene062301	chr5.1	73938490	73944175	-	-5.88576	4.30374e-06	0.666667	53.6667	RNA helicase
MS.gene060575	chr2.2	17739602	17741718	+	-5.36949	4.38084e-06	1.33333	77	Pathogen-related
MS.gene016218	chr7.1	27870128	27871231	+	-6.72743	4.43293e-06	0	27.3333	Forkhead associated domain
MS.gene65796	chr3.2	8931819	8936261	-	-6.65724	4.46931e-06	0.333333	50.6667	disease resistance
MS.gene37997	chr5.1	76951153	76951737	-	-6.96058	4.47416e-06	0	32	#N/A
MS.gene01415	chr2.2	69218019	69220501	+	-6.94152	4.63219e-06	0	31.6667	Belongs to the major facilitator superfamily. Sugar transporter (TC 2.A.1.1) family
MS.gene047242	chr2.2	73958044	73962297	-	-6.77633	4.64353e-06	0	28.3333	Protein of unknown function (DUF707)
MS.gene74132	chr7.4	75566260	75568242	+	-6.69199	4.65564e-06	0	26.6667	F-box LRR-repeat protein
MS.gene69414	chr3.3	93092609	93093598	-	-6.85018	4.72096e-06	0	29.6667	#N/A
MS.gene057581	chr7.2	85888544	85889985	-	-6.93989	4.73325e-06	0.666667	114.333	#N/A
MS.gene76585	chr5.1	30934340	30935251	-	-6.76307	4.82326e-06	0	28	Belongs to the disease resistance NB-LRR family
MS.gene020805	chr5.4	75254539	75256740	+	-6.86782	4.82548e-06	0	30	disease resistance
MS.gene56193	chr3.3	3830011	3832308	-	-6.74354	4.86641e-06	0	27.6667	DNA recombination
MS.gene033601	chr7.4	24547420	24548772	+	-6.3027	4.94913e-06	0.333333	39.6667	Pentatricopeptide repeat-containing protein
MS.gene09338	chr6.2	33272386	33276044	-	-6.5879	4.95697e-06	0.333333	48.3333	Leucine Rich Repeat
MS.gene81585	chr5.1	68132197	68134908	-	-5.89011	4.97396e-06	0.666667	55.3333	Receptor-like protein
MS.gene45817	chr4.4	76495331	76495705	+	-6.73113	5.11633e-06	0	27.3333	#N/A
MS.gene017688	chr7.1	17467667	17468572	+	-5.73907	5.14423e-06	0.666667	50.3333	transcription factor
MS.gene76221	chr1.1	79283435	79285063	-	-6.98662	5.19546e-06	0	32.6667	Protein trichome birefringence-like 36
MS.gene87568	chr4.1	75196762	75197664	-	-5.5204	5.45967e-06	4.66667	271.667	Histone acetyltransferase
MS.gene74589	chr2.3	60392831	60395462	+	-5.28282	5.46536e-06	1.33333	77	Mitochondrial GTPase that catalyzes the GTP-dependent ribosomal translocation step during translation elongation. During this step, the ribosome changes from the pre-translocational (PRE) to the post-translocational (POST) state as the newly formed A- site-bound peptidyl-tRNA and P-site-bound deacylated tRNA move to the P and E sites, respectively. Catalyzes the coordinated movement of the two tR…
MS.gene91243	chr2.3	13909038	13912894	-	-6.69511	5.51603e-06	0	26.6667	Myb-like DNA-binding domain
MS.gene78094	chr4.4	48820370	48830496	-	-6.72459	5.6997e-06	0	27.3333	#N/A
MS.gene58828	chr7.3	20467949	20472880	+	-6.3046	5.73546e-06	0.333333	39.6667	TMV resistance protein N-like
MS.gene07176	chr1.4	70716096	70718801	-	-6.69509	5.81892e-06	0	26.6667	Belongs to the protein kinase superfamily. Ser Thr protein kinase family
MS.gene37881	chr5.3	69781920	69782603	-	-6.71084	5.93255e-06	0	27	Receptor-like protein
MS.gene008511	chr3.3	55123277	55127324	-	-7.25349	5.97817e-06	0	39.3333	Belongs to the disease resistance NB-LRR family
MS.gene007722	chr4.4	45751878	45754411	-	-7.44222	6.0811e-06	0	45	Belongs to the peptidase S10 family
MS.gene30773	chr3.1	59815839	59816117	+	-6.65814	6.28366e-06	0	26	#N/A
MS.gene01368	chr2.2	69844191	69857383	+	-5.26925	6.3118e-06	5.66667	278	Zinc finger MYM-type protein
MS.gene073858	chr1.3	48003327	48004457	+	-6.98855	6.31433e-06	0	32.6667	f-box protein
MS.gene021989	chr7.1	80129517	80134451	-	-6.81133	6.35295e-06	0	29	Developmental protein SEPALLATA(AGL2)
MS.gene059887	chr2.2	15217852	15218336	-	-6.69388	6.5754e-06	0	26.6667	Histone-lysine n-methyltransferase
MS.gene98240	chr6.2	55001180	55001816	-	-6.61846	6.58824e-06	0	25.3333	#N/A
MS.gene048502	chr3.3	52245498	52247590	-	-6.80046	6.6625e-06	0	28.6667	-
MS.gene38485	chr3.4	62355925	62356863	-	-6.5891	6.7033e-06	0.333333	48.3333	serine threonine-protein kinase(WNK4)
MS.gene041368	chr2.1	55322866	55324508	+	-6.6371	6.72913e-06	0	25.6667	Haloacid dehalogenase-like hydrolase domain-containing protein
MS.gene039767	chr3.3	11710749	11712236	+	-7.57395	6.81539e-06	0	49	NADPH quinone
MS.gene59864	chr8.3	53642162	53642653	-	-6.63535	6.8174e-06	0	25.6667	#N/A
MS.gene42121	chr7.3	33135655	33136682	+	-6.654	6.90955e-06	0	26	DDE superfamily endonuclease
MS.gene50656	chr4.3	33304354	33304614	+	-6.3922	7.15387e-06	0.333333	42.3333	auxin-induced protein
MS.gene34363	chr1.2	76827945	76841441	-	-6.63582	7.1601e-06	0	25.6667	Casein Kinase 2 substrate
MS.gene30120	chr3.2	42948040	42949905	+	-6.73112	7.19004e-06	0	27.3333	SNF2 family N-terminal domain
MS.gene96996	chr7.4	12646197	12648095	+	-6.71369	7.39832e-06	0	27	Seed storage protein
MS.gene52699	chr7.2	15686896	15687480	+	-6.34112	7.40862e-06	0.333333	40.6667	Dirigent proteins impart stereoselectivity on the phenoxy radical-coupling reaction, yielding optically active lignans from two molecules of coniferyl alcohol in the biosynthesis of lignans, flavonolignans, and alkaloids and thus plays a central role in plant secondary metabolism
MS.gene08024	chr6.3	33453470	33456684	+	-6.75045	7.51933e-06	0	27.6667	DNA recombination
MS.gene017993	chr7.4	15565869	15569085	-	-5.49894	7.87834e-06	0.666667	41.6667	Nudix hydrolase
MS.gene054496	chr7.4	55676002	55678399	-	-6.6202	7.92606e-06	0	25.3333	#N/A
MS.gene21441	chr5.1	7676837	7684598	-	-5.4772	8.07263e-06	0.666667	42	Belongs to the protein kinase superfamily
MS.gene27614	chr7.2	29963684	29967167	+	-6.61596	8.10388e-06	0	25.3333	Phosphoribosylformimino-5-aminoimidazole carboxamide ribotide isomerase
MS.gene49985	chr1.1	75578501	75581493	+	-6.25496	8.16836e-06	0.333333	38.3333	Cysteine-rich receptor-like protein kinase
MS.gene84022	chr1.3	32260896	32265533	+	-6.67021	8.36874e-06	0	26.3333	Pentatricopeptide repeat-containing protein
MS.gene068400	chr4.2	83915446	83916881	-	-6.60137	8.38563e-06	0	25	Pectate lyase
MS.gene37504	chr8.3	60252484	60253473	+	-7.12193	8.38695e-06	0	36	carboxylesterase 8
MS.gene94919	chr3.1	43756589	43760010	+	-6.64004	8.55539e-06	0	25.6667	#N/A
MS.gene33531	chr8.2	3523821	3527853	-	-5.26054	8.69363e-06	1	51.6667	Belongs to the glycosyl hydrolase 1 family
MS.gene043644	chr3.2	44851701	44853677	+	-6.79767	8.97584e-06	0	28.6667	#N/A
MS.gene24395	chr1.1	3500784	3509296	-	-6.97163	9.0197e-06	0	32.3333	riboflavin biosynthesis protein
MS.gene99166	chr8.2	82418003	82418665	+	-6.67042	9.05585e-06	0	26.3333	Germin-like protein subfamily 3 member
MS.gene82677	chr3.1	37496100	37498882	+	-6.20412	9.09721e-06	0.333333	37	DEAD-box ATP-dependent RNA helicase(LOS4)
MS.gene63267	chr8.1	40494272	40494760	-	-7.2055	9.29954e-06	0	38	GMP synthase
MS.gene36917	chr8.2	64628037	64630575	-	-6.66971	9.33913e-06	0	26.3333	Zinc finger CCCH domain-containing protein
MS.gene03387	chr6.2	33022059	33025391	+	-6.09506	9.4582e-06	0.666667	61.6667	Leucine Rich Repeat
MS.gene040246	chr7.1	65255455	65257675	+	-5.47401	9.47602e-06	0.666667	41.3333	Belongs to the class-III pyridoxal-phosphate-dependent aminotransferase family
MS.gene09007	chr4.4	15166447	15167441	+	-6.16458	9.52509e-06	0.333333	36	#N/A
MS.gene028195	chr4.2	16173768	16176939	+	-6.69315	9.61089e-06	0	26.6667	Belongs to the iron ascorbate-dependent oxidoreductase family
MS.gene45357	chr7.3	86336459	86338012	-	-6.53992	9.75484e-06	0	24	#N/A
MS.gene50123	chr5.4	63320286	63320720	-	-6.54151	9.81935e-06	0	24	#N/A
MS.gene69229	chr3.2	64195690	64196052	+	-5.95203	9.83618e-06	2.66667	237	Protein EARLY FLOWERING 4-like
MS.gene95142	chr8.2	1249991	1251675	+	-5.53585	1.00595e-05	0.666667	44.3333	f-box protein
MS.gene018064	chr7.1	13434539	13434889	-	-7.38265	1.04071e-05	0	43	protein modification by small protein conjugation or removal
MS.gene25183	chr1.3	17331387	17334637	-	-5.59561	1.04872e-05	0.666667	45	tRNA m(4)X modification enzyme TRM13 homolog
MS.gene039089	chr2.4	26521611	26523391	-	-6.95116	1.04921e-05	0.333333	62	Belongs to the iron ascorbate-dependent oxidoreductase family
MS.gene036327	chr2.4	40802863	40803183	+	-6.53938	1.05758e-05	0	24	#N/A
MS.gene89568	chr1.1	51415680	51416150	-	-6.17982	1.07036e-05	0.333333	36.3333	-
MS.gene88898	chr1.1	70705236	70706472	-	-6.60294	1.08141e-05	0	25	ATPase 9, plasma
MS.gene75290	chr2.1	44659622	44661077	-	-6.14869	1.08372e-05	0.333333	35.6667	Belongs to the argonaute family(AGO4)
MS.gene65201	chr7.1	40883466	40884008	-	-6.52133	1.11573e-05	0	23.6667	Pentatricopeptide repeat-containing protein
MS.gene73760	chr7.3	25373347	25375803	+	-6.25917	1.14135e-05	0.333333	38.3333	receptor-like protein kinase At1g67000
MS.gene040146	chr4.4	570224	570906	+	-7.15583	1.14413e-05	0	36.6667	#N/A
MS.gene004092	chr4.2	42100565	42105823	+	-6.22642	1.14624e-05	0.333333	37.6667	UDP-galactose UDP-glucose transporter
MS.gene045462	chr4.2	29544759	29545408	-	-7.15023	1.16356e-05	0	36.3333	#N/A
MS.gene015288	chr5.4	8614713	8621240	-	-5.40959	1.18726e-05	0.666667	40	Belongs to the protein kinase superfamily
MS.gene072102	chr2.4	76624006	76628252	-	-5.5908	1.20054e-05	0.666667	43.6667	Protein of unknown function (DUF707)
MS.gene77950	chr3.2	21267413	21269020	+	-8.014	1.21443e-05	0	67	Zinc finger BED domain-containing protein RICESLEEPER
MS.gene78717	chr3.1	62271829	62273435	+	-5.26128	1.23689e-05	2.66667	138	domain-containing protein
MS.gene35975	chr8.2	41208181	41210396	-	-6.10742	1.26375e-05	0.333333	34.6667	Methylenetetrahydrofolate reductase(MTHFR1)
MS.gene86019	chr8.2	69536726	69536992	+	-6.95172	1.26908e-05	0	32	#N/A
MS.gene51754	chr3.4	7765479	7768316	+	-6.51837	1.28888e-05	0	23.6667	Belongs to the disease resistance NB-LRR family
MS.gene68307	chr5.2	26026146	26027566	+	-6.59524	1.32597e-05	0	25	Belongs to the disease resistance NB-LRR family
MS.gene27582	chr7.2	30237424	30242536	+	-6.43812	1.32943e-05	0.333333	43.3333	Belongs to the AAA ATPase family
MS.gene001836	chr4.4	54197269	54198542	-	-6.46243	1.34514e-05	0.333333	44.3333	traB domain-containing
MS.gene52821	chr3.1	90645277	90646032	+	-6.52131	1.34909e-05	0	23.6667	dna topoisomerase
MS.gene73414	chr1.4	83927866	83929847	-	-6.55669	1.36303e-05	0	24.3333	Reticulon-like protein
MS.gene44491	chr8.1	25852027	25854536	+	-7.16148	1.36799e-05	0.333333	72.3333	Zinc finger BED domain-containing protein
MS.gene006789	chr4.1	25307712	25310894	-	-6.5211	1.41961e-05	0	23.6667	divergent subfamily of APPLE domains
MS.gene008831	chr8.1	34929187	34929672	-	-6.57582	1.42872e-05	0	24.6667	calcium-binding protein
MS.gene047196	chr2.2	73394002	73396172	+	-6.14004	1.42934e-05	2	190	protein At3g15000, mitochondrial-like
MS.gene053733	chr5.1	46245202	46250356	-	-6.45824	1.44784e-05	0	22.6667	Mitogen-activated protein kinase kinase kinase
MS.gene048439	chr3.1	14612607	14615632	+	-6.00259	1.45796e-05	0.666667	57.3333	Proteasome/cyclosome repeat
MS.gene070629	chr7.1	84406940	84408354	-	-6.67658	1.46731e-05	0	26.3333	Regulates membrane-cell wall junctions and localized cell wall deposition. Required for establishment of the Casparian strip membrane domain (CSD) and the subsequent formation of Casparian strips, a cell wall modification of the root endodermis that determines an apoplastic barrier between the intraorganismal apoplasm and the extraorganismal apoplasm and prevents lateral diffusion (By similarity)
MS.gene050331	chr7.2	8379347	8381024	-	-7.25274	1.46871e-05	0	39.6667	DNA recombination
MS.gene53576	chr1.2	28770597	28771605	-	-6.5617	1.54101e-05	0	24.3333	BURP domain
MS.gene97031	chr7.4	13005420	13008110	-	-5.41992	1.54831e-05	0.666667	40.3333	#N/A
MS.gene69530	chr3.1	33125990	33128298	-	-5.80262	1.54883e-05	0.666667	53	#N/A
MS.gene047935	chr2.4	64839499	64841049	-	-7.32002	1.55997e-05	0	41	3-hydroxyisobutyryl-CoA hydrolase activity
MS.gene041366	chr2.1	55330959	55332587	+	-5.46202	1.58324e-05	0.666667	41	Pentatricopeptide repeat-containing protein
MS.gene85503	chr3.4	12253371	12254967	+	-5.42158	1.58298e-05	1	57	Belongs to the serpin family
MS.gene61490	chr8.3	13333625	13333927	-	-5.57317	1.61852e-05	1.33333	90.3333	Domain of unknown function (DUF4666)
MS.gene37123	chr6.2	12101995	12105767	+	-6.49737	1.62369e-05	0	23.3333	Belongs to the AAA ATPase family
MS.gene058551	chr4.4	1873636	1876404	+	-5.78776	1.62424e-05	21.6667	1726.67	Adagio protein(FKF1)
MS.gene76512	chr2.3	2479465	2488899	-	-6.67438	1.6324e-05	0	26.3333	-
MS.gene28287	chr2.1	64722673	64724064	+	-6.68732	1.63553e-05	0.333333	51.6667	Plastid-lipid-associated protein(PAP2)
MS.gene36767	chr8.2	78968907	78971454	+	-6.0376	1.64118e-05	0.333333	33	Protein SAWADEE HOMEODOMAIN HOMOLOG
MS.gene92866	chr3.4	20663676	20667270	-	-6.47934	1.64323e-05	0	23	Transposase-associated domain
MS.gene42273	chr3.2	90161341	90162778	+	-5.8211	1.64913e-05	1.66667	121.333	Cytokinin-activating enzyme working in the direct activation pathway. Phosphoribohydrolase that converts inactive cytokinin nucleotides to the biologically active free-base forms
MS.gene46241	chr3.1	71626508	71631323	+	-6.45827	1.6583e-05	0	22.6667	HVA22-like protein
MS.gene046047	chr4.4	57307896	57309386	+	-6.48235	1.66965e-05	0	23	#N/A
MS.gene045050	chr7.2	86259933	86261369	-	-6.52457	1.67634e-05	0	23.6667	Regulates membrane-cell wall junctions and localized cell wall deposition. Required for establishment of the Casparian strip membrane domain (CSD) and the subsequent formation of Casparian strips, a cell wall modification of the root endodermis that determines an apoplastic barrier between the intraorganismal apoplasm and the extraorganismal apoplasm and prevents lateral diffusion (By similarity)
MS.gene63691	chr8.4	62837893	62844731	+	-5.56991	1.69494e-05	0.666667	44.3333	phospholipase d
MS.gene99641	chr1.4	80770316	80770654	+	-6.45939	1.71062e-05	0	22.6667	histone deacetylation
MS.gene019592	chr8.1	71475146	71480295	-	-6.51861	1.71115e-05	0	23.6667	Protein of unknown function (DUF1517)
MS.gene76985	chr6.1	56831689	56836068	-	-6.23608	1.71196e-05	0.333333	38	65-kDa microtubule-associated protein
MS.gene052627	chr3.1	62267285	62268398	+	-6.52003	1.732e-05	0	23.6667	Peptide methionine sulfoxide reductase-like
MS.gene018308	chr6.2	10392011	10392625	+	-6.58543	1.74187e-05	0	24.6667	TMV resistance protein N-like
MS.gene29701	chr5.3	67582143	67583345	-	-6.51781	1.78742e-05	0	23.6667	Leucine-rich repeat receptor-like protein kinase
MS.gene039112	chr2.2	22998443	23001597	+	-5.36783	1.81173e-05	0.666667	38	2-oxoglutarate (2OG) and Fe(II)-dependent oxygenase superfamily protein
MS.gene002476	chr2.1	70888013	70890021	-	-5.78448	1.83176e-05	8	551.667	disease resistance
MS.gene01467	chr2.2	68479419	68480904	+	-6.73148	1.86562e-05	0	27.3333	isoform X1
MS.gene023009	chr7.2	49662921	49668478	+	-6.70613	1.8681e-05	0	27	Elongation factor
MS.gene067637	chr4.1	69161746	69165573	-	-6.45631	1.9061e-05	0	22.6667	P-loop nucleoside triphosphate hydrolase superfamily protein
MS.gene020313	chr7.2	14128393	14139285	-	-6.41606	1.91661e-05	0	22	Histone acetyltransferase
MS.gene012145	chr8.4	29984821	29986027	-	-5.99297	1.92889e-05	0.333333	32	-
MS.gene61205	chr2.1	3260499	3271357	-	-6.18457	1.93098e-05	0.333333	36.6667	Regulator of telomere elongation helicase
MS.gene065336	chr4.4	63425027	63425722	-	-6.51833	1.93608e-05	0	23.6667	DNA-directed RNA polymerase III subunit
MS.gene070888	chr5.4	21546378	21547154	+	-6.49819	1.95759e-05	0	23.3333	response to heat
MS.gene023653	chr4.4	12862101	12863011	+	-6.46132	1.97039e-05	0	22.6667	Possibly involved in carbohydrate binding
MS.gene042018	chr6.3	61386887	61391196	+	-6.39257	1.98021e-05	0	21.6667	65-kDa microtubule-associated protein
MS.gene69984	chr8.1	32677370	32678520	-	-6.39374	1.98981e-05	0	21.6667	regulation of pentose-phosphate shunt
MS.gene63136	chr8.1	43314456	43316787	+	-6.56214	2.01985e-05	0	24.3333	beta-1,3-galactosyltransferase 19
MS.gene041164	chr5.1	10630509	10635189	+	-6.03871	2.03592e-05	0.333333	33	wall-associated receptor kinase-like
MS.gene69626	chr5.3	17837307	17840555	-	-6.41289	2.03942e-05	0	22	Belongs to the disease resistance NB-LRR family
MS.gene65721	chr3.2	7305920	7309957	-	-6.94429	2.07134e-05	0	31.6667	disease resistance
MS.gene81582	chr5.1	68174242	68177025	-	-6.47768	2.07401e-05	0	23	Receptor-like protein
MS.gene83041	chr1.4	17254537	17255959	+	-5.99275	2.16363e-05	0.333333	32	In Between Ring fingers
MS.gene96764	chr1.1	61205972	61207630	-	-6.37137	2.21663e-05	0	21.3333	Belongs to the small heat shock protein (HSP20) family
MS.gene009715	chr5.3	59024496	59026093	+	-6.39492	2.22624e-05	0	21.6667	Belongs to the class I-like SAM-binding methyltransferase superfamily. Cation-independent O- methyltransferase family
MS.gene93826	chr1.2	78347733	78352080	+	-6.49515	2.25891e-05	0	23.3333	protein serine/threonine kinase activity
MS.gene053646	chr4.4	21964585	21966538	+	-6.58122	2.27801e-05	0	24.6667	Probably inactive leucine-rich repeat receptor-like protein kinase
MS.gene51265	chr6.3	77024190	77026235	+	-6.37197	2.28389e-05	0	21.3333	#N/A
MS.gene023104	chr7.2	51555916	51560639	-	-5.94836	2.2904e-05	0.333333	31	DNA-binding protein ESCAROLA
MS.gene064557	chr3.1	41113588	41113899	-	-6.5829	2.37129e-05	0	24.6667	Core component of nucleosome. Nucleosomes wrap and compact DNA into chromatin, limiting DNA accessibility to the cellular machineries which require DNA as a template. Histones thereby play a central role in transcription regulation, DNA repair, DNA replication and chromosomal stability. DNA accessibility is regulated via a complex set of post-translational modifications of histones, also called h…
MS.gene000193	chr2.1	33549805	33551762	-	-6.72244	2.43112e-05	0	27.3333	Vacuolar protein sorting-associated protein 62
MS.gene45151	chr5.1	26810187	26831854	-	-6.04051	2.48354e-05	0.333333	33	Structural maintenance of chromosomes protein
MS.gene054699	chr5.3	32621003	32623227	+	-6.37285	2.52277e-05	0	21.3333	Peptidyl-prolyl cis-trans isomerase
MS.gene37961	chr5.1	76592990	76593397	+	-6.50203	2.52593e-05	0	23.3333	disease resistance
MS.gene05574	chr3.2	54101041	54101880	+	-6.21101	2.52658e-05	0.333333	37.3333	Belongs to the leguminous lectin family
MS.gene024901	chr5.3	948738	953266	+	-5.70047	2.57489e-05	8	521	#N/A
MS.gene74908	chr1.4	64899876	64902377	+	-6.66314	2.61324e-05	0	26	-
MS.gene23194	chr7.2	51871185	51873605	+	-6.34715	2.63625e-05	0	21	protein serine/threonine kinase activity
MS.gene87300	chr2.2	14039545	14041447	+	-6.83034	2.66456e-05	0	29.3333	-
MS.gene07563	chr1.2	62171547	62174676	-	-6.454	2.6982e-05	0	22.6667	RIBOSOMAL protein
MS.gene057965	chr3.4	15207456	15210418	-	-5.43802	2.69801e-05	0.666667	39.3333	DNA-directed RNA polymerase III subunit
MS.gene033053	chr8.3	15107441	15111717	+	-5.62717	2.71688e-05	0.666667	47.6667	Ras GTPase-activating protein-binding protein
MS.gene001856	chr7.3	73978690	73980871	+	-6.90015	2.79427e-05	0	31	Belongs to the heat shock protein 70 family
MS.gene056567	chr8.2	31788465	31790339	-	-6.75883	2.79593e-05	0	28	Sphingosine kinase
MS.gene055882	chr8.3	42622767	42624803	-	-5.51567	2.79725e-05	0.666667	42.6667	F-box RNI FBD-like domain protein
MS.gene02860	chr2.4	61298443	61303506	+	-6.78798	2.80075e-05	0	28.3333	Serine aminopeptidase, S33
MS.gene59682	chr5.4	43403549	43405381	+	-6.66391	2.84081e-05	0	26	DNA recombination
MS.gene012775	chr8.1	438010	438846	-	-6.44033	2.84266e-05	0	22.3333	Glutathione S-transferase zeta(GSTZ1)
MS.gene015574	chr5.1	3859990	3866403	-	-6.50586	2.85986e-05	0	23.3333	DNA-dependent RNA polymerase catalyzes the transcription of DNA into RNA using the four ribonucleoside triphosphates as substrates
MS.gene71238	chr8.3	36843060	36844097	+	-6.5025	2.86917e-05	0	23.3333	Myb SANT-like DNA-binding domain protein
MS.gene023332	chr4.3	16953472	16959243	+	-6.02179	2.92507e-05	0.333333	32.6667	Belongs to the major facilitator superfamily. Sugar transporter (TC 2.A.1.1) family
MS.gene85848	chr6.4	15064358	15065525	-	-6.37111	2.92899e-05	0	21.3333	Acylamino-acid-releasing enzyme-like
MS.gene65830	chr3.2	9526191	9527123	-	-6.39348	3.00134e-05	0	21.6667	Belongs to the disease resistance NB-LRR family
MS.gene069299	chr3.3	8392675	8396980	+	-5.36495	3.01879e-05	0.666667	38.3333	Choline kinase
MS.gene039019	chr2.2	24491008	24491286	-	-5.36341	3.02663e-05	0.666667	37.3333	Belongs to the SKP1 family
MS.gene61108	chr4.4	42559802	42560020	-	-5.90212	3.06603e-05	0.333333	30	#N/A
MS.gene79135	chr7.2	69815905	69818319	-	-6.30213	3.23056e-05	0	20.3333	Acylamino-acid-releasing enzyme-like
MS.gene035612	chr8.1	2911012	2912967	+	-5.8995	3.23616e-05	1.33333	103.667	heat shock
MS.gene79039	chr6.2	3146998	3147410	+	-6.40996	3.31028e-05	0	22	-
MS.gene010156	chr5.2	54973464	54978392	-	-6.38902	3.35329e-05	0	21.6667	#N/A
MS.gene024464	chr7.2	1111908	1115337	-	-6.34985	3.37831e-05	0	21	Belongs to the mitochondrial carrier (TC 2.A.29) family
MS.gene49438	chr1.1	68437147	68437719	+	-6.278	3.43484e-05	0	20	#N/A
MS.gene30528	chr4.4	41126667	41128256	+	-6.54185	3.49331e-05	0	24	Transposase-associated domain
MS.gene93824	chr1.2	78367217	78370128	-	-5.34036	3.54579e-05	0.666667	36.6667	transport protein
MS.gene006535	chr4.2	32307138	32309251	-	-5.88728	3.58005e-05	0.333333	29.6667	PWWP domain
MS.gene033181	chr8.3	16319167	16322313	-	-6.27578	3.68273e-05	0	20	Serine threonine-protein phosphatase 7 long form homolog
MS.gene34918	chr4.1	16050363	16053852	+	-6.18832	3.77195e-05	0.333333	36.6667	Peroxisomal (S)-2-hydroxy-acid oxidase
MS.gene78466	chr2.2	5094795	5096412	-	-6.01104	3.7815e-05	0.333333	32.3333	Pistil-specific extensin-like protein
MS.gene030898	chr4.3	10972308	10974380	+	-6.25407	3.86458e-05	0	19.6667	Plant phospholipase-like protein
MS.gene007833	chr8.1	53624706	53628228	-	-6.08402	3.93655e-05	0.333333	34	function
MS.gene55272	chr5.2	31465872	31466694	-	-6.4449	3.94909e-05	5	545.667	NAC transcription factor(NAP)
MS.gene040446	chr7.4	72566631	72568834	-	-5.83571	4.01306e-05	0.333333	28.6667	ZINC FINGER protein
MS.gene37635	chr5.3	70721794	70723135	-	-5.31108	4.06327e-05	0.666667	37	LRR-repeat protein
MS.gene72496	chr4.2	69200453	69203568	+	-7.05999	4.09856e-05	0	34.6667	Endoglucanase
MS.gene40711	chr3.2	88400767	88403254	-	-6.45406	4.21569e-05	0.333333	43.6667	Protein SAWADEE HOMEODOMAIN HOMOLOG
MS.gene021764	chr7.3	86426721	86430248	-	-6.69188	4.28823e-05	0	26.6667	Isochorismate synthase(ICS)
MS.gene53018	chr1.1	56006036	56010926	-	-5.91864	4.30135e-05	0.333333	30.3333	Sieve element occlusion(SEOa)
MS.gene02102	chr2.2	57782058	57784753	+	-5.83374	4.31552e-05	0.333333	28.6667	translation elongation factor activity(MEFG)
MS.gene027980	chr5.2	19557491	19560801	-	-6.27923	4.32446e-05	0	20	protein ubiquitination(GDE1)
MS.gene86920	chr1.2	79191408	79195053	-	-5.83307	4.34677e-05	0.333333	28.6667	hydrolase activity, hydrolyzing O-glycosyl compounds
MS.gene022329	chr3.4	74214940	74218781	-	-6.30337	4.48008e-05	0	20.3333	Galactinol--sucrose galactosyltransferase-like
MS.gene74095	chr7.4	76489733	76492931	-	-6.2278	4.53318e-05	0	19.3333	#N/A
MS.gene035996	chr5.3	47272967	47274580	+	-5.83238	4.57407e-05	0.333333	28.6667	#N/A
MS.gene72649	chr5.4	15535788	15540418	+	-6.25405	4.6601e-05	0	19.6667	Glutamate-rich WD repeat-containing protein
MS.gene88322	chr5.3	14856172	14862225	-	-6.52467	4.68212e-05	0.333333	46.3333	Retroviral aspartyl protease
MS.gene015398	chr5.2	5201265	5203675	+	-5.86709	4.70122e-05	0.333333	29.3333	D-mannose binding lectin
MS.gene82448	chr5.2	16388645	16389340	+	-6.49476	4.74282e-05	0	23.3333	late embryogenesis abundant protein
MS.gene069321	chr3.3	8575442	8576812	-	-6.62898	4.87267e-05	0	25.6667	acetyltransferase At3g50280-like
MS.gene009970	chr5.3	54845835	54847754	+	-6.07963	4.92721e-05	0.333333	34	Zinc finger with UFM1-specific peptidase domain
MS.gene069600	chr3.4	26452541	26453170	+	-6.20268	4.93538e-05	0	19	#N/A
MS.gene42923	chr6.4	43132855	43137234	+	-5.99301	4.95018e-05	0.333333	32	65-kDa microtubule-associated protein
MS.gene032632	chr6.3	955622	960277	+	-6.27923	5.00785e-05	0	20	transposition, RNA-mediated
MS.gene05433	chr6.1	73405097	73407660	+	-5.70316	5.03787e-05	2.66667	177	receptor-like protein kinase
MS.gene84666	chr8.2	74178814	74181121	-	-5.3766	5.38676e-05	2.33333	148.667	Belongs to the protein kinase superfamily
MS.gene74816	41791	16577	17660	-	-6.20432	5.44732e-05	0	19	Receptor-like protein
MS.gene32840	chr3.1	82093853	82097061	-	-6.25475	5.57114e-05	0	19.6667	Glycosyl hydrolase family 10
MS.gene95513	chr3.4	24319549	24319995	+	-5.61355	5.65509e-05	9.66667	591	#N/A
MS.gene53381	chr4.1	13034816	13036320	-	-6.22683	5.68076e-05	0	19.3333	LRR receptor-like serine threonine-protein kinase
MS.gene038230	chr5.4	71323227	71324354	+	-5.75071	5.73033e-05	0.333333	27	-
MS.gene055248	chr7.4	41169907	41170937	+	-6.32873	5.81977e-05	0	20.6667	Belongs to the iron ascorbate-dependent oxidoreductase family
MS.gene44259	chr8.1	31391754	31394211	-	-6.20133	5.85029e-05	0	19	methionine sulfoxide reductase(MSRA5)
MS.gene38425	chr3.4	63511368	63514019	-	-6.78513	5.94001e-05	0	28.6667	Belongs to the cytochrome P450 family
MS.gene37406	chr3.4	91720491	91720919	+	-6.18017	5.95972e-05	0	18.6667	negative regulation of intrinsic apoptotic signaling pathway in response to DNA damage by p53 class mediator(TRIAP1)
MS.gene44149	chr1.3	59095132	59095921	-	-6.4213	6.07588e-05	0	22	f-box protein
MS.gene054049	chr1.3	13464485	13467879	-	-6.35076	6.09254e-05	0	21	Wall-associated receptor kinase
MS.gene23463	chr7.3	14172805	14177277	+	-6.20365	6.10814e-05	0	19	3-hydroxyisobutyryl-CoA hydrolase activity
MS.gene28086	chr4.4	10619114	10621557	+	-6.25663	6.20631e-05	0	19.6667	Alpha beta hydrolase domain-containing protein
MS.gene013405	chr3.4	86006647	86008452	+	-5.60525	6.42592e-05	0.666667	43.6667	Adenine guanine permease
MS.gene38015	chr5.1	77228488	77232022	+	-6.87677	6.4503e-05	0.333333	59	Amino acid permease
MS.gene033299	chr8.2	19891481	19895479	-	-6.49555	6.54387e-05	0	23.3333	-
MS.gene92437	chr8.4	59804400	59806236	-	-5.80316	6.55708e-05	0.333333	28	E3 ubiquitin-protein ligase that mediates ubiquitination and subsequent proteasomal degradation of target proteins. E3 ubiquitin ligases accept ubiquitin from an E2 ubiquitin- conjugating enzyme in the form of a thioester and then directly transfers the ubiquitin to targeted substrates
MS.gene29914	chr8.3	45656907	45661562	+	-6.25828	6.59192e-05	0	19.6667	transposition, RNA-mediated
MS.gene027343	chr7.4	49978549	49980530	+	-6.20331	6.63008e-05	0	19	plant mutator transposase zinc finger
MS.gene68927	chr6.2	21364541	21366472	-	-6.20598	6.65533e-05	0	19	Belongs to the GDA1 CD39 NTPase family
MS.gene064842	chr3.3	94256226	94259022	+	-6.23203	6.69136e-05	0	19.3333	#N/A
MS.gene040860	chr1.2	18461870	18462542	+	-6.18118	6.70939e-05	0	18.6667	Belongs to the mitochondrial carrier (TC 2.A.29) family
MS.gene018163	42370	37719	42382	+	-6.38725	6.73775e-05	0	21.6667	Pentatricopeptide repeat-containing protein
MS.gene42134	chr7.3	33598947	33603590	+	-6.27444	6.80154e-05	0	20	Retrotransposon gag protein
MS.gene96792	chr4.3	28472501	28475687	-	-6.23169	6.80575e-05	0	19.3333	divergent subfamily of APPLE domains
MS.gene032390	chr8.2	49334472	49335297	-	-6.20004	6.87011e-05	0.333333	36.6667	#N/A
MS.gene00396	chr2.2	50981570	50987754	-	-5.73137	6.89054e-05	0.333333	26.6667	MOSC domain
MS.gene32842	chr3.1	82029462	82032739	-	-6.73257	6.92455e-05	0	27.3333	Belongs to the class-IV pyridoxal-phosphate-dependent aminotransferase family
MS.gene34014	chr1.4	74289241	74292318	-	-5.76374	6.97082e-05	0.333333	27.3333	Endoplasmic reticulum-based factor for assembly of V-ATPase
MS.gene042275	chr8.2	3689876	3690928	+	-5.81946	7.04217e-05	0.333333	28.3333	Belongs to the calycin superfamily. Lipocalin family(TIL)
MS.gene009972	chr5.3	54803508	54804941	+	-6.2499	7.17334e-05	0	19.6667	Thaumatin-like protein
MS.gene037984	chr1.4	81904082	81904846	+	-6.20364	7.21661e-05	0	19	Short-chain type dehydrogenase
MS.gene41265	chr1.4	34795203	34797632	+	-6.1549	7.24873e-05	0	18.3333	Encoded by
MS.gene037302	chr1.1	79973512	79975979	+	-5.73018	7.24851e-05	0.333333	26.6667	dnaJ homolog subfamily C member
MS.gene67060	chr3.4	93246344	93252995	+	-5.9382	7.36054e-05	0.333333	30.6667	Pre-rRNA-processing protein
MS.gene39217	chr1.2	43158330	43160735	-	-5.6476	7.4564e-05	3.66667	254	Universal stress protein family
MS.gene73505	chr5.2	78766443	78769163	-	-5.28391	7.52909e-05	0.666667	36.3333	Neprosin activation peptide
MS.gene016574	chr8.1	64349077	64353101	-	-6.07118	7.54266e-05	0.666667	65	Nudix hydrolase 16
MS.gene34058	chr1.2	73580867	73585817	+	-6.58733	7.62753e-05	0	24.6667	synthase
MS.gene013256	chr3.4	87825004	87826323	-	-6.27128	7.85668e-05	0	20	Belongs to the peptidase A1 family
MS.gene08893	chr4.3	16728011	16730217	+	-6.32659	7.9621e-05	0	20.6667	protein dimerization activity
MS.gene005443	chr1.1	63788976	63790414	+	-6.30114	8.06856e-05	0	20.3333	Component of the cytosolic iron-sulfur (Fe S) protein assembly (CIA) machinery. Required for maturation of extramitochondrial Fe-S proteins. The NBP35-CFD1 heterotetramer forms a Fe-S scaffold complex, mediating the de novo assembly of an Fe-S cluster and its transfer to target apoproteins(HCF101)
MS.gene040692	chr1.2	34155017	34157018	-	-6.09728	8.09338e-05	0	17.6667	DNA recombination
MS.gene05116	chr3.4	64926585	64935848	+	-5.38732	8.11075e-05	1	62	Belongs to the protein kinase superfamily. Ser Thr protein kinase family
MS.gene52640	chr6.1	20068468	20071819	+	-6.30051	8.28913e-05	0	20.3333	Oxidoreductase
MS.gene87594	chr6.4	27113792	27115947	+	-6.3959	8.30354e-05	0	21.6667	protein dimerization activity
MS.gene39739	chr7.1	45120889	45124583	-	-5.6557	8.52792e-05	0.333333	25.3333	riboflavin biosynthesis protein
MS.gene56282	chr3.1	5120659	5122506	+	-6.14833	8.61367e-05	0	18.3333	Belongs to the oxygen-dependent FAD-linked oxidoreductase family
MS.gene48908	chr4.3	72536944	72538694	+	-6.09726	8.84806e-05	0	17.6667	#N/A
MS.gene34704	chr8.1	45656471	45658275	-	-6.23471	8.92981e-05	0	19.3333	F-box RNI FBD-like domain protein
MS.gene048034	chr2.2	67362523	67363134	+	-5.61896	9.03995e-05	0.333333	24.6667	LRR receptor-like serine threonine-protein kinase
MS.gene79475	chr4.1	6220948	6222757	+	-6.25239	9.10448e-05	0	19.6667	Belongs to the short-chain dehydrogenases reductases (SDR) family
MS.gene002176	chr2.2	71738116	71751312	-	-5.75163	9.16757e-05	0.333333	27	Belongs to the protein kinase superfamily. Ser Thr protein kinase family(SERK5)
MS.gene068645	chr5.1	21052766	21056855	+	-5.63958	9.17702e-05	0.333333	25	-
MS.gene39713	chr8.1	85974715	85976276	+	-6.10051	9.22212e-05	0	17.6667	esterase
MS.gene069743	chr6.1	49097476	49100245	+	-6.12423	9.29695e-05	0	18	-
MS.gene98749	chr3.4	10863926	10866962	+	-6.12284	9.37724e-05	0	18	G-quadruplex DNA unwinding
MS.gene81801	chr5.4	28470659	28475341	+	-6.17741	9.41369e-05	0	18.6667	#N/A
MS.gene063354	chr2.4	26300171	26304266	+	-6.17537	9.46253e-05	0	18.6667	Belongs to the iron ascorbate-dependent oxidoreductase family
MS.gene23391	chr8.2	62328024	62329457	+	-6.31214	9.49536e-05	0.333333	40	protein phosphatase binding
MS.gene030895	chr4.3	10957375	10957971	+	-6.17673	9.80811e-05	0	18.6667	Plant phospholipase-like protein
MS.gene33730	chr4.4	23216234	23217472	-	-6.42784	0.000100865	0	22.3333	LysM domain
MS.gene59121	chr1.4	15956225	15968676	+	-6.07193	0.000104888	0	17.3333	receptor-like protein kinase
MS.gene29328	chr7.2	3669519	3670585	+	-6.04286	0.000108	0	17	GPI-anchored protein
MS.gene70010	chr8.1	33106241	33109333	+	-6.12395	0.000108995	0	18	Condensin-2 complex subunit
MS.gene75274	chr2.1	44193108	44193396	+	-6.06796	0.000110544	0	17.3333	#N/A
MS.gene65363	chr5.2	15025699	15030336	+	-5.65813	0.000110558	0.333333	25.3333	Glutamate-rich WD repeat-containing protein
MS.gene007595	chr7.1	9694747	9697016	+	-6.2574	0.000111795	0	19.6667	Glycosyltransferase
MS.gene75090	chr6.3	84049378	84049736	-	-6.41597	0.000112383	0	22	#N/A
MS.gene28117	chr4.4	10025890	10027551	+	-5.59599	0.000114819	0.333333	24.3333	protein KRI1 homolog
MS.gene28356	chr4.2	38850887	38853550	-	-6.17198	0.000115235	0	18.6667	Encoded by
MS.gene60611	chr1.2	69589148	69589627	+	-6.30979	0.000118543	0	20.3333	Belongs to the SKP1 family
MS.gene031144	chr6.2	9009603	9011350	-	-6.69407	0.000119478	0	26.6667	UDP-Glycosyltransferase
MS.gene83222	chr2.4	34772045	34777242	-	-6.06759	0.000119518	0	17.3333	#N/A
MS.gene85424	chr7.3	28791906	28795141	+	-6.01652	0.000122189	0	16.6667	LRR receptor-like serine threonine-protein kinase
MS.gene29165	chr5.3	22071274	22073973	-	-5.91542	0.000123394	0.333333	30.3333	Plant intracellular ras-group-related LRR protein
MS.gene071850	chr2.2	53630041	53633655	+	-6.01462	0.000123548	0	16.6667	Melanoma-associated antigen
MS.gene070153	chr2.4	46064543	46065417	-	-6.12917	0.000123676	0	18	auxin-responsive protein
MS.gene045608	chr5.3	29774720	29777538	-	-5.6355	0.000125302	0.333333	25	Multiple myeloma tumor-associated protein 2 homolog
MS.gene76623	chr5.1	31487720	31488395	-	-6.21076	0.000125802	0	19	Ring finger
MS.gene63617	chr3.2	24035474	24038404	+	-6.06684	0.000126441	0	17.3333	Glutathione S-transferase(GSTU1)
MS.gene067362	chr2.3	36093774	36097376	-	-5.49327	0.000127163	0.666667	40.3333	NHP2-like protein 1
MS.gene044680	chr3.1	12165240	12166163	+	-6.07236	0.000128116	0	17.3333	isoform X1
MS.gene028219	chr4.2	16488923	16492430	-	-6.25539	0.000128855	0.333333	38.3333	Protein NRT1 PTR FAMILY
MS.gene019934	chr6.1	13098773	13100479	-	-5.70718	0.000130151	0.333333	26.3333	50S ribosomal protein L4
MS.gene061489	chr6.1	77145550	77150347	-	-5.35137	0.000130553	0.666667	37.3333	Associates with the EF-Tu.GDP complex and induces the exchange of GDP to GTP. It remains bound to the aminoacyl-tRNA.EF- Tu.GTP complex up to the GTP hydrolysis stage on the ribosome
MS.gene007326	chr7.4	7907168	7909833	-	-6.29329	0.000131552	0	20.3333	Leucine-rich repeat receptor-like protein kinase
MS.gene01408	chr2.2	69287282	69289285	-	-6.01692	0.000131858	0	16.6667	Belongs to the protein kinase superfamily
MS.gene26302	chr5.4	59676580	59678081	-	-6.10264	0.000131958	0	17.6667	Belongs to the class I-like SAM-binding methyltransferase superfamily. Cation-independent O- methyltransferase family
MS.gene016824	chr5.2	73929821	73935508	+	-6.103	0.000132031	0	17.6667	Serine threonine-protein kinase
MS.gene48944	chr4.3	73348921	73354205	-	-5.98665	0.000132451	0	16.3333	#N/A
MS.gene32827	chr3.1	82228162	82230954	+	-5.65596	0.000135618	0.333333	25.3333	PHAX RNA-binding domain
MS.gene061993	chr6.2	20468755	20475189	-	-5.57525	0.000135727	0.333333	24	60S ribosomal protein
MS.gene008531	chr3.3	54643317	54644256	-	-5.69165	0.000136376	0.333333	26	serine threonine-protein kinase(WNK4)
MS.gene28128	chr4.4	9913288	9916508	+	-6.04466	0.000137602	0	17	Belongs to the class-III pyridoxal-phosphate-dependent aminotransferase family
MS.gene37143	chr6.2	11692628	11693637	-	-6.09938	0.000138697	0	17.6667	#N/A
MS.gene017601	chr8.3	28382064	28385637	-	-5.57526	0.000140382	0.333333	24	Belongs to the peptidase A1 family
MS.gene010134	chr5.2	55374848	55387455	-	-5.98356	0.000141911	0	16.3333	Belongs to the class I-like SAM-binding methyltransferase superfamily. C5-methyltransferase family
MS.gene008559	chr3.3	54171849	54173009	+	-5.98474	0.00014356	0	16.3333	tyrosine--tRNA
MS.gene064778	chr3.4	98066551	98072129	+	-5.98586	0.000143861	0	16.3333	DNA topoisomerase
MS.gene35897	chr5.1	56047984	56049196	-	-7.15546	0.000145371	0	36.6667	Belongs to the cytochrome P450 family
MS.gene84477	chr1.1	24830934	24832522	+	-6.3101	0.000145711	0	20.3333	source UniProtKB
MS.gene76509	chr2.3	2447468	2449729	+	-5.5156	0.000149265	0.333333	23	#N/A
MS.gene40092	chr4.3	21314537	21314940	-	-5.62359	0.000151349	0.333333	24.6667	#N/A
MS.gene030026	chr5.2	77246422	77249655	-	-6.01159	0.000151803	0	16.6667	Ubiquitin carboxyl-terminal hydrolase
MS.gene019996	chr6.1	12291911	12301159	+	-5.95692	0.000152419	0	16	BRCA2, oligonucleotide/oligosaccharide-binding, domain 1
MS.gene48932	chr4.3	72942920	72944925	+	-5.98316	0.000152829	0	16.3333	Zinc finger MYM-type protein
MS.gene009416	chr3.4	3596623	3599573	-	-6.37038	0.000153081	0	21.3333	May be involved in the degradation of misfolded endoplasmic reticulum (ER) luminal proteins
MS.gene96253	chr2.2	65484876	65485217	-	-5.98624	0.000154842	0	16.3333	LSM domain
MS.gene003194	chr2.1	62566755	62577150	+	-5.63827	0.00015547	0.333333	25	Mitochondrial GTPase that catalyzes the GTP-dependent ribosomal translocation step during translation elongation. During this step, the ribosome changes from the pre-translocational (PRE) to the post-translocational (POST) state as the newly formed A- site-bound peptidyl-tRNA and P-site-bound deacylated tRNA move to the P and E sites, respectively. Catalyzes the coordinated movement of the two tR…
MS.gene021959	chr7.1	80658013	80658396	-	-6.46265	0.00015642	0	22.6667	#N/A
MS.gene069243	chr8.2	66791583	66794582	-	-6.04391	0.000157567	0	17	#N/A
MS.gene056310	chr7.3	81791858	81793374	-	-7.25307	0.000157843	0	39.3333	Belongs to the chalcone stilbene synthases family(CHS3)
MS.gene46061	chr7.2	42725846	42727855	-	-6.43151	0.000161334	0.333333	43.3333	glutathione transferase activity
MS.gene32541	chr5.1	62383847	62384065	+	-5.47563	0.000164804	0.333333	22.3333	splicing factor(SCL25A)
MS.gene50501	chr7.3	15898117	15899154	+	-6.0146	0.000166081	0	16.6667	F-box kelch-repeat protein
MS.gene021314	chr6.1	47704587	47707785	-	-5.47535	0.000167104	0.333333	22.3333	Proteasome/cyclosome repeat
MS.gene96025	chr2.4	23006626	23008575	+	-6.07227	0.000167283	0	17.3333	Ribonuclease H protein
MS.gene029150	chr1.2	85004068	85005840	-	-5.47398	0.000170057	0.333333	22.3333	Leucine-rich repeat receptor-like protein kinase
MS.gene004477	chr2.4	66500493	66505195	+	-5.95809	0.000171134	0	16	ankyrin repeat-containing protein
MS.gene014423	chr3.1	90258317	90259178	-	-6.12136	0.000173147	0	18	#N/A
MS.gene64061	chr1.3	976794	981848	-	-6.31492	0.000173234	0	20.6667	Protein of unknown function (DUF668)
MS.gene85061	chr4.2	67470390	67470806	+	-6.29952	0.000173566	0	20.3333	#N/A
MS.gene027745	chr5.2	22584732	22586848	+	-5.9526	0.00017556	0	16	#N/A
MS.gene008190	chr3.4	68704907	68705584	+	-6.86049	0.000178244	0	30	#N/A
MS.gene053094	chr6.2	250085	250381	+	-5.47618	0.000178675	0.333333	22.3333	Nonspecific lipid-transfer protein
MS.gene65636	chr8.4	37207796	37208104	-	-6.12288	0.000178961	0	18	-
MS.gene005894	chr1.1	67924398	67929820	+	-5.92697	0.000179413	0	15.6667	#N/A
MS.gene28719	chr4.3	19413226	19414857	-	-6.21217	0.000182207	0	19	Belongs to the oxygen-dependent FAD-linked oxidoreductase family
MS.gene26495	chr7.3	7708313	7709143	-	-6.0719	0.000183293	0	17.3333	Glutaredoxin
MS.gene006614	chr4.4	32032346	32034416	+	-5.51865	0.000184119	0.333333	23	Belongs to the mitochondrial carrier (TC 2.A.29) family
MS.gene003723	chr4.1	32362613	32363500	+	-6.25896	0.000186407	0	19.6667	Arabidopsis protein of unknown function
MS.gene21742	chr5.2	2127930	2136528	+	-5.9816	0.000187673	0	16.3333	Belongs to the histone deacetylase family. HD Type 1 subfamily(HD1)
MS.gene37678	chr1.1	73574709	73575785	-	-7.10788	0.000187723	0	35.3333	Protein of unknown function (DUF688)
MS.gene072748	chr5.3	3545369	3547062	-	-6.2481	0.000189953	0	19.6667	HVA22-like protein
MS.gene053024	chr6.2	1329676	1331826	+	-5.89352	0.000194191	0	15.3333	Sirohydrochlorin
MS.gene047632	chr5.3	9659449	9661440	+	-6.55778	0.000196147	0	24.3333	Converts zeaxanthin into antheraxanthin and subsequently violaxanthin(ZEP)
MS.gene014031	chr7.2	18347934	18351075	-	-5.45594	0.000198141	0.333333	22	Strictosidine synthase
MS.gene060148	chr2.3	19884661	19885482	-	-6.27596	0.00019838	0	20	Olee1-like protein
MS.gene055558	chr1.2	60209044	60211817	-	-7.22771	0.000199892	0	38.6667	Belongs to the NPH3 family
MS.gene048958	chr4.1	4300756	4303392	-	-6.19009	0.000202054	0.333333	36.6667	Belongs to the beta-ketoacyl-ACP synthases family
MS.gene42917	chr6.4	42926818	42928998	+	-6.04465	0.000204303	0	17	#N/A
MS.gene001995	chr6.2	41729795	41730631	+	-5.37174	0.000205938	0.666667	37	At2g29880-like
MS.gene048444	chr3.1	14912411	14913768	-	-5.78648	0.000206226	1.33333	111.667	Catalyzes xyloglucan endohydrolysis (XEH) and or endotransglycosylation (XET). Cleaves and religates xyloglucan polymers, an essential constituent of the primary cell wall, and thereby participates in cell wall construction of growing tissues(XET2)
MS.gene033211	chr8.3	16744550	16746056	-	-5.95578	0.00020759	0	16	#N/A
MS.gene059202	chr4.1	73442457	73446449	-	-5.9246	0.000208051	0	15.6667	#N/A
MS.gene30189	chr6.4	24831963	24834150	-	-6.04578	0.000208386	0	17	Encoded by
MS.gene52006	chr3.3	6454262	6458932	-	-5.92621	0.00020855	0	15.6667	transposition, RNA-mediated
MS.gene004355	chr2.4	67799373	67802113	+	-6.13242	0.000209107	0	18	Belongs to the 'GDSL' lipolytic enzyme family
MS.gene63380	chr2.4	21852035	21852675	+	-5.91474	0.000210969	0.333333	30.3333	#N/A
MS.gene056983	chr2.1	5116251	5117639	-	-5.45652	0.000211106	0.333333	22	Pentatricopeptide repeat-containing protein
MS.gene049525	chr3.2	57400507	57401320	-	-5.47505	0.000211651	0.333333	22.3333	ATPase activity
MS.gene63331	chr3.3	59908610	59911995	+	-5.89681	0.000215713	0	15.3333	Belongs to the protein kinase superfamily(BIK1)
MS.gene98423	chr7.4	79084775	79091914	-	-6.01009	0.000216137	0	16.6667	-
MS.gene51431	chr6.2	85602924	85605478	+	-5.47617	0.000219531	0.333333	22.3333	proline-rich receptor-like protein kinase(PERK1)
MS.gene51363	chr4.1	51513235	51514573	+	-5.9605	0.000219816	0	16	LRR-repeat protein
MS.gene27479	chr7.2	31377675	31380237	-	-5.7399	0.000220264	0.333333	26.6667	receptor-like protein kinase
MS.gene39148	chr1.2	41625748	41626701	-	-5.89309	0.000220853	0	15.3333	#N/A
MS.gene057268	chr3.2	78234123	78237053	-	-5.45335	0.000222041	0.333333	22	NAC domain-containing protein
MS.gene51274	chr6.3	77373474	77374166	-	-6.10683	0.000230357	0.333333	34.6667	f-box protein
MS.gene052801	chr4.1	81707553	81711623	+	-6.12595	0.00023511	0	18	Probably inactive leucine-rich repeat receptor-like protein kinase
MS.gene62029	chr7.2	79946601	79948404	-	-5.38718	0.000236936	0.333333	21	#N/A
MS.gene34108	chr1.2	74718023	74721201	+	-6.61331	0.000238495	0	25	#N/A
MS.gene66950	chr6.1	11882393	11890790	+	-6.16093	0.00024147	0	18.3333	BRCA2, oligonucleotide/oligosaccharide-binding, domain 1
MS.gene54998	chr7.2	24275758	24281965	-	-6.02075	0.000243712	0	16.6667	Heavy metal-associated isoprenylated plant protein
MS.gene03349	chr6.2	31882033	31884356	+	-5.4517	0.000244302	0.333333	22	component of the eukaryotic translation initiation factor 3 (eIF-3) complex, which is involved in protein synthesis of a specialized repertoire of mRNAs and, together with other initiation factors, stimulates binding of mRNA and methionyl-tRNAi to the 40S ribosome. The eIF-3 complex specifically targets and initiates translation of a subset of mRNAs involved in cell proliferation
MS.gene75946	chr6.4	4358893	4367283	+	-6.06967	0.000244558	0	17.3333	BRCA2, oligonucleotide/oligosaccharide-binding, domain 1
MS.gene062629	chr6.4	46946238	46949310	+	-7.09427	0.000245253	0	35	#N/A
MS.gene047126	chr2.1	74845525	74847661	-	-6.01225	0.000246611	0.333333	32.6667	Partner of Y14 and(PYM)
MS.gene37871	chr5.3	70000356	70002237	+	-5.95975	0.000249234	0	16	chitin elicitor receptor kinase
MS.gene44854	chr5.2	58789904	58793818	-	-5.40873	0.00025141	0.333333	21.3333	Belongs to the protein kinase superfamily
MS.gene04153	chr3.1	45100197	45106004	+	-5.40546	0.000255663	0.333333	21.3333	Belongs to the ClpA ClpB family
MS.gene59249	chr6.4	45142107	45143982	+	-5.86558	0.000255636	0	15	Belongs to the peroxidase family. Classical plant (class III) peroxidase subfamily
MS.gene88963	chr1.4	114360	116047	-	-5.83107	0.000255848	0	14.6667	FAR1-related protein
MS.gene031957	chr3.4	70389934	70392037	+	-5.38329	0.000259212	0.333333	21	ESKIMO 1-like
MS.gene54800	chr1.2	73208940	73219650	+	-5.50234	0.000264938	0.333333	22.6667	Galactose oxidase, central domain
MS.gene022308	chr3.4	74509128	74511435	-	-5.99176	0.000272608	0	16.3333	isoform X1
MS.gene86507	chr5.1	15519928	15523591	+	-5.43248	0.000273815	0.333333	21.6667	Subtilase family
MS.gene09119	chr4.1	40816943	40817553	-	-5.85926	0.000281779	0	15	Serine threonine-protein kinase
MS.gene024784	chr5.3	2322767	2327964	+	-6.33941	0.000284222	0	21	cyclic nucleotide-gated ion channel
MS.gene005216	chr1.4	66952813	66955386	+	-6.00445	0.000285197	0.666667	58.3333	Belongs to the NPH3 family
MS.gene37184	chr6.2	10992118	10992846	+	-5.74276	0.00028858	0.333333	27	LRR receptor-like serine threonine-protein kinase
MS.gene24971	chr4.1	82375041	82375631	+	-6.30449	0.000288667	0	20.3333	Dirigent proteins impart stereoselectivity on the phenoxy radical-coupling reaction, yielding optically active lignans from two molecules of coniferyl alcohol in the biosynthesis of lignans, flavonolignans, and alkaloids and thus plays a central role in plant secondary metabolism
MS.gene65451	chr1.1	25679715	25683493	+	-5.83234	0.000289558	0	14.6667	Transducin WD40 repeat-like superfamily protein
MS.gene009481	chr3.2	3835970	3837723	+	-5.83234	0.000289558	0	14.6667	Belongs to the oxygen-dependent FAD-linked oxidoreductase family
MS.gene030896	chr4.3	10959942	10961927	+	-5.82976	0.00029585	0	14.6667	Plant phospholipase-like protein
MS.gene24394	chr1.1	3500228	3500767	-	-6.10008	0.000301589	0	17.6667	Histone acetyltransferase
MS.gene36769	chr8.2	78984956	78990780	-	-5.38421	0.000301575	0.333333	21	WD40 repeats
MS.gene046837	chr3.3	27612124	27612697	-	-6.55471	0.000301517	0	24	#N/A
MS.gene21594	chr1.3	63141827	63144491	-	-5.96211	0.000303216	0	16	#N/A
MS.gene44210	chr8.1	31944421	31947149	-	-6.15311	0.000303719	0	18.3333	-
MS.gene008398	chr3.1	53130904	53133174	-	-5.92735	0.000307926	0	15.6667	(3S,6E)-nerolidol synthase(NES)
MS.gene037544	chr4.3	82031578	82034934	-	-5.89306	0.000308274	0	15.3333	receptor-like protein
MS.gene39383	chr8.2	81987677	81990713	-	-5.57416	0.000312129	0.333333	24	Nucleoporin protein Ndc1-Nup
MS.gene82443	chr5.2	16457941	16461042	+	-5.92745	0.000313749	0	15.6667	Belongs to the protein kinase superfamily. Ser Thr protein kinase family
MS.gene33659	chr3.4	82345359	82347056	+	-5.31586	0.000314186	0.333333	20	Belongs to the GRAS family(SCL1)
MS.gene96173	chr5.1	37311949	37314910	+	-6.5887	0.000316282	0	25	Belongs to the iron ascorbate-dependent oxidoreductase family
MS.gene95412	chr5.4	68068312	68071095	-	-6.03489	0.00031763	0	17	Receptor-like protein
MS.gene98239	chr6.2	54997700	55000813	+	-6.01112	0.000319102	0	16.6667	#N/A
MS.gene07961	chr6.3	30804261	30804871	-	-5.83367	0.000319328	0	14.6667	function
MS.gene39806	chr5.4	69201545	69202886	-	-5.86301	0.000321714	0	15	LRR-repeat protein
MS.gene53163	chr5.4	32942534	32944959	-	-5.79923	0.000324857	0	14.3333	#N/A
MS.gene046757	chr1.2	13556912	13558944	+	-5.79528	0.00032649	0	14.3333	receptor-like protein kinase
MS.gene41611	chr3.4	88132040	88135874	+	-5.79528	0.00032649	0	14.3333	Calcium-dependent protein kinase(CDPK9)
MS.gene019035	chr3.2	32301469	32303079	+	-6.11915	0.000326575	0	18	Transcription factor
MS.gene36548	chr8.4	75468144	75473382	+	-6.98449	0.000329071	0	32.6667	ABC transporter C family member
MS.gene027833	chr5.2	21177930	21180175	+	-5.42868	0.000331856	0.333333	21.6667	AMP-binding enzyme C-terminal domain(OPCL1)
MS.gene052720	chr8.3	71070886	71071319	+	-6.4874	0.000333118	0	23	Domain of unknown function
MS.gene066508	chr3.3	85975236	85976635	+	-5.98947	0.000341061	0	16.3333	Heat shock factor protein
MS.gene031895	chr3.4	71205758	71208730	-	-5.82593	0.000346903	0	14.6667	WEB family protein At2g40480-like
MS.gene46267	chr3.1	71245439	71251117	-	-5.50308	0.000349461	0.666667	40.3333	Metal transporter
MS.gene45436	chr8.4	78342910	78344016	-	-5.55758	0.00035077	0.333333	23.6667	ABC transporter C family member
MS.gene07180	chr1.4	70666819	70667118	+	-5.4387	0.00035343	3.33333	205.333	Monothiol
MS.gene053819	chr5.1	44313796	44317462	+	-5.40815	0.00036009	0.333333	21.3333	Thioesterase-like superfamily
MS.gene40937	chr3.2	80881029	80881901	+	-5.50046	0.000362948	0.333333	22.6667	-
MS.gene60806	chr1.2	72264507	72268170	+	-5.76491	0.000363515	0	14	Calcium-dependent protein kinase(CPK24)
MS.gene32779	chr3.1	82768179	82769228	-	-5.99174	0.000371859	0	16.3333	Belongs to the mitochondrial carrier (TC 2.A.29) family
MS.gene019766	chr6.2	26682989	26687724	-	-5.61444	0.000376741	0.333333	24.6667	Transmembrane 9 superfamily member
MS.gene072079	chr2.4	76385078	76385758	+	-5.89024	0.000385947	0	15.3333	Protein of unknown function (DUF679)
MS.gene045463	chr4.2	29701425	29704075	+	-5.82505	0.000387257	0	14.6667	#N/A
MS.gene042149	chr8.3	1267882	1270352	-	-6.34606	0.000387309	0	21	Encoded by
MS.gene068403	chr4.2	83945490	83946623	+	-5.92735	0.000387925	0	15.6667	receptor-like protein
MS.gene40655	chr4.1	33613214	33613912	-	-6.0739	0.000389279	0	17.3333	C1 domain
MS.gene87787	chr7.1	30462519	30464919	-	-5.79708	0.000390988	0	14.3333	#N/A
MS.gene91824	chr8.3	81793579	81795442	-	-5.79796	0.000394436	0	14.3333	Auxin-induced protein 5NG4
MS.gene53014	chr1.1	56091081	56096236	+	-6.26759	0.000401483	0	20	Sieve element occlusion(SEOa)
MS.gene91314	chr1.3	72921225	72921932	+	-5.4817	0.000402526	0.333333	22.3333	Biotin/lipoate A/B protein ligase family
MS.gene016101	chr1.2	7753290	7756814	+	-6.25564	0.000416694	0	19.6667	Polygalacturonase
MS.gene35234	chr6.2	1915831	1918768	+	-5.79221	0.000419387	0	14.3333	F-box LRR-repeat protein
MS.gene25509	chr8.2	42210756	42212913	+	-5.89804	0.000419787	0	15.3333	HAUS augmin-like complex subunit 5
MS.gene27384	chr6.4	50531084	50532581	+	-5.38542	0.000427455	0.333333	21	cyclic nucleotide-gated ion channel
MS.gene66476	chr1.4	5134001	5135305	-	-5.8332	0.00042841	0	14.6667	RING-type E3 ubiquitin transferase
MS.gene87416	chr8.3	26322090	26325695	-	-5.32894	0.000429285	0.666667	36	#N/A
MS.gene89611	chr8.3	27329218	27329589	+	-5.73019	0.000433211	0	13.6667	ATG8-interacting protein
MS.gene91128	chr1.3	22211222	22213941	+	-5.92571	0.000444612	0	15.6667	Ribonuclease H protein
MS.gene67206	chr1.2	57997760	57999082	-	-5.86172	0.000451815	0	15	Sieve element occlusion(SEOa)
MS.gene91143	chr1.3	22592833	22596401	-	-5.31176	0.000452534	0.333333	20	uridine nucleosidase
MS.gene016416	chr8.2	58127075	58132125	-	-5.69317	0.000458478	0	13.3333	snRNA-activating protein complex
MS.gene09041	chr4.2	14593196	14594469	+	-6.60318	0.000460103	0	25	F-box kelch-repeat protein
MS.gene53422	chr3.3	32649087	32650731	-	-6.10698	0.000463086	0.666667	60.6667	f-box protein
MS.gene045766	chr2.2	29151446	29154628	-	-5.79174	0.000463718	0	14.3333	Pentatricopeptide repeat-containing protein
MS.gene70347	chr4.2	10484526	10485452	+	-5.69414	0.000483765	0	13.3333	protein KRI1 homolog
MS.gene99276	chr5.4	34272555	34276541	-	-5.99335	0.000484033	0	16.3333	mediator of RNA polymerase II transcription subunit
MS.gene95460	chr1.3	52656112	52657007	-	-5.79435	0.000484754	0	14.3333	-
MS.gene037224	chr7.3	62579204	62579816	-	-6.05348	0.000486089	0	17	RNA polymerase II transcription regulator recruiting activity
MS.gene055606	chr4.3	38981315	38985366	-	-5.66717	0.000486296	0.333333	25.3333	tRNA-specific 2-thiouridylase
MS.gene054157	chr6.1	27876907	27879488	-	-5.75815	0.000495655	0	14	Putative S-adenosyl-L-methionine-dependent methyltransferase
MS.gene84636	chr7.3	38569020	38571798	+	-6.09933	0.000496747	0	17.6667	Encoded by
MS.gene02829	chr2.3	61233777	61248045	+	-5.39078	0.000497416	0.333333	21	Mitochondrial GTPase that catalyzes the GTP-dependent ribosomal translocation step during translation elongation. During this step, the ribosome changes from the pre-translocational (PRE) to the post-translocational (POST) state as the newly formed A- site-bound peptidyl-tRNA and P-site-bound deacylated tRNA move to the P and E sites, respectively. Catalyzes the coordinated movement of the two tR…
MS.gene035089	chr7.4	68548410	68548598	-	-5.69179	0.000506479	0	13.3333	#N/A
MS.gene012954	chr3.4	89813878	89815956	+	-6.0648	0.000507716	0	17.3333	-
MS.gene09140	chr4.1	41086786	41089608	+	-5.79921	0.000514038	0	14.3333	Cysteine-rich RLK (RECEPTOR-like protein kinase) 8
MS.gene91175	chr7.2	92930642	92935612	+	-5.75769	0.000514453	0	14	U-box domain
MS.gene064241	chr4.2	54914890	54915993	-	-5.7971	0.000519745	0	14.3333	Belongs to the helicase family
MS.gene80510	chr6.3	36929337	36929630	-	-5.79788	0.000520022	0	14.3333	Ribonuclease H protein
MS.gene017213	chr5.3	59778186	59782270	+	-5.68942	0.000521213	0	13.3333	Periodic tryptophan protein 1 homolog
MS.gene039005	chr2.4	27920386	27921985	+	-5.79621	0.00052279	0	14.3333	#N/A
MS.gene39740	chr7.1	45152469	45154461	+	-6.68764	0.000544557	0	26.3333	#N/A
MS.gene90183	chr4.2	19368210	19368630	+	-5.72416	0.000549261	0	13.6667	DNA recombination
MS.gene017214	chr5.3	59784388	59786701	-	-5.85832	0.000551906	0	15	Myb/SANT-like DNA-binding domain
MS.gene66945	chr6.1	11955871	11959113	+	-5.65377	0.000569425	0	13	#N/A
MS.gene42561	chr7.1	16419339	16421948	-	-5.78319	0.000581299	0.333333	27.6667	Cytokinin dehydrogenase(CKX1)
MS.gene018253	chr6.3	11189192	11192191	+	-5.69314	0.000590597	0	13.3333	LRR receptor-like serine threonine-protein kinase
MS.gene96612	chr6.3	57617171	57618538	-	-5.65616	0.00059753	0	13	function
MS.gene55553	chr6.2	18005870	18006311	+	-5.72279	0.000604786	0	13.6667	transposition, RNA-mediated
MS.gene28874	chr8.2	29858282	29863585	-	-5.65519	0.000607757	0	13	Nnf1
MS.gene014687	chr3.1	87210973	87225916	-	-5.36941	0.000612323	0.333333	20.6667	BAH domain
MS.gene043593	chr3.2	45594781	45596471	-	-5.69409	0.000613242	0	13.3333	Small ubiquitin-related modifier
MS.gene061116	32638	29784	32272	+	-6.29368	0.000616519	0	20.3333	Zinc finger BED domain-containing protein
MS.gene62545	chr7.3	69456317	69456771	+	-5.61922	0.000618688	0	12.6667	Belongs to the protein kinase superfamily
MS.gene66149	chr3.2	47989253	47992152	+	-5.69599	0.000619521	0	13.3333	Belongs to the disease resistance NB-LRR family
MS.gene031978	chr3.4	70160039	70161177	-	-5.75988	0.000620728	0	14	#N/A
MS.gene57156	chr5.2	8335215	8335966	+	-5.33405	0.000622582	0.333333	20.3333	The proteasome is a multicatalytic proteinase complex which is characterized by its ability to cleave peptides with Arg, Phe, Tyr, Leu, and Glu adjacent to the leaving group at neutral or slightly basic pH
MS.gene57189	chr5.3	8999421	9001734	-	-5.65858	0.000624375	0	13	subtilisin-like
MS.gene73758	chr7.3	25351605	25354657	+	-6.00813	0.000632364	0.333333	32.3333	receptor-like protein kinase At1g67000
MS.gene029244	chr1.4	87058649	87062537	-	-5.65282	0.000647268	0	13	Belongs to the class I-like SAM-binding methyltransferase superfamily. Protein arginine N- methyltransferase family
MS.gene037981	chr1.4	55164169	55164933	-	-5.62071	0.000678292	0	12.6667	Short-chain type dehydrogenase
MS.gene040005	chr3.2	64995255	64996230	+	-5.85999	0.000686659	0	15	DNA repair and recombination protein RAD54-like protein(CHR38)
MS.gene76980	chr6.3	62089565	62091251	-	-5.58075	0.000699425	0	12.3333	Phosphoribosylformimino-5-aminoimidazole carboxamide ribotide isomerase
MS.gene40070	chr5.3	874558	878032	-	-6.58027	0.000711815	0.333333	48	Tryptophan synthase
MS.gene048319	chr2.3	61413708	61417113	+	-6.52008	0.000725805	0	23.6667	translation elongation factor activity(MEFG)
MS.gene008535	chr3.3	54576108	54577376	+	-5.97682	0.00073252	0	16.3333	#N/A
MS.gene77422	chr5.1	30490627	30492762	-	-5.6984	0.000738442	0	13.3333	RNA recognition motif. (a.k.a. RRM, RBD, or RNP domain)
MS.gene066125	chr1.4	47244913	47246133	-	-5.79652	0.000739044	0	14.3333	RING-type E3 ubiquitin transferase
MS.gene41249	chr1.4	35329021	35330680	-	-5.62122	0.000744447	0	12.6667	Belongs to the class I-like SAM-binding methyltransferase superfamily. Cation-independent O- methyltransferase family
MS.gene23624	chr8.1	67719361	67721505	+	-5.83334	0.000745128	0	14.6667	Belongs to the D-isomer specific 2-hydroxyacid dehydrogenase family
MS.gene062047	chr2.3	44680395	44681859	-	-5.76485	0.000754198	0	14	#N/A
MS.gene82609	chr3.1	36147251	36147877	+	-5.73342	0.000756597	0	13.6667	AT-rich interactive domain-containing protein
MS.gene013735	chr3.4	81794643	81794912	+	-6.02453	0.000787914	0.333333	32.3333	#N/A
MS.gene20195	chr4.4	4302380	4304944	-	-5.61966	0.000789745	0	12.6667	methyltransferase PMT18
MS.gene063396	chr2.3	26276587	26278464	+	-5.57771	0.000795704	0	12.3333	#N/A
MS.gene22871	chr7.4	1909828	1911318	-	-5.58279	0.000797745	0	12.3333	Equilibrative nucleotide transporter
MS.gene42129	chr7.3	33430253	33434417	-	-6.2176	0.000807577	0	19.3333	Mitochondrial protein
MS.gene48313	chr8.3	17797850	17798833	-	-5.54071	0.00081168	0	12	Manganese-dependent ADP-ribose CDP-alcohol
MS.gene65158	chr7.1	41795847	41797816	-	-5.88427	0.00081305	0	15.3333	Plant protein of unknown function
MS.gene038591	56882	10367	14727	+	-5.69937	0.000814908	0	13.3333	transposition, RNA-mediated
MS.gene46165	chr7.2	40340188	40343011	+	-5.65467	0.000815481	0	13	#N/A
MS.gene97067	chr4.4	70140957	70142435	-	-5.34217	0.000823194	0.333333	20.3333	Protein NRT1 PTR FAMILY 5.10-like
MS.gene33649	chr1.1	15015797	15019501	+	-5.54122	0.000823975	0	12	Chaperone protein DNAj
MS.gene061048	chr1.4	18588043	18588237	-	-5.27308	0.0008258	1.66667	88.3333	-
MS.gene77642	chr2.3	29715612	29716049	-	-5.62066	0.000837058	0	12.6667	Mitochondrial protein
MS.gene03949	chr3.2	55333475	55338399	-	-5.54228	0.00084702	0	12	Subtilisin-like
MS.gene67381	chr4.1	37583480	37585419	+	-5.54228	0.00084702	0	12	3-ketoacyl-CoA synthase(KCS3)
MS.gene013000	chr3.2	84464837	84468836	+	-5.73579	0.000850119	0	13.6667	Belongs to the helicase family
MS.gene001695	chr1.3	64658579	64661956	-	-5.53965	0.000860292	0	12	Hippocampus abundant transcript-like protein
MS.gene05191	chr6.4	52260814	52262902	-	-5.54173	0.000861235	0	12	#N/A
MS.gene036394	chr2.4	38678900	38679138	+	-6.5307	0.000883719	0	23.6667	Wound induced protein
MS.gene005887	chr1.1	67874321	67875425	+	-5.5386	0.000904715	0	12	Prohibitin-3
MS.gene56866	chr8.1	17559598	17560241	+	-5.54125	0.000905771	0	12	Mitochondrial import inner membrane translocase subunit Tim17 Tim22 Tim23 family protein
MS.gene002146	chr2.2	72127214	72127818	+	-5.54278	0.000906373	0	12	-
MS.gene031285	chr2.1	18401324	18401779	-	-5.61322	0.000920353	0	12.6667	negative regulation of collagen binding(GTPBP4)
MS.gene67720	chr2.2	55006103	55022104	+	-5.53912	0.000925207	0	12	Pectinesterase
MS.gene06974	chr7.3	6384651	6385007	-	-5.49491	0.000948743	0.333333	22.6667	Rapid ALkalinization Factor (RALF)
MS.gene65765	chr3.2	8101772	8102095	-	-6.17905	0.000973801	0	18.6667	#N/A
MS.gene37859	chr5.3	70200884	70201351	+	-5.58173	0.000976571	0	12.3333	Belongs to the protein kinase superfamily. Ser Thr protein kinase family
MS.gene062377	chr7.3	74209040	74209287	+	-5.64937	0.000981454	0	13	#N/A
MS.gene89188	chr5.2	66824917	66827884	+	-6.11241	0.00098768	0	17.6667	#N/A
MS.gene74019	chr5.3	46880866	46881671	+	-5.54179	0.0009958	0	12	Pathogenesis-related protein
MS.gene03067	chr2.1	60973202	60979159	+	-6.83216	0.00099977	0	29	Mitochondrial GTPase that catalyzes the GTP-dependent ribosomal translocation step during translation elongation. During this step, the ribosome changes from the pre-translocational (PRE) to the post-translocational (POST) state as the newly formed A- site-bound peptidyl-tRNA and P-site-bound deacylated tRNA move to the P and E sites, respectively. Catalyzes the coordinated movement of the two tR…
MS.gene62217	chr3.2	62411074	62412540	+	-5.50058	0.00100953	0	11.6667	Belongs to the protein kinase superfamily(BIK1)
MS.gene52881	chr6.1	20845374	20846051	+	-5.69503	0.00104032	0	13.3333	Leucine Rich Repeat
MS.gene038836	chr2.1	36455097	36455813	+	-5.50116	0.00104615	0	11.6667	sugar phosphate phosphate translocator
MS.gene010391	chr5.4	10856542	10857045	-	-5.66064	0.00105202	0	13	Belongs to the Glu Leu Phe Val dehydrogenases family(GDH1)
MS.gene54324	chr2.3	69669127	69669633	+	-5.62076	0.00105446	0	12.6667	40S ribosomal protein
MS.gene010205	chr5.1	49077193	49077623	+	-5.53759	0.00107614	0	12	#N/A
MS.gene018797	chr1.2	38973571	38976694	-	-6.0021	0.00110515	0	16.6667	Cytochrome p450
MS.gene43504	chr5.3	7892325	7892549	-	-5.61324	0.00111099	0	12.6667	EPIDERMAL PATTERNING FACTOR-like protein
MS.gene073036	chr3.3	89178586	89180301	-	-5.69455	0.00112728	0	13.3333	AIG2-like protein
MS.gene80963	chr7.3	90785202	90785470	+	-5.4963	0.00114565	0	11.6667	Belongs to the eukaryotic ribosomal protein P1 P2 family
MS.gene065480	chr7.3	24846981	24850417	-	-5.50219	0.00114711	0	11.6667	BRO1-like domain
MS.gene99589	chr8.3	29923399	29934071	-	-5.85567	0.00115459	0	15	ankyrin repeat protein
MS.gene038255	chr5.4	71531931	71535178	-	-5.57609	0.00116221	0	12.3333	Nodulin-like
MS.gene70050	chr4.2	84731856	84732634	+	-5.65919	0.00117762	0	13	receptor-like protein
MS.gene013730	chr3.4	81874671	81879133	+	-5.69311	0.00117808	0	13.3333	Wall-associated receptor kinase
MS.gene045216	chr3.1	68907651	68910207	+	-5.65172	0.00117966	0	13	metalloendopeptidase activity
MS.gene052906	chr3.1	71933571	71936993	+	-5.65172	0.00117966	0	13	Wall-associated receptor kinase
MS.gene011259	chr8.2	75722225	75726965	+	-5.8917	0.00118469	0	15.3333	Plant lipoxygenase may be involved in a number of diverse aspects of plant physiology including growth and development, pest resistance, and senescence or responses to wounding(LOX2)
MS.gene022869	chr8.1	83915279	83915488	+	-5.62378	0.0012138	0	12.6667	#N/A
MS.gene038494	chr8.4	36472253	36477126	+	-5.75343	0.00125236	0	14	D-aminoacyl-tRNA deacylase-like
MS.gene017741	chr7.3	19655560	19657076	-	-5.54542	0.00127804	0	12	#N/A
MS.gene020340	chr7.2	13835576	13838121	+	-5.45766	0.00128306	0	11.3333	DDE superfamily endonuclease
MS.gene21210	chr5.1	6145414	6147822	+	-5.46043	0.00129273	0	11.3333	D-mannose binding lectin
MS.gene044869	chr7.1	71314059	71316035	-	-5.69503	0.00136791	0	13.3333	Belongs to the heat shock protein 70 family
MS.gene46301	chr7.3	15322289	15323577	-	-5.41346	0.00137186	0	11	PDDEXK-like family of unknown function
MS.gene94340	chr3.2	43364483	43364959	-	-5.753	0.00137871	0	14	#N/A
MS.gene41429	chr1.4	78372836	78376807	-	-5.69663	0.00137945	0	13.3333	Low-temperature-induced 65 kDa
MS.gene89422	chr3.3	31918333	31919942	-	-5.73012	0.00139572	0	13.6667	Transcription factor
MS.gene056345	chr4.1	34727847	34730106	+	-5.72636	0.00139853	0	13.6667	Myb SANT-like DNA-binding domain protein
MS.gene068473	chr6.3	65071691	65074993	-	-5.45884	0.00141761	0	11.3333	zinc finger CCCH domain-containing protein
MS.gene55402	chr5.3	31758478	31759602	+	-5.49957	0.0014363	0	11.6667	Fasciclin-like arabinogalactan protein
MS.gene015854	chr4.3	3392043	3392954	-	-5.45994	0.00144487	0	11.3333	Protein ROOT PRIMORDIUM DEFECTIVE 1
MS.gene57114	chr6.2	3857230	3859695	-	-5.58431	0.00144837	0	12.3333	SWI SNF-related matrix-associated actin-dependent regulator of chromatin subfamily A member 3-like
MS.gene062360	chr5.4	51827151	51835957	-	-5.573	0.00145311	0	12.3333	#N/A
MS.gene033254	chr8.4	20821574	20822217	-	-5.50381	0.00145847	0	11.6667	Mitochondrial import inner membrane translocase subunit Tim17 Tim22 Tim23 family protein
MS.gene011954	chr8.2	27583164	27585029	+	-5.8257	0.00146521	0	14.6667	#N/A
MS.gene070548	chr5.4	67178670	67182486	+	-5.41288	0.00146771	0	11	#N/A
MS.gene069230	chr8.2	66903793	66904450	-	-5.58068	0.00146768	0	12.3333	#N/A
MS.gene34532	chr6.3	54259502	54261440	+	-5.41463	0.00146797	0	11	dihydrokaempferol 4-reductase activity
MS.gene055816	chr2.1	10796950	10797693	+	-5.70233	0.0015019	0	13.3333	E3 ubiquitin-protein ligase
MS.gene36148	chr6.4	19382916	19384081	-	-5.41349	0.00150286	0	11	Belongs to the glutamate-gated ion channel (TC 1.A.10.1) family
MS.gene000690	chr7.2	93118364	93120491	+	-5.54596	0.00152689	0	12	Mitochondrial metalloendopeptidase
MS.gene80534	chr6.3	36346149	36349020	-	-5.53486	0.00153133	0	12	Belongs to the TRAFAC class dynamin-like GTPase superfamily. Dynamin Fzo YdjA family
MS.gene050616	chr7.3	1288603	1289973	+	-5.37136	0.00154631	0	10.6667	#N/A
MS.gene03260	chr6.2	29459838	29461914	-	-5.70285	0.00154799	0	13.3333	Belongs to the protein kinase superfamily. Ser Thr protein kinase family
MS.gene057069	chr5.3	73436128	73439390	-	-5.50658	0.00156205	0	11.6667	Ubiquitin carboxyl-terminal hydrolase
MS.gene023486	chr4.3	15561358	15562752	+	-5.50272	0.0015767	0	11.6667	#N/A
MS.gene012669	chr8.1	1563715	1567808	-	-5.46381	0.00158772	0	11.3333	DUF246 domain-containing protein
MS.gene070841	chr3.4	11276554	11278551	+	-5.3696	0.00159748	0	10.6667	Belongs to the disease resistance NB-LRR family
MS.gene01412	chr2.2	69243920	69247469	-	-5.37253	0.00159801	0	10.6667	NAD(P)H-binding
MS.gene35896	chr5.1	56058947	56060593	-	-5.95765	0.0016371	0	16	Belongs to the cytochrome P450 family
MS.gene031898	chr3.4	71187974	71189317	-	-5.6821	0.00165887	0	13.3333	Non-specific serine threonine protein kinase(CIPK2)
MS.gene76912	chr7.2	91198534	91198794	+	-5.46383	0.00167257	0	11.3333	Belongs to the eukaryotic ribosomal protein P1 P2 family
MS.gene021295	chr6.1	47011508	47013101	-	-5.41062	0.00168481	0	11	LRR-repeat protein
MS.gene25993	chr3.3	65629069	65632865	-	-5.36963	0.00170543	0	10.6667	Galactinol--sucrose galactosyltransferase-like
MS.gene65408	chr4.3	88091823	88095809	-	-5.37198	0.0017055	0	10.6667	Methyltransferase
MS.gene37065	chr1.4	39889879	39890647	+	-5.49904	0.00171352	0	11.6667	Zinc finger MYM-type protein
MS.gene70308	chr4.1	9405178	9406052	+	-5.45708	0.00171469	0	11.3333	WRKY transcription factor(WRKY51)
MS.gene61485	chr8.3	13381702	13382703	+	-5.57177	0.00171803	0.333333	23.6667	Asp/Glu/Hydantoin racemase
MS.gene40648	chr4.1	33696450	33696614	+	-5.71701	0.0017449	0	13.6667	Mitochondrial import receptor subunit TOM6 homolog
MS.gene050662	chr7.3	771162	771662	-	-5.49567	0.00174984	0	11.6667	ethylene-responsive transcription factor
MS.gene013999	chr7.2	18812539	18815530	-	-5.27374	0.00177374	0.333333	19.3333	Pentatricopeptide repeat-containing protein At1g80270, mitochondrial-like
MS.gene049150	chr4.4	2671485	2675368	+	-5.82217	0.00179912	0	14.6667	malate transporter
MS.gene35105	chr4.4	19888857	19890485	-	-5.8625	0.00181432	0	15	Belongs to the oxygen-dependent FAD-linked oxidoreductase family
MS.gene036949	chr7.3	31389679	31392023	+	-5.41058	0.00182749	0	11	WRKY transcription factor
MS.gene065049	chr1.2	83025932	83027541	-	-5.7029	0.00183173	0	13.3333	Protein trichome birefringence-like 36
MS.gene023768	chr5.4	53210961	53214703	-	-5.46042	0.00183881	0	11.3333	Probable zinc-ribbon domain
MS.gene81315	chr5.2	80592270	80592879	+	-5.37429	0.00184179	0	10.6667	#N/A
MS.gene061364	chr8.2	83052087	83060631	+	-5.41513	0.00184401	0	11	-
MS.gene24198	chr1.2	1468715	1477166	-	-5.32377	0.00185649	0	10.3333	Belongs to the DEAD box helicase family
MS.gene008128	chr3.4	69517794	69518126	-	-5.32377	0.00185649	0	10.3333	#N/A
MS.gene00285	chr2.2	52657276	52658118	-	-5.41694	0.0018572	0	11	Mitochondrial transcription termination factor family protein
MS.gene63262	chr8.4	42643256	42643579	+	-5.37133	0.00187853	0	10.6667	Myb SANT-like DNA-binding domain protein
MS.gene46080	chr7.2	41941600	41942078	+	-5.37016	0.00187877	0	10.6667	Protein kinase domain
MS.gene21754	chr5.2	2005964	2009676	+	-5.3684	0.00188216	0	10.6667	#N/A
MS.gene008136	chr3.4	69422001	69422568	-	-5.58959	0.00190656	0	12.3333	#N/A
MS.gene99646	chr1.4	80808198	80809175	+	-5.7438	0.00192655	0.333333	27	alpha/beta hydrolase fold
MS.gene57313	chr4.1	10458011	10459486	-	-6.04074	0.00193831	0	17	Belongs to the UDP-glycosyltransferase family
MS.gene28390	chr4.4	9218393	9221755	-	-5.62166	0.00196676	0	12.6667	Zinc finger MYM-type protein 1-like
MS.gene92543	chr4.2	82079689	82081920	+	-5.45269	0.00198541	0	11.3333	response to virus
MS.gene014869	chr3.3	87412150	87416728	-	-5.50108	0.001995	0	11.6667	cysteine-rich RLK (RECEPTOR-like protein kinase) 8
MS.gene83196	chr6.3	10527463	10530527	-	-5.53167	0.00200648	0	12	Polygalacturonase QRT3-like
MS.gene007161	chr7.2	7827246	7832048	-	-5.49188	0.0020169	0	11.6667	Momilactone A
MS.gene41584	chr3.1	50214330	50219603	+	-5.6513	0.00205879	0	13	L-threonine ammonia-lyase activity
MS.gene91266	chr2.3	13633732	13634299	+	-5.36663	0.00206779	0	10.6667	#N/A
MS.gene032720	chr5.2	27335744	27338826	+	-5.77185	0.00207459	0	14	#N/A
MS.gene000780	chr6.4	29377275	29379171	-	-5.36965	0.00208536	0	10.6667	two-component response regulator
MS.gene73107	chr3.4	50639143	50640273	-	-5.3761	0.00208793	0	10.6667	#N/A
MS.gene057706	chr4.4	35818812	35819219	-	-5.32501	0.00210794	0	10.3333	60S ribosomal Protein
MS.gene048738	chr3.4	66715069	66716808	+	-5.49348	0.00210803	0	11.6667	Cysteine-rich repeat secretory protein
MS.gene46867	chr7.4	46823380	46823721	+	-5.32434	0.00211083	0	10.3333	#N/A
MS.gene020144	chr8.3	77818508	77819227	+	-5.58327	0.00211753	0	12.3333	ADP binding
MS.gene074359	chr3.4	74785894	74787621	+	-5.3286	0.00213036	0	10.3333	Reversible hydration of carbon dioxide
MS.gene57138	chr6.2	4131567	4133425	+	-5.32253	0.00213237	0	10.3333	Phosphoribosylformimino-5-aminoimidazole carboxamide ribotide isomerase
MS.gene01840	chr2.2	63393738	63394757	+	-5.41339	0.00217259	0	11	Adenylate isopentenyltransferase 5
MS.gene065631	chr6.3	63996503	63998224	+	-5.49133	0.00217333	0	11.6667	Belongs to the peroxidase family. Classical plant (class III) peroxidase subfamily
MS.gene86457	chr5.1	16048511	16053444	+	-5.27892	0.00218362	0	10	Decapping 5-like
MS.gene85106	chr6.3	62017253	62018036	+	-5.49185	0.00225515	0	11.6667	BEST Arabidopsis thaliana protein match is
MS.gene039968	chr3.1	59159831	59161174	-	-5.5709	0.00227527	0	12.3333	Non-specific serine threonine protein kinase(CIPK2)
MS.gene010136	chr5.2	55339191	55339450	+	-5.27894	0.0022946	0	10	#N/A
MS.gene46532	chr7.1	59731744	59732865	-	-5.27894	0.0022946	0	10	RNA polymerase II transcription regulator recruiting activity
MS.gene43616	chr2.2	66426753	66429444	+	-5.41511	0.00230607	0	11	Belongs to the 'GDSL' lipolytic enzyme family
MS.gene81811	chr5.2	64928682	64929023	+	-5.46438	0.00232444	0	11.3333	#N/A
MS.gene77465	chr3.2	71951546	71953751	+	-5.32071	0.00236018	0	10.3333	#N/A
MS.gene82864	chr6.1	1355735	1356686	+	-5.40887	0.00237502	0	11	Sirohydrochlorin
MS.gene053093	chr6.2	254762	256951	+	-5.3725	0.00238883	0	10.6667	Peptidase C26
MS.gene066837	chr3.4	79817131	79820797	-	-5.61809	0.00239172	0	12.6667	CTD small phosphatase-like protein
MS.gene49886	chr7.4	83279565	83281050	-	-5.78122	0.00239258	0.333333	27.6667	Belongs to the chalcone stilbene synthases family(CHS3)
MS.gene020722	chr5.3	76975060	76976796	+	-5.45314	0.00239308	0	11.3333	Pentatricopeptide repeat-containing protein
MS.gene64969	chr5.4	73538519	73539733	+	-5.37143	0.00240764	0	10.6667	#N/A
MS.gene62577	chr7.3	68825193	68829811	-	-5.45872	0.00241787	0	11.3333	Ankyrin repeats (many copies)
MS.gene000122	chr5.4	1594896	1597240	-	-5.28079	0.00243482	0	10	Lipid phosphate phosphatase
MS.gene88292	chr4.4	49807112	49809874	-	-5.33045	0.00249254	0	10.3333	#N/A
MS.gene020145	chr8.3	77821125	77822373	+	-5.27392	0.00249652	0	10	Belongs to the disease resistance NB-LRR family
MS.gene049848	chr4.4	43860359	43861066	+	-5.37379	0.00251897	0	10.6667	protease
MS.gene55598	chr6.2	18811669	18812853	-	-5.32432	0.0025186	0	10.3333	#N/A
MS.gene82908	chr6.1	2228067	2229367	-	-5.54345	0.0025249	0	12	Mitochondrial metalloendopeptidase
MS.gene31735	chr1.1	13125247	13126488	-	-5.36787	0.00252566	0	10.6667	Transcription initiation factor IIF subunit
MS.gene036877	chr8.1	13288661	13292359	-	-5.37072	0.00252755	0	10.6667	Pentatricopeptide repeat-containing protein
MS.gene69009	chr6.2	86846609	86850379	+	-5.49997	0.00254109	0	11.6667	Associates with the EF-Tu.GDP complex and induces the exchange of GDP to GTP. It remains bound to the aminoacyl-tRNA.EF- Tu.GTP complex up to the GTP hydrolysis stage on the ribosome(EFTS)
MS.gene98432	chr5.4	18513879	18515044	+	-5.27764	0.00255523	0	10	ubiquitin modification-dependent histone binding
MS.gene053609	chr4.3	21146198	21167357	+	-5.58065	0.00255914	0	12.3333	1-aminocyclopropane-1-carboxylate(ACS)
MS.gene48880	chr4.3	71988385	71990322	-	-5.44979	0.00257171	0	11.3333	Acyl-CoA N-acyltransferase with RING FYVE PHD-type zinc finger protein
MS.gene21328	chr5.1	51239046	51239627	-	-5.36368	0.00260406	0	10.6667	transcription factor
MS.gene014489	chr3.3	92464729	92466833	-	-5.40936	0.00261177	0	11	13-hydroxylupanine O-tigloyltransferase-like
MS.gene53839	chr7.4	84024655	84025146	-	-5.28083	0.00261176	0	10	receptor-like protein kinase
MS.gene031931	chr3.4	70806814	70809887	+	-5.27638	0.00261522	0	10	cell redox homeostasis(PDILT)
MS.gene018908	23448	40528	43223	-	-5.71159	0.00264791	0.333333	26.3333	Endoplasmic reticulum membrane protein
MS.gene035011	chr1.3	45390571	45391092	+	-5.28141	0.00268519	0	10	#N/A
MS.gene71349	chr5.3	59373288	59377498	-	-5.27771	0.00268844	0	10	dihydrokaempferol 4-reductase activity
MS.gene43013	chr8.1	55697486	55701356	+	-5.72868	0.00271325	0	13.6667	G-type lectin S-receptor-like serine threonine-protein kinase
MS.gene002905	chr2.1	65612057	65614276	-	-6.26965	0.00271624	0	19.6667	Glucose-6-phosphate phosphate translocator 2(GPT2)
MS.gene023111	chr7.2	51681991	51683424	-	-5.46728	0.00273067	0	11.3333	DNA (cytosine-5)-methyltransferase
MS.gene96991	chr7.4	12615230	12620053	-	-5.32625	0.00273633	0	10.3333	RING-type E3 ubiquitin transferase
MS.gene01013	chr2.4	62858880	62861206	-	-5.32492	0.0027834	0	10.3333	Protein of unknown function (DUF3537)
MS.gene84330	chr2.2	12177060	12178587	-	-5.76157	0.00279388	0	14	ABSCISIC ACID-INSENSITIVE 5-like protein
MS.gene018680	chr7.1	10628833	10635769	-	-5.32614	0.00285603	0	10.3333	Serine threonine-protein kinase
MS.gene36181	chr7.1	55277097	55281018	+	-5.41265	0.00294395	0.666667	37.3333	Squamosa promoter-binding-like protein
MS.gene002212	chr2.3	73675786	73676697	-	-5.58012	0.00295567	0	12.3333	Phosphate-induced protein 1 conserved region
MS.gene54911	chr4.4	66244483	66245698	+	-5.46554	0.00298606	0	11.3333	F-box kelch-repeat protein
MS.gene42256	chr3.2	90333701	90336330	-	-5.64468	0.00304003	0	13	ER lumen
MS.gene68530	chr3.4	54136279	54148235	-	-5.27762	0.00308067	0	10	ABC transporter C family member
MS.gene57795	chr6.1	69501220	69502406	+	-5.28141	0.00313485	0	10	#N/A
MS.gene93658	chr7.1	34725393	34726073	+	-5.27385	0.00314652	0	10	AT-rich interactive domain-containing protein
MS.gene53506	chr4.2	12127714	12129721	+	-5.5875	0.00315337	0	12.3333	Plant phospholipase-like protein
MS.gene96956	chr7.4	12180596	12186447	-	-5.27636	0.00316496	0	10	Protein BREAST CANCER SUSCEPTIBILITY 1 homolog
MS.gene038234	chr5.4	71334178	71336789	+	-5.28397	0.00324002	0	10	Belongs to the multi antimicrobial extrusion (MATE) (TC 2.A.66.1) family(TT12)
MS.gene37547	chr8.3	60932090	60932440	+	-5.83185	0.00329484	0	14.6667	LysM domain
MS.gene07204	chr1.4	70411721	70412978	-	-5.77527	0.00332101	0	14	U6 snRNA-associated Sm-like protein
MS.gene019100	23931	3778	8180	-	-5.83444	0.00332706	0.333333	29	Est1 DNA/RNA binding domain
MS.gene005259	chr1.1	61696455	61697951	-	-5.28461	0.0034094	0	10	Belongs to the TCTP family
MS.gene36223	chr2.1	2364291	2364723	+	-6.79838	0.00341334	0	28.3333	glyoxalase I family protein
MS.gene062420	chr7.3	75205486	75205896	+	-5.53162	0.00341628	0	12	EF-hand domain pair
MS.gene73979	chr5.2	51530445	51531528	-	-5.69355	0.00354199	0	13.3333	glycerol-3-phosphate acyltransferase
MS.gene63277	chr8.1	40405814	40406824	-	-5.2834	0.00365506	0	10	MLP-like protein
MS.gene039721	chr3.3	10900727	10904290	+	-5.27194	0.00368551	0	10	disease resistance
MS.gene79706	chr8.4	67594863	67595922	-	-5.59229	0.00373959	0	12.3333	#N/A
MS.gene06980	chr7.3	6352525	6354388	-	-5.32183	0.0037497	0	10.3333	#N/A
MS.gene65769	chr3.2	8214540	8214893	-	-5.28461	0.00376051	0	10	#N/A
MS.gene37418	chr3.4	91492365	91492679	-	-5.47609	0.00377852	0.333333	22.3333	glutaredoxin-C6-like
MS.gene068974	chr8.1	57417171	57420410	-	-11.2473	0.00399153	0	631	ubiquitin modification-dependent histone binding
MS.gene06103	chr4.2	4094660	4111650	-	-5.84812	0.00403585	0.333333	29	Belongs to the beta-ketoacyl-ACP synthases family
MS.gene97214	chr7.3	84414950	84419003	+	-5.76635	0.00409124	0.333333	27.3333	Belongs to the UDP-glycosyltransferase family
MS.gene69647	chr3.1	39963192	39964646	+	-5.32381	0.00413658	0	10.3333	-
MS.gene01422	chr2.2	69123564	69123944	+	-6.39848	0.00419459	0	21.6667	-
MS.gene062407	chr7.3	74715535	74715852	+	-5.40261	0.00423568	0.333333	21	#N/A
MS.gene037983	chr1.4	81907275	81907902	-	-5.45247	0.00440944	0	11.3333	Belongs to the actin-binding proteins ADF family
MS.gene22394	chr7.3	11308420	11312929	+	-5.55316	0.00451444	0	12	E3 ubiquitin-protein ligase
MS.gene009661	chr5.3	60437193	60437450	-	-5.45263	0.00455833	0	11.3333	belongs to the protein kinase superfamily
MS.gene047107	chr2.3	74487713	74522783	+	-5.28463	0.00457485	0	10	WAT1-related protein
MS.gene35319	chr2.1	17145008	17145590	+	-5.27965	0.00464563	0	10	#N/A
MS.gene017874	chr7.3	17754370	17755261	+	-5.27	0.00468208	0	10	Paired amphipathic helix protein Sin3-like
MS.gene073363	chr2.4	54744917	54748501	+	-5.70793	0.00476328	0	13.3333	CAP-Gly domain-containing linker protein
MS.gene03543	chr3.4	30115895	30117466	+	-5.49662	0.00491557	0	11.6667	methyl-CpG-binding domain-containing protein 2-like(MBD12)
MS.gene29818	chr3.4	73026120	73028305	+	-6.0438	0.00492232	0	17	phosphatase 2C
MS.gene031195	chr3.1	87521348	87521731	+	-6.25522	0.00528064	0	19.6667	Belongs to the GroES chaperonin family
MS.gene52475	chr7.2	61190212	61191394	-	-5.38285	0.00539769	0	10.6667	RNA polymerase II transcription regulator recruiting activity
MS.gene03954	chr3.2	55207145	55212150	-	-5.32239	0.00542029	0	10.3333	Subtilisin-like
MS.gene53869	chr3.1	52673185	52678896	+	-5.82825	0.0054283	0	14.6667	Belongs to the protein kinase superfamily. Ser Thr protein kinase family
MS.gene65293	chr4.2	44189797	44191173	+	-5.62754	0.00550239	0	12.6667	Belongs to the UDP-glycosyltransferase family
MS.gene83721	chr4.3	62567337	62568262	+	-5.36586	0.00557976	0	10.6667	-
MS.gene23594	chr8.4	60727521	60728559	+	-5.50048	0.00560099	0	11.6667	protein phosphatase binding
MS.gene88312	chr5.3	14961713	14964283	+	-5.32816	0.00568165	0	10.3333	WAT1-related protein
MS.gene35895	chr5.1	56069847	56071494	-	-5.79872	0.00569649	0	14.3333	Belongs to the cytochrome P450 family
MS.gene39721	chr7.3	47759553	47763453	+	-5.40227	0.00572638	0	11	Encoded by
MS.gene45452	chr1.2	44770703	44771584	+	-5.4977	0.00573084	0	11.6667	Dof domain, zinc finger
MS.gene99326	chr6.3	10014393	10015992	+	-5.37066	0.00581057	0	10.6667	TMV resistance protein N-like
MS.gene32395	chr1.4	13048015	13048923	+	-5.36645	0.00583796	0	10.6667	#N/A
MS.gene034811	8685	174542	175096	+	-5.3207	0.00586904	0	10.3333	transcription repressor
MS.gene43971	chr1.3	56866836	56867994	+	-5.37187	0.0060849	0	10.6667	Vacuolar protein sorting-associated protein 62
MS.gene95408	chr5.4	68006883	68010721	+	-5.3743	0.0061215	0	10.6667	LRR receptor-like serine threonine-protein kinase
MS.gene63213	chr8.4	41493211	41495045	-	-5.28595	0.00613531	0	10	F-box FBD LRR-repeat protein
MS.gene004776	chr1.4	61075788	61076429	+	-5.8933	0.00620342	0	15.3333	ethylene-responsive transcription factor
MS.gene28482	chr8.4	28627686	28630314	+	-5.41563	0.00644391	0	11	Belongs to the major facilitator superfamily. Sugar transporter (TC 2.A.1.1) family(PMT6)
MS.gene020797	chr5.4	75196723	75197184	-	-5.82913	0.00684236	0	14.6667	-
MS.gene023206	chr4.3	18357821	18359929	+	-5.654	0.00714785	0	13	Myb SANT-like DNA-binding domain protein
MS.gene015188	chr5.3	9216563	9217941	-	-5.89372	0.00736632	0	15.3333	WRKY transcription factor
MS.gene02712	chr2.4	64545932	64549304	-	-5.45924	0.007582	0	11.3333	Tobamovirus multiplication protein 1
MS.gene65772	chr3.2	8348023	8348376	-	-6.08538	0.00805269	0	17.3333	#N/A
MS.gene063133	chr3.4	99700262	99701638	+	-6.04917	0.00812846	0	17	B-box zinc finger protein 20-like
MS.gene96765	chr1.1	61216572	61219001	+	-5.36942	0.00873217	0	10.6667	Belongs to the NPH3 family
MS.gene020774	chr5.4	74731635	74732222	-	-5.97441	0.00884439	0	16.3333	-
MS.gene062739	chr1.4	2837998	2839693	+	-5.72766	0.00943573	0	13.6667	Vegetative incompatibility protein
MS.gene005356	chr1.1	62774528	62774806	+	-5.38121	0.00962805	0	10.6667	structural constituent of ribosome
