# Supplementary material for: Combining QTL mapping and RNA-Seq Unravels candidate genes for Alfalfa (Medicago sativa L.) leaf development
Source: BMC Plant Biol. 2022 Oct 11;22:485. doi: 10.1186/s12870-022-03864-7 (PMC9552516; doi:10.1186/s12870-022-03864-7)
Supplement: Supplementary file 7 — Additional file 7: Table S5. The information of the seven candidates. [file 12870_2022_3864_MOESM7_ESM.xlsx]

## Sheet: Sheet1
Table S5. The information of the seven candidates.
QTL	GeneID	HMMER		CDD-NCBI		Nu. mutationsa
		Identifier	Description	E-Value	Short name	SNP	indel
qLA-7D-1	MS.gene08405.t1	p450	Cytochrome P450	0	CYP81	0	0
qLW-6D-1	MS.gene54171.t1	LRR_8	Leucine rich repeat	4.79641e-81	PLN00113 superfamily	-	-
	MS.gene80652.t1	Myb_DNA-binding	Myb-like DNA-binding domain	9.53222e-16	SANT superfamily	2	0
qLW-6D-5, qLA-6D-4	MS.gene05412.t1	Pkinase	Protein kinase domain	7.80185e-85	PKc_like superfamily	-	-
	MS.gene05433.t1	PK_Tyr_Ser-Thr	Protein tyrosine and serine/threonine kinase	5.47106e-87	STKc_IRAK	8	0
qLW-6D-3, qLW-6D-4, qLA-6D-3	MS.gene44488.t1	Pkinase	Protein kinase domain	0	STKc_CK2_alpha	15	3
qLL-6D-1, qLL-6D-2, qLL-6D-3	MS.gene07851.t1	PK_Tyr_Ser-Thr	Protein tyrosine and serine/threonine kinase	-	-	1	0
aNumber of homozygous mutations
